# Supplementary material for: Condition‐Associated Pattern Extraction and Recovery From Multi‐Condition Single‐Cell RNA‐seq Data With CAPER
Source: Adv Sci (Weinh). 2026 Jun 22:e76186. Online ahead of print. doi: 10.1002/advs.76186 (PMC13336869; doi:10.1002/advs.76186)
Supplement: Supplementary file 2 — Supporting File 2: advs76186‐sup‐0002‐TablesS1‐S5.xlsx. [file ADVS-9999-e76186-s001.xlsx]

## Sheet: Table S1. Data_sets
Table S1. The information of scRNA-seq data sets used in this study.
Data	Technologies	Cells	samples	Genes	GEO accession number
Interferon-β-stimulated human PBMCs	10X Genomics	14039	8(Stimulated); 8(Control)	35635	GSE96583
Tumor and control lung cells from LUAD	10X Genomics	63890	8(Tumor); 11(Control)	29634	GSE131907
Pancreatic cells from type 1 diabetes patients and healthy controls	10X Genomics	48994	5(T1D); 11(Control)	21891	GSE148073

## Sheet: Table S2A. Simulation
Table S2A. Parameters for Splatter-based simulations and perturbation settings (Bold font indicates the baseline setting).
Simulation components	Parameters	Values
signal-to-noise ratio scenario	label	high_SNR, confounded_SNR, low_SNR
perturbation effect size	effect_scale	1.25, 0.75, 0.52
number of donors	n_donors	6
conditions	conditions	Control, Stimulated
number of donor-condition samples	derived	12
donor/sample-associated variation	batch.facLoc / batch.facScale	0.015, 0.035, 0.055
total number of cells	n_cells/ sum(batchCells)	5000
cells per donor-condition sample	batchCells	416-417 across 12 samples
number of genes	nGenes	1000
cell population proportions	group.prob	0.35, 0.30, 0.20, 0.15
cell-population response strength	response_strength	CP1: 1.00, CP2: 0.65, CP3: 0.35, CP4: 0.15
expected UMI counts	lib.loc	9.7
library size variability	lib.scale	0.4
baseline cell-population DE probability	de.prob	0.08
down-regulated DE probability	de.downProb	0.3
baseline cell-population DE effect size	de.facLoc	0.8
baseline cell-population DE effect variability	de.facScale	0.15
perturbation DE probability by cell population	de_prob_by_ct	CP1: 0.149, CP2: 0.097, CP3: 0.052, CP4: 0.022
dropout	dropout.type	none

## Sheet: Table S2B. Simulation_SNR
Table S2B. Signal-to-noise ratio settings and resulting dataset-level SNR values.
Scenario	Perturbation effect	Donor/sample-associated variation	Dataset-level SNR
high_SNR	strong	weak	6.896
confounded_SNR	intermediate	moderate	1.903
low_SNR	weak	strong	0.826

## Sheet: Table S3A. PBMC_DE_genes
Table S3A. Differentially expressed genes of PBMC dataset (adjusted p-value < 0.05 and |Δmean| > 0.1 for CAPER, CellANOVA, scDisInFact, ComBat and Raw; |Δmean| > 0.01 for scGen; |Δmean| > 0.001 for scVI and fastMNN).
Method	Cell population	Gene	Scores	P-value	Adjusted p-value	Δmean
CAPER	B cells	CTD-2267D19.2	15.8573	1.25119e-56	4.05635e-53	0.133949
CAPER	B cells	VCAN	15.7275	9.79442e-56	1.58768e-52	0.118733
CAPER	B cells	IRG1	-15.0517	3.36566e-51	2.72787e-48	-0.112781
CAPER	B cells	IL1R2	13.9185	4.88785e-44	2.64107e-41	0.136649
CAPER	B cells	AGPAT9	13.82	1.93169e-43	8.94648e-41	0.128341
CAPER	B cells	DRAM1	-13.0635	5.31939e-39	1.91616e-36	-0.114762
CAPER	B cells	CD14	13.0433	6.94244e-39	2.25074e-36	0.140944
CAPER	B cells	THBS1	12.3314	6.13896e-35	1.42161e-32	0.134474
CAPER	B cells	CCL4	-12.0137	3.01216e-33	6.04771e-31	-0.228115
CAPER	B cells	NQO1	11.8371	2.51069e-32	4.28402e-30	0.11993
CAPER	B cells	PHLDA1	11.3764	5.48275e-30	7.40628e-28	0.121528
CAPER	B cells	S100A8	10.8629	1.73106e-27	1.83299e-25	0.126727
CAPER	B cells	MARCKS	-10.8397	2.2328e-27	2.19356e-25	-0.10048
CAPER	B cells	EREG	10.6987	1.03237e-26	9.84397e-25	0.100375
CAPER	B cells	SLC16A3	10.6185	2.44346e-26	2.26334e-24	0.14129
CAPER	B cells	CCL3	-10.479	1.07908e-25	8.53259e-24	-0.191781
CAPER	B cells	CYP1B1	10.3722	3.31899e-25	2.50236e-23	0.122121
CAPER	B cells	S100A12	10.1084	5.07303e-24	3.57538e-22	0.110916
CAPER	B cells	CD40	-9.98424	1.78657e-23	1.23236e-21	-0.140789
CAPER	B cells	SNX10	-9.98013	1.86221e-23	1.25777e-21	-0.108553
CAPER	B cells	GBP2	-9.89063	4.57136e-23	2.85007e-21	-0.149006
CAPER	B cells	GAPT	9.18258	4.20895e-20	1.84398e-18	0.101512
CAPER	B cells	PPIF	8.84288	9.3286e-19	3.32344e-17	0.136091
CAPER	B cells	C1orf162	8.8121	1.22826e-18	4.28175e-17	0.101465
CAPER	B cells	GCLM	8.51792	1.62437e-17	4.50103e-16	0.104139
CAPER	B cells	CTSC	-8.47523	2.34611e-17	6.28603e-16	-0.106293
CAPER	B cells	SLAMF7	-8.01639	1.08901e-15	2.4182e-14	-0.153108
CAPER	B cells	DDIT4	7.81313	5.57834e-15	1.06382e-13	0.128859
CAPER	B cells	PLEK	-7.59016	3.195e-14	5.56891e-13	-0.101435
CAPER	B cells	LMNA	7.45967	8.6737e-14	1.38523e-12	0.10539
CAPER	B cells	LAP3	-7.08324	1.40826e-12	1.85593e-11	-0.10163
CAPER	B cells	GBP1	-7.00962	2.38962e-12	3.05006e-11	-0.110361
CAPER	B cells	CD48	-6.80821	9.88185e-12	1.13205e-10	-0.13076
CAPER	B cells	IRF8	-6.67403	2.48865e-11	2.65402e-10	-0.164919
CAPER	B cells	HLA-DQB1	-6.54822	5.82252e-11	5.79037e-10	-0.148955
CAPER	B cells	CD83	-6.4983	8.12341e-11	7.86152e-10	-0.201225
CAPER	B cells	BCL2A1	-6.2854	3.27013e-10	2.88091e-09	-0.178786
CAPER	B cells	HLA-DPA1	-6.22129	4.93089e-10	4.14144e-09	-0.130882
CAPER	B cells	BASP1	-5.99818	1.99544e-09	1.52217e-08	-0.125765
CAPER	B cells	HLA-DQA1	-5.91705	3.27775e-09	2.37728e-08	-0.183118
CAPER	B cells	HLA-DRB1	-5.88201	4.05308e-09	2.91355e-08	-0.119826
CAPER	B cells	CD74	-5.73592	9.69848e-09	6.44313e-08	-0.138488
CAPER	B cells	FTH1	5.71166	1.11876e-08	7.29783e-08	0.155973
CAPER	B cells	ANXA1	5.55366	2.79753e-08	1.70481e-07	0.102243
CAPER	B cells	HLA-DRA	-5.50827	3.62378e-08	2.1517e-07	-0.106598
CAPER	B cells	ZBTB32	-5.44458	5.19264e-08	2.98485e-07	-0.122349
CAPER	B cells	GBP4	-5.41366	6.1748e-08	3.49977e-07	-0.106003
CAPER	B cells	CCDC50	-5.34572	9.00565e-08	4.98621e-07	-0.121298
CAPER	B cells	CD70	-5.04914	4.43801e-07	2.12841e-06	-0.187534
CAPER	B cells	MGLL	-5.01155	5.39923e-07	2.55537e-06	-0.111078
CAPER	B cells	PIM3	-4.93865	7.86655e-07	3.61238e-06	-0.114962
CAPER	B cells	EBI3	-4.90092	9.53887e-07	4.24211e-06	-0.160979
CAPER	B cells	HLA-DPB1	-4.89638	9.76174e-07	4.32935e-06	-0.114233
CAPER	B cells	SPIB	-4.38491	1.16031e-05	4.05187e-05	-0.108504
CAPER	B cells	HERPUD1	-4.30052	1.70397e-05	5.73057e-05	-0.124392
CAPER	B cells	IFIT3	-4.18194	2.89026e-05	9.29586e-05	-0.125317
CAPER	B cells	PTPRCAP	-4.03344	5.49661e-05	0.000166231	-0.103882
CAPER	B cells	CKS2	-3.79047	0.000150361	0.00041951	-0.1279
CAPER	B cells	BANK1	-3.74679	0.000179114	0.00048962	-0.100156
CAPER	B cells	RPL22L1	-3.74154	0.000182897	0.000498699	-0.139511
CAPER	B cells	TNFRSF13B	-3.48183	0.000497993	0.00123244	-0.145977
CAPER	B cells	MS4A1	-3.42467	0.00061554	0.00150044	-0.10995
CAPER	B cells	REL	-3.35319	0.000798868	0.00190156	-0.118896
CAPER	B cells	CCT2	-3.33617	0.000849424	0.00201156	-0.117988
CAPER	B cells	MYC	-3.29163	0.000996089	0.00232996	-0.18093
CAPER	B cells	MX1	-3.25248	0.00114402	0.00263923	-0.109953
CAPER	B cells	PRDX4	-3.24681	0.00116707	0.00267773	-0.114848
CAPER	B cells	AC006129.4	-3.18653	0.00143992	0.00322613	-0.126813
CAPER	B cells	FKBP4	-3.16298	0.00156162	0.00347718	-0.108791
CAPER	B cells	TXN	-3.01349	0.00258266	0.00550491	-0.123559
CAPER	B cells	HSPE1	-3.01051	0.00260812	0.00555554	-0.118459
CAPER	B cells	CD200	-2.96186	0.0030579	0.00640836	-0.115698
CAPER	B cells	MIR155HG	-2.91193	0.00359204	0.00740801	-0.274038
CAPER	B cells	HSP90AB1	-2.78896	0.00528782	0.0105173	-0.109002
CAPER	B cells	HSP90B1	-2.73931	0.00615678	0.0120752	-0.104573
CAPER	B cells	TVP23A	-2.58457	0.00975011	0.0182716	-0.180325
CAPER	B cells	DCTPP1	-2.26728	0.0233733	0.0398613	-0.100841
CAPER	B cells	PAICS	-2.22586	0.0260236	0.0439419	-0.128893
CAPER	B cells	CXCR4	2.22558	0.0260426	0.0439511	0.118407
CAPER	CD14+ monocytes	IFIT3	43.6677	0	0	0.647054
CAPER	CD14+ monocytes	IFIT1	43.8261	0	0	0.591418
CAPER	CD14+ monocytes	ISG15	45.615	0	0	0.577455
CAPER	CD14+ monocytes	MX1	40.9408	0	0	0.560476
CAPER	CD14+ monocytes	OAS1	43.7088	0	0	0.557445
CAPER	CD14+ monocytes	RSAD2	44.3894	0	0	0.555311
CAPER	CD14+ monocytes	IFIT2	44.8091	0	0	0.552708
CAPER	CD14+ monocytes	TNFSF10	43.7247	0	0	0.538852
CAPER	CD14+ monocytes	GBP1	39.4917	0	0	0.536339
CAPER	CD14+ monocytes	CXCL10	44.0436	0	0	0.509561
CAPER	CD14+ monocytes	IDO1	39.8759	0	0	0.485887
CAPER	CD14+ monocytes	IFI6	42.8633	0	0	0.475469
CAPER	CD14+ monocytes	LAP3	38.8172	0	0	0.462433
CAPER	CD14+ monocytes	DDX58	42.4106	0	0	0.440118
CAPER	CD14+ monocytes	CXCL11	45.1744	0	0	0.395949
CAPER	CD14+ monocytes	OASL	40.2792	0	0	0.392594
CAPER	CD14+ monocytes	IFITM3	42.7512	0	0	0.389028
CAPER	CD14+ monocytes	LY6E	41.2135	0	0	0.375273
CAPER	CD14+ monocytes	TNFSF13B	41.3439	0	0	0.368436
CAPER	CD14+ monocytes	APOBEC3A	38.6648	0	0	0.367273
CAPER	CD14+ monocytes	IFI44L	38.2575	0	0	0.355054
CAPER	CD14+ monocytes	HERC5	38.0019	0	0	0.348666
CAPER	CD14+ monocytes	SAMD9L	39.2941	0	0	0.347347
CAPER	CD14+ monocytes	RABGAP1L	40.1442	0	0	0.24183
CAPER	CD14+ monocytes	SERPING1	37.982	0	0	0.231988
CAPER	CD14+ monocytes	CTD-2521M24.9	38.6135	0	0	0.184859
CAPER	CD14+ monocytes	HESX1	42.8352	0	0	0.126399
CAPER	CD14+ monocytes	IL27	37.4925	1.21978e-307	1.41234e-305	0.185256
CAPER	CD14+ monocytes	ISG20	36.7299	2.43214e-295	2.71897e-293	0.420388
CAPER	CD14+ monocytes	WARS	36.4917	1.49915e-291	1.62008e-289	0.299377
CAPER	CD14+ monocytes	GBP4	36.1086	1.66178e-285	1.7379e-283	0.374619
CAPER	CD14+ monocytes	TDRD7	35.8196	5.46594e-281	5.53769e-279	0.154698
CAPER	CD14+ monocytes	GMPR	35.7991	1.13943e-280	1.1194e-278	0.17767
CAPER	CD14+ monocytes	FAM26F	35.7524	6.06454e-280	5.78272e-278	0.354975
CAPER	CD14+ monocytes	GBP5	35.7159	2.23692e-279	2.07203e-277	0.340476
CAPER	CD14+ monocytes	MRPS23	-35.6828	7.30648e-279	6.57989e-277	-0.168453
CAPER	CD14+ monocytes	CERS5	-35.6753	9.54053e-279	8.35957e-277	-0.141776
CAPER	CD14+ monocytes	XAF1	35.535	1.41564e-276	1.20777e-274	0.247415
CAPER	CD14+ monocytes	VAMP5	34.7436	1.73141e-264	1.36908e-262	0.335482
CAPER	CD14+ monocytes	PRNP	-34.5799	5.07241e-262	3.91542e-260	-0.244129
CAPER	CD14+ monocytes	IFI27	34.5723	6.58023e-262	4.96119e-260	0.194826
CAPER	CD14+ monocytes	UBL4A	-34.5046	6.84091e-261	5.04051e-259	-0.11266
CAPER	CD14+ monocytes	CXCL9	34.4685	2.38057e-260	1.71507e-258	0.160592
CAPER	CD14+ monocytes	PLSCR1	34.3727	6.44583e-259	4.54291e-257	0.327333
CAPER	CD14+ monocytes	PDRG1	-34.3633	8.92547e-259	6.15667e-257	-0.132052
CAPER	CD14+ monocytes	NEXN	33.914	4.1403e-252	2.79643e-250	0.119902
CAPER	CD14+ monocytes	PRRG4	33.8685	1.93737e-251	1.28183e-249	0.13267
CAPER	CD14+ monocytes	RBM26	-33.6933	7.24406e-249	4.69705e-247	-0.103272
CAPER	CD14+ monocytes	NOL8	-33.4487	2.68916e-245	1.70946e-243	-0.11234
CAPER	CD14+ monocytes	CCL8	33.3294	1.44904e-243	9.03419e-242	0.274063
CAPER	CD14+ monocytes	CXCR4	-33.2785	7.90576e-243	4.83594e-241	-0.296712
CAPER	CD14+ monocytes	MT2A	33.2165	6.2195e-242	3.73401e-240	0.295373
CAPER	CD14+ monocytes	ATF5	33.189	1.55255e-241	9.15155e-240	0.262242
CAPER	CD14+ monocytes	SEC11C	-32.8359	1.80768e-236	1.02816e-234	-0.173271
CAPER	CD14+ monocytes	DDX60	32.7634	1.95376e-235	1.09209e-233	0.156642
CAPER	CD14+ monocytes	IFITM2	32.7543	2.63887e-235	1.45004e-233	0.235262
CAPER	CD14+ monocytes	RP11-1399P15.1	32.4111	1.91305e-230	1.03368e-228	0.193088
CAPER	CD14+ monocytes	SAT1	32.3822	4.88783e-230	2.59776e-228	0.309192
CAPER	CD14+ monocytes	TARBP1	32.1693	4.74341e-227	2.48034e-225	0.141219
CAPER	CD14+ monocytes	CD38	32.1097	3.22953e-226	1.66192e-224	0.204361
CAPER	CD14+ monocytes	TSPAN2	-32.0711	1.11628e-225	5.65463e-224	-0.1391
CAPER	CD14+ monocytes	KALRN	32.0254	4.83787e-225	2.41298e-223	0.108419
CAPER	CD14+ monocytes	ANKRD22	31.9001	2.6603e-223	1.28727e-221	0.28477
CAPER	CD14+ monocytes	RAPGEF2	31.5166	5.14458e-218	2.45276e-216	0.159693
CAPER	CD14+ monocytes	ZC3HAV1	31.4907	1.16357e-217	5.46711e-216	0.147936
CAPER	CD14+ monocytes	SASH1	31.4822	1.52241e-217	7.05093e-216	0.119287
CAPER	CD14+ monocytes	CD5	-31.4814	1.56303e-217	7.13711e-216	-0.1332
CAPER	CD14+ monocytes	RGCC	-31.4156	1.23729e-216	5.42068e-215	-0.258094
CAPER	CD14+ monocytes	REG4	-31.3968	2.23622e-216	9.66644e-215	-0.108896
CAPER	CD14+ monocytes	GPR18	-31.3697	5.24859e-216	2.23894e-214	-0.150044
CAPER	CD14+ monocytes	SNX10	30.9684	1.43826e-210	5.82855e-209	0.367596
CAPER	CD14+ monocytes	SCLT1	30.9452	2.94955e-210	1.18055e-208	0.120527
CAPER	CD14+ monocytes	GBP2	30.7819	4.5793e-208	1.76739e-206	0.332426
CAPER	CD14+ monocytes	ISCA1	-30.7756	5.55892e-208	2.12024e-206	-0.147258
CAPER	CD14+ monocytes	HAPLN3	30.6701	1.4244e-206	5.24761e-205	0.197241
CAPER	CD14+ monocytes	GBP3	30.6603	1.92618e-206	7.01648e-205	0.244218
CAPER	CD14+ monocytes	CMKLR1	30.6587	2.02603e-206	7.2982e-205	0.157925
CAPER	CD14+ monocytes	SC5D	-30.3974	5.94505e-203	2.07246e-201	-0.147743
CAPER	CD14+ monocytes	LAMP3	30.3442	2.9952e-202	1.03302e-200	0.182452
CAPER	CD14+ monocytes	CD48	30.3347	3.99841e-202	1.36451e-200	0.329143
CAPER	CD14+ monocytes	SOD2	30.1407	1.41956e-199	4.60221e-198	0.385834
CAPER	CD14+ monocytes	CDK4	-30.1177	2.84538e-199	9.1334e-198	-0.124366
CAPER	CD14+ monocytes	C5orf56	30.0465	2.42867e-198	7.71935e-197	0.179628
CAPER	CD14+ monocytes	NHP2	-30.0281	4.21201e-198	1.32576e-196	-0.149192
CAPER	CD14+ monocytes	SLAMF7	29.9722	2.26335e-197	7.05557e-196	0.414304
CAPER	CD14+ monocytes	CCDC104	-29.9251	9.26736e-197	2.86141e-195	-0.107489
CAPER	CD14+ monocytes	ASNS	-29.7574	1.39295e-194	4.2205e-193	-0.10263
CAPER	CD14+ monocytes	TSC22D3	-29.7003	7.60796e-194	2.26285e-192	-0.220685
CAPER	CD14+ monocytes	SMCO4	29.5009	2.80633e-191	8.05145e-190	0.313002
CAPER	CD14+ monocytes	CTSC	29.1468	9.18427e-187	2.56684e-185	0.269441
CAPER	CD14+ monocytes	NINJ1	29.0254	3.14706e-185	8.72031e-184	0.345846
CAPER	CD14+ monocytes	FCGR1A	28.8333	8.20268e-183	2.21609e-181	0.184225
CAPER	CD14+ monocytes	BZW2	-28.6466	1.76714e-180	4.69596e-179	-0.10823
CAPER	CD14+ monocytes	LACTB	28.4582	3.86148e-178	1.00959e-176	0.245286
CAPER	CD14+ monocytes	P2RX7	28.3843	3.15635e-177	8.12133e-176	0.159959
CAPER	CD14+ monocytes	RBM4B	-28.3495	8.48715e-177	2.16656e-175	-0.105532
CAPER	CD14+ monocytes	MARCKS	28.3323	1.38383e-176	3.45106e-175	0.244726
CAPER	CD14+ monocytes	TYMP	28.3288	1.5257e-176	3.77583e-175	0.22809
CAPER	CD14+ monocytes	APEX1	-28.1084	7.7273e-174	1.86955e-172	-0.13325
CAPER	CD14+ monocytes	PTK2B	28.1073	7.98817e-174	1.91834e-172	0.105199
CAPER	CD14+ monocytes	IGSF6	28.0297	7.07093e-173	1.68559e-171	0.342163
CAPER	CD14+ monocytes	SIRPA	28.0248	8.11119e-173	1.91945e-171	0.162749
CAPER	CD14+ monocytes	DDIT4	-27.8424	1.33122e-170	3.01806e-169	-0.259851
CAPER	CD14+ monocytes	ID3	-27.4811	2.95052e-166	6.37705e-165	-0.166116
CAPER	CD14+ monocytes	RIPK2	27.4287	1.24597e-165	2.67512e-164	0.251689
CAPER	CD14+ monocytes	IL1RN	27.4151	1.81083e-165	3.8623e-164	0.249637
CAPER	CD14+ monocytes	CTSS	27.2334	2.61369e-163	5.43178e-162	0.249673
CAPER	CD14+ monocytes	C1QBP	-27.1826	1.04315e-162	2.14045e-161	-0.147637
CAPER	CD14+ monocytes	MNDA	27.1592	1.9716e-162	3.99495e-161	0.237799
CAPER	CD14+ monocytes	HES4	27.1004	9.73064e-162	1.93538e-160	0.136959
CAPER	CD14+ monocytes	ALOX5AP	-27.0424	4.6882e-161	9.10129e-160	-0.19253
CAPER	CD14+ monocytes	HSPA1A	27.0367	5.47087e-161	1.05575e-159	0.361607
CAPER	CD14+ monocytes	TUBA1A	-27.0077	1.20153e-160	2.2914e-159	-0.165901
CAPER	CD14+ monocytes	TMED7	-26.8651	5.61842e-159	1.03494e-157	-0.125228
CAPER	CD14+ monocytes	CD40	26.8217	1.80551e-158	3.30704e-157	0.202543
CAPER	CD14+ monocytes	SLC25A39	-26.7947	3.7283e-158	6.75259e-157	-0.152202
CAPER	CD14+ monocytes	CARD16	26.536	3.72939e-155	6.60693e-154	0.278548
CAPER	CD14+ monocytes	TNFAIP2	26.5176	6.07359e-155	1.07014e-153	0.286404
CAPER	CD14+ monocytes	C15orf48	26.5025	9.07818e-155	1.59089e-153	0.236766
CAPER	CD14+ monocytes	PLEK	26.4356	5.34029e-154	9.20915e-153	0.357869
CAPER	CD14+ monocytes	ZNF331	-26.3953	1.55308e-153	2.65005e-152	-0.141764
CAPER	CD14+ monocytes	IL4I1	26.1344	1.4838e-150	2.44187e-149	0.28327
CAPER	CD14+ monocytes	ATP6V1H	26.0803	6.10794e-150	1.0001e-148	0.210349
CAPER	CD14+ monocytes	CDC37L1	-26.0457	1.50428e-149	2.43844e-148	-0.118624
CAPER	CD14+ monocytes	ZNF277	25.935	2.68153e-148	4.30372e-147	0.16116
CAPER	CD14+ monocytes	GRPEL1	-25.8724	1.36123e-147	2.14229e-146	-0.121698
CAPER	CD14+ monocytes	CTA-29F11.1	-25.8647	1.66144e-147	2.60213e-146	-0.114946
CAPER	CD14+ monocytes	PIM2	25.8643	1.67952e-147	2.6178e-146	0.111476
CAPER	CD14+ monocytes	IDH3A	25.7116	8.66802e-146	1.33184e-144	0.101247
CAPER	CD14+ monocytes	RAB32	25.6983	1.22062e-145	1.85786e-144	0.163393
CAPER	CD14+ monocytes	FAS	25.6468	4.58991e-145	6.92115e-144	0.122772
CAPER	CD14+ monocytes	DEFB1	25.6018	1.45851e-144	2.18911e-143	0.147989
CAPER	CD14+ monocytes	KPNA2	-25.5893	2.00866e-144	2.98719e-143	-0.114323
CAPER	CD14+ monocytes	DRAM1	25.4684	4.41361e-143	6.44546e-142	0.357625
CAPER	CD14+ monocytes	PSTPIP2	25.4014	2.43227e-142	3.52028e-141	0.271272
CAPER	CD14+ monocytes	NPC2	25.3329	1.38786e-141	1.97344e-140	0.210773
CAPER	CD14+ monocytes	LYN	25.2217	2.31516e-140	3.23524e-139	0.208167
CAPER	CD14+ monocytes	CD7	-25.2218	2.31086e-140	3.23524e-139	-0.161424
CAPER	CD14+ monocytes	MOSPD2	25.1076	4.11093e-139	5.69557e-138	0.14531
CAPER	CD14+ monocytes	NRP2	24.9913	7.59675e-138	1.03482e-136	0.19965
CAPER	CD14+ monocytes	HSPB1	24.9341	3.17623e-137	4.27275e-136	0.338704
CAPER	CD14+ monocytes	NPM1	-24.9271	3.78797e-137	5.07462e-136	-0.173971
CAPER	CD14+ monocytes	CASP1	24.8432	3.06497e-136	4.03928e-135	0.265079
CAPER	CD14+ monocytes	KLF6	24.8025	8.43143e-136	1.09778e-134	0.178103
CAPER	CD14+ monocytes	PDE4DIP	24.767	2.03483e-135	2.61783e-134	0.342625
CAPER	CD14+ monocytes	KIAA0226L	-24.6508	3.60793e-134	4.53368e-133	-0.115057
CAPER	CD14+ monocytes	ANXA5	24.6424	4.43455e-134	5.5509e-133	0.230733
CAPER	CD14+ monocytes	KLRB1	-24.5004	1.46136e-132	1.76124e-131	-0.110325
CAPER	CD14+ monocytes	EDN1	24.232	1.023e-129	1.19732e-128	0.150442
CAPER	CD14+ monocytes	CTD-2267D19.2	-24.2308	1.05272e-129	1.22766e-128	-0.175258
CAPER	CD14+ monocytes	IFRD2	-24.154	6.78294e-129	7.79797e-128	-0.1003
CAPER	CD14+ monocytes	IRG1	24.1495	7.54918e-129	8.64821e-128	0.267605
CAPER	CD14+ monocytes	CCRL2	23.9266	1.61934e-126	1.82289e-125	0.299345
CAPER	CD14+ monocytes	SCML1	23.7687	7.03736e-125	7.68186e-124	0.123565
CAPER	CD14+ monocytes	P2RX4	23.7674	7.25479e-125	7.89263e-124	0.269657
CAPER	CD14+ monocytes	HIST1H1C	-23.7392	1.41972e-124	1.53424e-123	-0.101269
CAPER	CD14+ monocytes	CST3	23.694	4.15737e-124	4.43362e-123	0.227168
CAPER	CD14+ monocytes	IRF8	23.6482	1.23059e-123	1.29953e-122	0.168654
CAPER	CD14+ monocytes	ATOX1	23.6399	1.49906e-123	1.5728e-122	0.207332
CAPER	CD14+ monocytes	BCL2A1	23.6146	2.72766e-123	2.84343e-122	0.27152
CAPER	CD14+ monocytes	P2RY10	-23.569	8.02135e-123	8.28192e-122	-0.118674
CAPER	CD14+ monocytes	IL15	23.4032	3.96676e-121	4.01882e-120	0.115113
CAPER	CD14+ monocytes	ALDH1A1	23.3813	6.63071e-121	6.69681e-120	0.122663
CAPER	CD14+ monocytes	APOL3	23.3415	1.68076e-120	1.687e-119	0.31399
CAPER	CD14+ monocytes	ZEB2	23.3378	1.83417e-120	1.82966e-119	0.161881
CAPER	CD14+ monocytes	CD80	23.3124	3.32158e-120	3.29314e-119	0.115553
CAPER	CD14+ monocytes	KYNU	23.0985	4.79448e-118	4.61238e-117	0.263351
CAPER	CD14+ monocytes	SLC2A3	-23.0538	1.34778e-117	1.28894e-116	-0.120402
CAPER	CD14+ monocytes	FAM129A	22.9725	8.77961e-117	8.25029e-116	0.129772
CAPER	CD14+ monocytes	CHORDC1	22.8962	5.06719e-116	4.72064e-115	0.182521
CAPER	CD14+ monocytes	RASSF4	22.7652	1.01477e-114	9.24128e-114	0.118503
CAPER	CD14+ monocytes	ACSL4	-22.7297	2.27979e-114	2.06455e-113	-0.100276
CAPER	CD14+ monocytes	TYROBP	22.6339	2.00886e-113	1.7991e-112	0.191043
CAPER	CD14+ monocytes	BATF	22.4674	8.65734e-112	7.60626e-111	0.110822
CAPER	CD14+ monocytes	FTL	22.444	1.46399e-111	1.27931e-110	0.207511
CAPER	CD14+ monocytes	PIK3R5	22.4206	2.47705e-111	2.15877e-110	0.110543
CAPER	CD14+ monocytes	SYK	22.3069	3.1669e-110	2.73061e-109	0.111988
CAPER	CD14+ monocytes	PTGIR	22.177	5.72608e-109	4.85967e-108	0.155205
CAPER	CD14+ monocytes	SLC31A2	22.1665	7.22961e-109	6.11969e-108	0.148662
CAPER	CD14+ monocytes	CFD	22.0671	6.54944e-108	5.50085e-107	0.184981
CAPER	CD14+ monocytes	CALCOCO2	22.0305	1.47011e-107	1.23155e-106	0.103424
CAPER	CD14+ monocytes	LHFPL2	22.0251	1.65378e-107	1.38184e-106	0.209809
CAPER	CD14+ monocytes	STAT2	21.6803	3.14993e-104	2.5215e-103	0.107108
CAPER	CD14+ monocytes	ACTG1	-21.4993	1.58016e-102	1.24948e-101	-0.220875
CAPER	CD14+ monocytes	TMEM176B	21.4625	3.48883e-102	2.73869e-101	0.137656
CAPER	CD14+ monocytes	PLEK2	-21.4511	4.4631e-102	3.49502e-101	-0.109555
CAPER	CD14+ monocytes	SPG20	21.4369	6.04691e-102	4.72388e-101	0.157227
CAPER	CD14+ monocytes	CD274	21.3787	2.10991e-101	1.63644e-100	0.10118
CAPER	CD14+ monocytes	GPR183	-21.245	3.67021e-100	2.82632e-99	-0.1885
CAPER	CD14+ monocytes	SDCBP	21.2233	5.81849e-100	4.44895e-99	0.197397
CAPER	CD14+ monocytes	BTG2	-21.1276	4.43276e-99	3.36557e-98	-0.200259
CAPER	CD14+ monocytes	NFKBIA	21.0505	2.26386e-98	1.69894e-97	0.228207
CAPER	CD14+ monocytes	TIGIT	21.0364	3.04679e-98	2.28122e-97	0.113823
CAPER	CD14+ monocytes	CCR5	20.9658	1.34683e-97	9.94633e-97	0.185105
CAPER	CD14+ monocytes	RGS2	-20.7995	4.37183e-96	3.1708e-95	-0.120052
CAPER	CD14+ monocytes	GSTO1	20.7538	1.13382e-95	8.18674e-95	0.177782
CAPER	CD14+ monocytes	LGALS1	20.5957	2.99636e-94	2.13031e-93	0.170151
CAPER	CD14+ monocytes	TBC1D4	20.4655	4.36862e-93	3.05898e-92	0.104848
CAPER	CD14+ monocytes	CLEC12A	20.4588	5.02075e-93	3.50803e-92	0.153109
CAPER	CD14+ monocytes	CTSB	20.4123	1.30085e-92	9.05011e-92	0.228338
CAPER	CD14+ monocytes	RAB31	20.3846	2.29305e-92	1.57501e-91	0.103801
CAPER	CD14+ monocytes	FCER1G	20.3632	3.54332e-92	2.42863e-91	0.190855
CAPER	CD14+ monocytes	MAFB	20.3476	4.87201e-92	3.33229e-91	0.1999
CAPER	CD14+ monocytes	PILRA	20.3343	6.38927e-92	4.35168e-91	0.16818
CAPER	CD14+ monocytes	CCR1	20.2815	1.87147e-91	1.26402e-90	0.188784
CAPER	CD14+ monocytes	ACSL1	20.2704	2.34789e-91	1.5825e-90	0.268509
CAPER	CD14+ monocytes	C3AR1	20.2152	7.19331e-91	4.78865e-90	0.240103
CAPER	CD14+ monocytes	PHACTR2	20.1619	2.11576e-90	1.39417e-89	0.107531
CAPER	CD14+ monocytes	AGPAT9	-20.0273	3.18183e-89	2.07974e-88	-0.174645
CAPER	CD14+ monocytes	CLEC2B	19.9951	6.07592e-89	3.95545e-88	0.168808
CAPER	CD14+ monocytes	CCL2	19.8506	1.08984e-87	6.9827e-87	0.283779
CAPER	CD14+ monocytes	RARRES3	19.5917	1.81891e-85	1.1384e-84	0.109661
CAPER	CD14+ monocytes	CD63	19.4807	1.59946e-84	9.83957e-84	0.173683
CAPER	CD14+ monocytes	TPRA1	19.4573	2.52781e-84	1.54918e-83	0.176436
CAPER	CD14+ monocytes	TXN	19.3895	9.4634e-84	5.74538e-83	0.275188
CAPER	CD14+ monocytes	MGLL	19.2729	9.06391e-83	5.46193e-82	0.195029
CAPER	CD14+ monocytes	SLC16A3	-19.232	1.99894e-82	1.19128e-81	-0.186858
CAPER	CD14+ monocytes	MRPL18	19.2188	2.57806e-82	1.53359e-81	0.144899
CAPER	CD14+ monocytes	SCARB2	19.2008	3.64232e-82	2.15876e-81	0.152495
CAPER	CD14+ monocytes	KCNJ2	19.1803	5.40348e-82	3.19543e-81	0.10996
CAPER	CD14+ monocytes	TMEM176A	19.1149	1.8985e-81	1.109e-80	0.127723
CAPER	CD14+ monocytes	TIMP1	19.0806	3.66231e-81	2.12401e-80	0.161252
CAPER	CD14+ monocytes	SCPEP1	19.0061	1.51753e-80	8.73858e-80	0.118212
CAPER	CD14+ monocytes	HSP90AA1	18.9239	7.24325e-80	4.14155e-79	0.243331
CAPER	CD14+ monocytes	CREG1	18.9119	9.09808e-80	5.17473e-79	0.210482
CAPER	CD14+ monocytes	GPR65	-18.8073	6.58416e-79	3.70588e-78	-0.101526
CAPER	CD14+ monocytes	CSTB	18.6194	2.23909e-77	1.23036e-76	0.251121
CAPER	CD14+ monocytes	LGALS3	18.6	3.21401e-77	1.75714e-76	0.233433
CAPER	CD14+ monocytes	MS4A7	18.5232	1.34267e-76	7.2308e-76	0.176571
CAPER	CD14+ monocytes	SERPINB1	18.4033	1.23623e-75	6.53811e-75	0.124231
CAPER	CD14+ monocytes	AK4	18.3661	2.4529e-75	1.29096e-74	0.149846
CAPER	CD14+ monocytes	MIR22HG	-18.2973	8.68923e-75	4.50728e-74	-0.11916
CAPER	CD14+ monocytes	HSPH1	18.2677	1.49498e-74	7.73001e-74	0.164746
CAPER	CD14+ monocytes	PSAP	18.2652	1.56736e-74	8.09135e-74	0.152111
CAPER	CD14+ monocytes	STX11	18.2533	1.9471e-74	1.0004e-73	0.157571
CAPER	CD14+ monocytes	RGS1	18.2227	3.40629e-74	1.74734e-73	0.118828
CAPER	CD14+ monocytes	CD68	18.1712	8.72976e-74	4.44998e-73	0.192559
CAPER	CD14+ monocytes	CCL4	18.0848	4.19574e-73	2.11878e-72	0.449268
CAPER	CD14+ monocytes	ADAMDEC1	18.0409	9.29806e-73	4.68079e-72	0.189561
CAPER	CD14+ monocytes	PTGER2	17.9807	2.75953e-72	1.38489e-71	0.189157
CAPER	CD14+ monocytes	DYNLL1	17.9182	8.50258e-72	4.22134e-71	0.13947
CAPER	CD14+ monocytes	FNIP2	17.892	1.36177e-71	6.71972e-71	0.166747
CAPER	CD14+ monocytes	PASK	-17.828	4.28234e-71	2.10993e-70	-0.100328
CAPER	CD14+ monocytes	GZMK	17.7658	1.30012e-70	6.37668e-70	0.133537
CAPER	CD14+ monocytes	NCF1	17.7092	3.56255e-70	1.73681e-69	0.214007
CAPER	CD14+ monocytes	HERPUD1	-17.6773	6.27858e-70	3.05633e-69	-0.177406
CAPER	CD14+ monocytes	RAB9A	17.6471	1.07178e-69	5.18614e-69	0.138092
CAPER	CD14+ monocytes	GLRX	17.6436	1.14058e-69	5.50261e-69	0.187579
CAPER	CD14+ monocytes	HLA-DRA	17.627	1.52964e-69	7.36865e-69	0.181419
CAPER	CD14+ monocytes	RDX	17.6099	2.06695e-69	9.92749e-69	0.124232
CAPER	CD14+ monocytes	HLA-DRB1	17.5533	5.61416e-69	2.6727e-68	0.197923
CAPER	CD14+ monocytes	LILRB4	17.427	5.14753e-68	2.41859e-67	0.164047
CAPER	CD14+ monocytes	ADA	17.4073	7.25792e-68	3.40523e-67	0.239423
CAPER	CD14+ monocytes	RP11-290F20.3	17.3496	1.98512e-67	9.23354e-67	0.153653
CAPER	CD14+ monocytes	DNAAF1	17.2726	7.56156e-67	3.48714e-66	0.146352
CAPER	CD14+ monocytes	NME1	-17.2473	1.1732e-66	5.37978e-66	-0.104555
CAPER	CD14+ monocytes	NUCB2	-17.2331	1.49999e-66	6.86861e-66	-0.10517
CAPER	CD14+ monocytes	CD83	17.1648	4.87285e-66	2.22191e-65	0.170879
CAPER	CD14+ monocytes	ARL5B	17.1429	7.10052e-66	3.22407e-65	0.103273
CAPER	CD14+ monocytes	CCL3	17.1122	1.20439e-65	5.46104e-65	0.39793
CAPER	CD14+ monocytes	S100A11	17.0804	2.07565e-65	9.3592e-65	0.124945
CAPER	CD14+ monocytes	RP11-701P16.5	16.9166	3.39743e-64	1.50677e-63	0.241607
CAPER	CD14+ monocytes	ATP6V1B2	16.8673	7.82622e-64	3.43802e-63	0.141169
CAPER	CD14+ monocytes	CYBB	16.7294	7.99805e-63	3.46653e-62	0.189836
CAPER	CD14+ monocytes	WTAP	16.676	1.95942e-62	8.4474e-62	0.235805
CAPER	CD14+ monocytes	KMO	16.6433	3.38437e-62	1.45326e-61	0.183825
CAPER	CD14+ monocytes	LST1	16.6238	4.68956e-62	2.00574e-61	0.133006
CAPER	CD14+ monocytes	ATP6V1F	16.6217	4.85587e-62	2.07141e-61	0.161628
CAPER	CD14+ monocytes	FCN1	16.4692	6.11033e-61	2.56935e-60	0.161927
CAPER	CD14+ monocytes	DNAJB1	16.3945	2.0926e-60	8.70886e-60	0.111577
CAPER	CD14+ monocytes	HCAR3	16.3755	2.86238e-60	1.1866e-59	0.107871
CAPER	CD14+ monocytes	AQP3	-16.365	3.39969e-60	1.40405e-59	-0.10037
CAPER	CD14+ monocytes	SGTB	16.2594	1.91524e-59	7.75184e-59	0.174566
CAPER	CD14+ monocytes	RAB20	16.1246	1.71314e-58	6.80636e-58	0.170851
CAPER	CD14+ monocytes	FSCN1	16.0964	2.70477e-58	1.07068e-57	0.114835
CAPER	CD14+ monocytes	SERPINA1	16.0435	6.34608e-58	2.49684e-57	0.129833
CAPER	CD14+ monocytes	FCGRT	15.956	2.58621e-57	9.96969e-57	0.107949
CAPER	CD14+ monocytes	PNRC1	15.9368	3.5207e-57	1.35399e-56	0.188404
CAPER	CD14+ monocytes	PFN1	-15.9035	5.98788e-57	2.29736e-56	-0.17468
CAPER	CD14+ monocytes	GRN	15.833	1.84131e-56	7.02297e-56	0.142744
CAPER	CD14+ monocytes	C1orf162	-15.7541	6.43303e-56	2.43359e-55	-0.208441
CAPER	CD14+ monocytes	PKIB	-15.7208	1.08962e-55	4.10286e-55	-0.132911
CAPER	CD14+ monocytes	CD74	15.7005	1.5003e-55	5.64268e-55	0.182073
CAPER	CD14+ monocytes	IL7R	-15.5871	8.91416e-55	3.3066e-54	-0.109365
CAPER	CD14+ monocytes	ATF3	15.4154	1.29044e-53	4.71658e-53	0.112018
CAPER	CD14+ monocytes	TNFAIP6	15.1014	1.58565e-51	5.63053e-51	0.339919
CAPER	CD14+ monocytes	AIF1	15.0959	1.72371e-51	6.11408e-51	0.145542
CAPER	CD14+ monocytes	TRAF1	15.0851	2.02843e-51	7.17139e-51	0.122141
CAPER	CD14+ monocytes	PIM3	15.0726	2.45246e-51	8.65166e-51	0.131532
CAPER	CD14+ monocytes	HSPA1B	14.9714	1.12968e-50	3.92121e-50	0.136993
CAPER	CD14+ monocytes	SERPINB9	14.9588	1.3654e-50	4.73437e-50	0.125204
CAPER	CD14+ monocytes	PHLDA1	-14.8975	3.41935e-50	1.17681e-49	-0.154609
CAPER	CD14+ monocytes	NLN	14.8257	9.99314e-50	3.41029e-49	0.135641
CAPER	CD14+ monocytes	FOS	-14.7568	2.78026e-49	9.40876e-49	-0.116618
CAPER	CD14+ monocytes	CTSL	14.6989	6.54859e-49	2.19857e-48	0.224055
CAPER	CD14+ monocytes	HSP90AB1	14.542	6.56665e-48	2.17014e-47	0.158278
CAPER	CD14+ monocytes	S100A4	14.5264	8.24148e-48	2.71258e-47	0.136709
CAPER	CD14+ monocytes	PPIF	-14.51	1.0479e-47	3.44553e-47	-0.164349
CAPER	CD14+ monocytes	LYZ	14.4882	1.43805e-47	4.69502e-47	0.153997
CAPER	CD14+ monocytes	SPI1	14.4279	3.45487e-47	1.12457e-46	0.117849
CAPER	CD14+ monocytes	FKBP4	14.4221	3.75921e-47	1.2224e-46	0.123706
CAPER	CD14+ monocytes	CD3D	-14.4141	4.21888e-47	1.36913e-46	-0.10163
CAPER	CD14+ monocytes	HSPE1	14.3678	8.24093e-47	2.66638e-46	0.132003
CAPER	CD14+ monocytes	TLR2	14.2828	2.80077e-46	8.9371e-46	0.143119
CAPER	CD14+ monocytes	CLEC4E	14.1671	1.46374e-45	4.60722e-45	0.242149
CAPER	CD14+ monocytes	HSPA5	-14.0657	6.1737e-45	1.92638e-44	-0.24102
CAPER	CD14+ monocytes	ANXA1	13.9074	5.71071e-44	1.74661e-43	0.139554
CAPER	CD14+ monocytes	NPL	13.8609	1.09312e-43	3.32448e-43	0.177154
CAPER	CD14+ monocytes	PLA2G7	13.8274	1.74288e-43	5.28076e-43	0.215182
CAPER	CD14+ monocytes	BID	13.7443	5.51083e-43	1.65427e-42	0.127992
CAPER	CD14+ monocytes	INSIG1	-13.6095	3.51471e-42	1.04442e-41	-0.137074
CAPER	CD14+ monocytes	SQSTM1	13.5319	1.01308e-41	3.0022e-41	0.139941
CAPER	CD14+ monocytes	RGS19	-13.331	1.52887e-40	4.48155e-40	-0.11025
CAPER	CD14+ monocytes	CFP	13.3296	1.55682e-40	4.55937e-40	0.138895
CAPER	CD14+ monocytes	CLIC2	13.2287	5.99279e-40	1.74248e-39	0.114694
CAPER	CD14+ monocytes	IL1R2	-13.1838	1.08835e-39	3.15037e-39	-0.135913
CAPER	CD14+ monocytes	TMSB4X	-12.9119	3.85518e-38	1.08777e-37	-0.131123
CAPER	CD14+ monocytes	CLEC5A	-12.8918	5.00931e-38	1.40974e-37	-0.102875
CAPER	CD14+ monocytes	MANF	-12.7842	2.00982e-37	5.59779e-37	-0.191264
CAPER	CD14+ monocytes	ANXA2	12.5668	3.21421e-36	8.74935e-36	0.108543
CAPER	CD14+ monocytes	HCK	12.4239	1.93827e-35	5.18899e-35	0.118267
CAPER	CD14+ monocytes	SDF2L1	-12.4098	2.31265e-35	6.18104e-35	-0.188415
CAPER	CD14+ monocytes	CKLF	-12.3243	6.70372e-35	1.77706e-34	-0.150839
CAPER	CD14+ monocytes	CAPG	12.2106	2.72828e-34	7.16202e-34	0.116003
CAPER	CD14+ monocytes	AQP9	12.0776	1.38794e-33	3.61421e-33	0.192607
CAPER	CD14+ monocytes	GPX4	12.073	1.46726e-33	3.81463e-33	0.113884
CAPER	CD14+ monocytes	CHST7	12.0362	2.29246e-33	5.95525e-33	0.108377
CAPER	CD14+ monocytes	CCL7	12.0215	2.74071e-33	7.10263e-33	0.198858
CAPER	CD14+ monocytes	IFNGR2	11.7347	8.4582e-32	2.1224e-31	0.151406
CAPER	CD14+ monocytes	MPP1	11.5658	6.13996e-31	1.51721e-30	0.128322
CAPER	CD14+ monocytes	HLA-DPA1	11.2691	1.86519e-29	4.45939e-29	0.157007
CAPER	CD14+ monocytes	C19orf10	-11.2589	2.09239e-29	4.99523e-29	-0.106745
CAPER	CD14+ monocytes	CACYBP	11.204	3.89648e-29	9.25449e-29	0.106752
CAPER	CD14+ monocytes	CPVL	11.0405	2.43727e-28	5.71752e-28	0.114214
CAPER	CD14+ monocytes	TNIP3	11.0329	2.65143e-28	6.21093e-28	0.101819
CAPER	CD14+ monocytes	CTSD	10.8511	1.97121e-27	4.54529e-27	0.164668
CAPER	CD14+ monocytes	ASAH1	10.7658	4.99378e-27	1.13933e-26	0.115055
CAPER	CD14+ monocytes	XBP1	-10.4976	8.86373e-26	1.975e-25	-0.105667
CAPER	CD14+ monocytes	NSMAF	10.4687	1.2027e-25	2.67614e-25	0.105069
CAPER	CD14+ monocytes	FGL2	10.2156	1.68767e-24	3.67951e-24	0.137557
CAPER	CD14+ monocytes	VCAN	-10.1494	3.33404e-24	7.23976e-24	-0.11389
CAPER	CD14+ monocytes	SDSL	9.92481	3.24714e-23	6.89857e-23	0.134164
CAPER	CD14+ monocytes	HLA-DPB1	9.65353	4.74938e-22	9.79485e-22	0.137397
CAPER	CD14+ monocytes	EREG	-9.46413	2.96007e-21	6.02421e-21	-0.127349
CAPER	CD14+ monocytes	NQO1	-9.02705	1.76366e-19	3.45903e-19	-0.107955
CAPER	CD14+ monocytes	HSPA8	8.87762	6.83082e-19	1.32608e-18	0.114902
CAPER	CD14+ monocytes	MSC	8.63258	5.99836e-18	1.13524e-17	0.107662
CAPER	CD14+ monocytes	SDS	7.85156	4.10901e-15	7.24384e-15	0.130165
CAPER	CD14+ monocytes	CCL3L1	7.12384	1.04958e-12	1.72903e-12	0.131189
CAPER	CD14+ monocytes	SLC39A8	6.05777	1.38019e-09	2.0919e-09	0.100338
CAPER	CD4 T cells	IRG1	-38.0302	0	0	-0.116099
CAPER	CD4 T cells	CXCL11	-37.2102	4.65995e-303	3.77689e-300	-0.161651
CAPER	CD4 T cells	DDX58	-36.5835	5.2373e-293	3.39586e-290	-0.267475
CAPER	CD4 T cells	CD14	35.4115	1.13715e-274	4.6083e-272	0.170465
CAPER	CD4 T cells	CLEC5A	35.3499	1.0063e-273	3.6249e-271	0.120722
CAPER	CD4 T cells	LILRA3	34.0243	9.72977e-254	2.86763e-251	0.112785
CAPER	CD4 T cells	C1orf162	33.9118	4.46592e-252	1.20654e-249	0.193337
CAPER	CD4 T cells	IFIT2	-33.8873	1.02359e-251	2.55268e-249	-0.298998
CAPER	CD4 T cells	GAPT	33.8352	5.99483e-251	1.38823e-248	0.148204
CAPER	CD4 T cells	CXCL10	-33.3874	2.08687e-244	4.22852e-242	-0.226406
CAPER	CD4 T cells	MX1	-33.3503	7.21209e-244	1.37539e-241	-0.347496
CAPER	CD4 T cells	OAS1	-33.1444	6.81795e-241	1.22799e-238	-0.265865
CAPER	CD4 T cells	IFIT1	-32.5419	2.7241e-232	4.20549e-230	-0.333505
CAPER	CD4 T cells	SLC16A3	32.3643	8.72751e-230	1.2302e-227	0.175089
CAPER	CD4 T cells	LILRA2	32.1768	3.72268e-227	5.02872e-225	0.109312
CAPER	CD4 T cells	NCF2	32.1551	7.49084e-227	9.71413e-225	0.100357
CAPER	CD4 T cells	SNX10	-32.0529	1.99734e-225	2.49053e-223	-0.129277
CAPER	CD4 T cells	IFIT3	-31.7206	8.08842e-221	9.36523e-219	-0.338496
CAPER	CD4 T cells	LAP3	-31.6948	1.82964e-220	2.04541e-218	-0.194227
CAPER	CD4 T cells	ANKRD22	-31.4158	1.23192e-216	1.33129e-214	-0.127273
CAPER	CD4 T cells	IFI44L	-31.1077	1.89399e-212	1.98075e-210	-0.21701
CAPER	CD4 T cells	SLAMF7	-30.7199	3.08878e-207	3.12932e-205	-0.122253
CAPER	CD4 T cells	IDO1	-30.5038	2.32207e-204	2.1509e-202	-0.154177
CAPER	CD4 T cells	GBP1	-30.2507	5.10968e-201	4.47718e-199	-0.236431
CAPER	CD4 T cells	RSAD2	-30.2372	7.67565e-201	6.54854e-199	-0.248979
CAPER	CD4 T cells	CTD-2267D19.2	30.1927	2.95772e-200	2.4587e-198	0.115316
CAPER	CD4 T cells	MIR22HG	30.1699	5.88795e-200	4.77218e-198	0.112562
CAPER	CD4 T cells	CTD-2521M24.9	-29.7945	4.60938e-195	3.47526e-193	-0.110228
CAPER	CD4 T cells	HERC5	-29.7886	5.49614e-195	4.04965e-193	-0.241262
CAPER	CD4 T cells	DRAM1	-29.3584	1.86635e-189	1.31537e-187	-0.102322
CAPER	CD4 T cells	ISG15	-29.1926	2.4052e-187	1.62451e-185	-0.250663
CAPER	CD4 T cells	TNFSF10	-28.9379	3.98228e-184	2.53148e-182	-0.267573
CAPER	CD4 T cells	PPIF	28.5834	1.07948e-179	6.60314e-178	0.161666
CAPER	CD4 T cells	OASL	-27.976	3.18083e-172	1.77798e-170	-0.23289
CAPER	CD4 T cells	IL8	27.8898	3.54533e-171	1.94813e-169	0.126596
CAPER	CD4 T cells	C5orf56	-27.5198	1.01823e-166	5.32437e-165	-0.135325
CAPER	CD4 T cells	CD9	27.4691	4.1138e-166	2.11698e-164	0.116726
CAPER	CD4 T cells	CTB-61M7.2	27.4035	2.49133e-165	1.26201e-163	0.104125
CAPER	CD4 T cells	NQO1	27.0805	1.66928e-161	8.07732e-160	0.12526
CAPER	CD4 T cells	VAMP5	-27.0019	1.40415e-160	6.59749e-159	-0.166426
CAPER	CD4 T cells	GBP5	-26.8563	7.11575e-159	3.20406e-157	-0.172845
CAPER	CD4 T cells	IL1R2	26.2536	6.49941e-152	2.63388e-150	0.104261
CAPER	CD4 T cells	ATP6V1H	-26.2225	1.4716e-151	5.89002e-150	-0.107091
CAPER	CD4 T cells	RABGAP1L	-25.6487	4.37195e-145	1.46122e-143	-0.122128
CAPER	CD4 T cells	FAM26F	-25.4075	2.08474e-142	6.49879e-141	-0.139408
CAPER	CD4 T cells	GBP4	-25.3782	4.38738e-142	1.34188e-140	-0.196223
CAPER	CD4 T cells	ISG20	-25.3057	2.76611e-141	8.38105e-140	-0.244284
CAPER	CD4 T cells	XAF1	-24.9984	6.36216e-138	1.73329e-136	-0.127711
CAPER	CD4 T cells	GBP3	-24.993	7.29016e-138	1.96956e-136	-0.110549
CAPER	CD4 T cells	ZNF277	-24.9179	4.7562e-137	1.27435e-135	-0.11183
CAPER	CD4 T cells	S100A8	24.8895	9.67431e-137	2.57083e-135	0.132628
CAPER	CD4 T cells	SAMD9L	-24.8445	2.96353e-136	7.81119e-135	-0.151913
CAPER	CD4 T cells	SLC25A39	24.5284	7.36099e-133	1.83572e-131	0.131939
CAPER	CD4 T cells	WARS	-23.9868	3.81979e-127	9.03924e-126	-0.104825
CAPER	CD4 T cells	CCL4	-23.9127	2.26068e-126	5.19796e-125	-0.138837
CAPER	CD4 T cells	APOL3	-23.6363	1.63179e-123	3.55052e-122	-0.128833
CAPER	CD4 T cells	CD38	-23.5515	1.2122e-122	2.60261e-121	-0.107571
CAPER	CD4 T cells	HMOX1	23.272	8.51679e-120	1.73657e-118	0.102576
CAPER	CD4 T cells	TNFSF13B	-23.1478	1.52818e-118	3.00265e-117	-0.135531
CAPER	CD4 T cells	GBP2	-23.1321	2.19949e-118	4.29563e-117	-0.192783
CAPER	CD4 T cells	AGPAT9	23.0902	5.80622e-118	1.11383e-116	0.106599
CAPER	CD4 T cells	IFI6	-23.0691	9.45559e-118	1.79269e-116	-0.22062
CAPER	CD4 T cells	ZC3HAV1	-23.0356	2.05054e-117	3.86503e-116	-0.126126
CAPER	CD4 T cells	S100A12	22.7929	5.39687e-115	9.99808e-114	0.100773
CAPER	CD4 T cells	INSIG1	22.7547	1.28918e-114	2.33492e-113	0.101619
CAPER	CD4 T cells	HAPLN3	-22.6779	7.41061e-114	1.30572e-112	-0.138744
CAPER	CD4 T cells	TPM4	21.9522	8.24692e-107	1.31061e-105	0.120532
CAPER	CD4 T cells	MARCKSL1	21.7786	3.70119e-105	5.76887e-104	0.101377
CAPER	CD4 T cells	PLSCR1	-21.4986	1.60623e-102	2.42204e-101	-0.133701
CAPER	CD4 T cells	TXNRD1	21.4441	5.18276e-102	7.74309e-101	0.111881
CAPER	CD4 T cells	PHLDA1	21.0851	1.09007e-98	1.52988e-97	0.123538
CAPER	CD4 T cells	PFN1	21.0713	1.45873e-98	2.01243e-97	0.243677
CAPER	CD4 T cells	LIMS1	21.0132	4.96831e-98	6.82511e-97	0.109147
CAPER	CD4 T cells	ACP5	20.9782	1.03791e-97	1.41979e-96	0.116485
CAPER	CD4 T cells	FABP5	20.8679	1.04807e-96	1.4217e-95	0.126399
CAPER	CD4 T cells	THBS1	20.7192	2.32289e-95	3.12481e-94	0.104229
CAPER	CD4 T cells	ACTG1	20.4367	7.89292e-93	9.95675e-92	0.216589
CAPER	CD4 T cells	CKLF	19.6054	1.38941e-85	1.56405e-84	0.11598
CAPER	CD4 T cells	IRF8	-19.5101	9.01866e-85	9.84461e-84	-0.103986
CAPER	CD4 T cells	CLEC2B	-19.4456	3.17525e-84	3.41999e-83	-0.119255
CAPER	CD4 T cells	ACTB	19.3096	4.4585e-83	4.60333e-82	0.169357
CAPER	CD4 T cells	BTG2	19.0153	1.27387e-80	1.26296e-79	0.110339
CAPER	CD4 T cells	MT2A	-18.5398	9.85713e-77	9.183e-76	-0.15472
CAPER	CD4 T cells	PRNP	18.2196	3.61055e-74	3.20696e-73	0.123111
CAPER	CD4 T cells	CCL3	-17.9516	4.66647e-72	3.95005e-71	-0.100265
CAPER	CD4 T cells	LY6E	-17.8962	1.26306e-71	1.06084e-70	-0.150395
CAPER	CD4 T cells	IFITM2	-17.2669	8.34543e-67	6.36609e-66	-0.113292
CAPER	CD4 T cells	RP11-1399P15.1	-16.6196	5.02686e-62	3.58967e-61	-0.16068
CAPER	CD4 T cells	HSPA1A	-15.9315	3.83308e-57	2.44623e-56	-0.151246
CAPER	CD4 T cells	PKM	15.7987	3.17496e-56	1.96435e-55	0.148686
CAPER	CD4 T cells	GZMK	-14.944	1.70491e-50	9.44843e-50	-0.138642
CAPER	CD4 T cells	BATF	-14.3392	1.24408e-46	6.30204e-46	-0.103839
CAPER	CD4 T cells	TIGIT	-14.0103	1.34819e-44	6.49457e-44	-0.119753
CAPER	CD4 T cells	IFITM3	-14.0044	1.46609e-44	7.05202e-44	-0.102226
CAPER	CD4 T cells	CD2	-13.9747	2.22597e-44	1.06283e-43	-0.127737
CAPER	CD4 T cells	SCML1	-13.8529	1.22175e-43	5.68279e-43	-0.11251
CAPER	CD4 T cells	RARRES3	-13.6773	1.38715e-42	6.34292e-42	-0.119476
CAPER	CD4 T cells	KLF6	-13.5664	6.33674e-42	2.84934e-41	-0.121564
CAPER	CD4 T cells	VIM	13.2561	4.16003e-40	1.78161e-39	0.144823
CAPER	CD4 T cells	HSPA5	13.2032	8.40424e-40	3.5663e-39	0.168801
CAPER	CD4 T cells	PIM2	-13.0751	4.56797e-39	1.88895e-38	-0.105215
CAPER	CD4 T cells	CHORDC1	-12.8596	7.5939e-38	3.04696e-37	-0.120245
CAPER	CD4 T cells	DNAJB1	-12.5678	3.17476e-36	1.22385e-35	-0.122944
CAPER	CD4 T cells	SDF2L1	12.3036	8.66221e-35	3.21314e-34	0.139763
CAPER	CD4 T cells	MANF	12.1867	3.65938e-34	1.34053e-33	0.133206
CAPER	CD4 T cells	HSPH1	-11.9562	6.02324e-33	2.15059e-32	-0.141332
CAPER	CD4 T cells	S100A6	11.7829	4.78195e-32	1.65986e-31	0.101093
CAPER	CD4 T cells	PNRC1	-11.1167	1.04029e-28	3.30327e-28	-0.107278
CAPER	CD4 T cells	HSPB1	-10.7302	7.34743e-27	2.22828e-26	-0.126577
CAPER	CD4 T cells	RGS1	-10.3467	4.32972e-25	1.24331e-24	-0.142494
CAPER	CD4 T cells	GIMAP7	-10.0524	8.96457e-24	2.47346e-23	-0.109288
CAPER	CD4 T cells	HSPA1B	-9.61587	6.85288e-22	1.79459e-21	-0.101039
CAPER	CD4 T cells	NME1	8.18598	2.70099e-16	5.95689e-16	0.106939
CAPER	CD4 T cells	CREM	-5.59398	2.21921e-08	3.67262e-08	-0.114445
CAPER	CD8 T cells	CXCL11	-15.0996	1.62881e-51	5.28059e-48	-0.227352
CAPER	CD8 T cells	SLAMF7	-13.6212	2.9979e-42	2.4298e-39	-0.202428
CAPER	CD8 T cells	CXCL10	-13.5469	8.26922e-42	4.46814e-39	-0.300151
CAPER	CD8 T cells	IDO1	-13.5023	1.51603e-41	7.0214e-39	-0.229912
CAPER	CD8 T cells	GBP2	-13.4324	3.903e-41	1.53366e-38	-0.320548
CAPER	CD8 T cells	CLEC5A	13.1595	1.5e-39	4.863e-37	0.13908
CAPER	CD8 T cells	CD14	13.1169	2.63346e-39	7.11474e-37	0.195726
CAPER	CD8 T cells	SNX10	-13.1194	2.54881e-39	7.11474e-37	-0.178048
CAPER	CD8 T cells	CXCL9	-13.0466	6.64381e-39	1.65686e-36	-0.101153
CAPER	CD8 T cells	IL27	-13.0154	1.00008e-38	2.31591e-36	-0.10938
CAPER	CD8 T cells	RSAD2	-12.9163	3.64015e-38	7.37586e-36	-0.33991
CAPER	CD8 T cells	GBP1	-12.7806	2.10342e-37	4.01134e-35	-0.321441
CAPER	CD8 T cells	RIPK2	-12.7162	4.80381e-37	8.65219e-35	-0.15135
CAPER	CD8 T cells	IRG1	-12.4324	1.74228e-35	2.97288e-33	-0.148237
CAPER	CD8 T cells	LILRA3	12.4022	2.54152e-35	4.11981e-33	0.128122
CAPER	CD8 T cells	PDE4DIP	-12.2962	9.4894e-35	1.39839e-32	-0.155552
CAPER	CD8 T cells	MIR22HG	12.2502	1.67637e-34	2.29233e-32	0.149761
CAPER	CD8 T cells	DDX58	-12.2492	1.69697e-34	2.29233e-32	-0.314956
CAPER	CD8 T cells	GAPT	12.1486	5.83295e-34	7.27324e-32	0.175811
CAPER	CD8 T cells	OAS1	-12.0847	1.27165e-33	1.47239e-31	-0.35872
CAPER	CD8 T cells	TNFSF10	-11.9604	5.72682e-33	6.40219e-31	-0.404457
CAPER	CD8 T cells	DDX60	-11.8648	1.80263e-32	1.94804e-30	-0.131629
CAPER	CD8 T cells	IFIT2	-11.7851	4.65923e-32	4.87266e-30	-0.364906
CAPER	CD8 T cells	MX1	-11.7643	5.96277e-32	6.04103e-30	-0.430267
CAPER	CD8 T cells	IFI44L	-11.7212	9.926e-32	9.75155e-30	-0.3129
CAPER	CD8 T cells	SERPING1	-11.6568	2.11836e-31	2.01992e-29	-0.125136
CAPER	CD8 T cells	ANKRD22	-11.5949	4.37397e-31	4.05155e-29	-0.173874
CAPER	CD8 T cells	TPM4	11.5637	6.2943e-31	5.66837e-29	0.206617
CAPER	CD8 T cells	LAP3	-11.526	9.75165e-31	8.54455e-29	-0.254637
CAPER	CD8 T cells	IFIT3	-11.5082	1.1993e-30	1.02319e-28	-0.446052
CAPER	CD8 T cells	CCL8	-11.4468	2.43981e-30	2.02817e-28	-0.112442
CAPER	CD8 T cells	HAPLN3	-11.3319	9.12115e-30	7.21238e-28	-0.243991
CAPER	CD8 T cells	GBP4	-11.321	1.03291e-29	7.97306e-28	-0.29258
CAPER	CD8 T cells	CTD-2267D19.2	11.2928	1.42483e-29	1.07425e-27	0.147485
CAPER	CD8 T cells	ACTG1	11.1437	7.68752e-29	5.53843e-27	0.346079
CAPER	CD8 T cells	ATP6V1H	-11.1031	1.21213e-28	8.54286e-27	-0.149065
CAPER	CD8 T cells	TDRD7	-10.9797	4.78312e-28	3.29934e-26	-0.131005
CAPER	CD8 T cells	ADPRM	-10.8822	1.40195e-27	9.27574e-26	-0.113971
CAPER	CD8 T cells	FAM26F	-10.8183	2.82049e-27	1.79295e-25	-0.191518
CAPER	CD8 T cells	P2RX4	-10.7469	6.12551e-27	3.67757e-25	-0.111631
CAPER	CD8 T cells	IFIT1	-10.7148	8.6788e-27	5.11576e-25	-0.397925
CAPER	CD8 T cells	VCAN	10.6816	1.24156e-26	7.06162e-25	0.116713
CAPER	CD8 T cells	DRAM1	-10.6731	1.3594e-26	7.59859e-25	-0.134447
CAPER	CD8 T cells	CTD-2521M24.9	-10.5607	4.5319e-26	2.49024e-24	-0.1503
CAPER	CD8 T cells	RABGAP1L	-10.5439	5.42171e-26	2.92953e-24	-0.189361
CAPER	CD8 T cells	ISG15	-10.4314	1.7816e-25	9.02492e-24	-0.315676
CAPER	CD8 T cells	TNFSF13B	-10.3621	3.68766e-25	1.78439e-23	-0.203366
CAPER	CD8 T cells	WARS	-10.3581	3.84364e-25	1.83251e-23	-0.147149
CAPER	CD8 T cells	SMCO4	-10.2759	9.04763e-25	4.07395e-23	-0.116699
CAPER	CD8 T cells	GBP5	-10.0996	5.54707e-24	2.24795e-22	-0.22468
CAPER	CD8 T cells	AGPAT9	10.0159	1.29788e-23	5.19474e-22	0.145028
CAPER	CD8 T cells	TARBP1	-9.99905	1.53866e-23	6.08334e-22	-0.194811
CAPER	CD8 T cells	LILRA2	9.93268	3.00079e-23	1.14454e-21	0.111739
CAPER	CD8 T cells	OSBPL9	-9.91138	3.7147e-23	1.40036e-21	-0.110921
CAPER	CD8 T cells	NRP2	-9.90346	4.02127e-23	1.4985e-21	-0.10121
CAPER	CD8 T cells	PSTPIP2	-9.79697	1.16015e-22	4.22607e-21	-0.126757
CAPER	CD8 T cells	CCRL2	-9.78161	1.35039e-22	4.8644e-21	-0.127038
CAPER	CD8 T cells	PPIF	9.74249	1.98634e-22	6.99969e-21	0.186992
CAPER	CD8 T cells	APOL3	-9.67265	3.94043e-22	1.35903e-20	-0.177562
CAPER	CD8 T cells	BCL2A1	-9.63501	5.68882e-22	1.94139e-20	-0.153181
CAPER	CD8 T cells	CTB-61M7.2	9.57805	9.88966e-22	3.30539e-20	0.116757
CAPER	CD8 T cells	ACTB	9.55328	1.2565e-21	4.03325e-20	0.263418
CAPER	CD8 T cells	STXBP2	9.46314	2.98835e-21	9.13985e-20	0.106325
CAPER	CD8 T cells	IFITM3	-9.4141	4.77132e-21	1.41288e-19	-0.226416
CAPER	CD8 T cells	PLEK	-9.37696	6.7904e-21	1.9311e-19	-0.138884
CAPER	CD8 T cells	ZNF277	-9.35467	8.3862e-21	2.36418e-19	-0.15236
CAPER	CD8 T cells	OSM	9.35071	8.70642e-21	2.43329e-19	0.106831
CAPER	CD8 T cells	C1orf162	9.32891	1.06962e-20	2.93873e-19	0.199526
CAPER	CD8 T cells	SLC16A3	9.23629	2.55185e-20	6.89425e-19	0.179277
CAPER	CD8 T cells	RGS19	9.20856	3.3054e-20	8.7837e-19	0.129639
CAPER	CD8 T cells	PIM2	-9.14714	5.8461e-20	1.52847e-18	-0.185855
CAPER	CD8 T cells	MOSPD2	-9.08325	1.05384e-19	2.69019e-18	-0.107725
CAPER	CD8 T cells	GMPR	-9.07582	1.12828e-19	2.85772e-18	-0.13267
CAPER	CD8 T cells	TNFAIP6	-9.0352	1.63699e-19	4.02055e-18	-0.132442
CAPER	CD8 T cells	FPR3	9.02134	1.85812e-19	4.52935e-18	0.103179
CAPER	CD8 T cells	FNIP2	-8.97725	2.77612e-19	6.66679e-18	-0.122109
CAPER	CD8 T cells	NUFIP2	8.9723	2.90387e-19	6.92231e-18	0.101917
CAPER	CD8 T cells	PRNP	8.93565	4.04799e-19	9.57926e-18	0.221572
CAPER	CD8 T cells	GBP3	-8.82767	1.06876e-18	2.45739e-17	-0.143653
CAPER	CD8 T cells	APOBEC3A	-8.82222	1.12208e-18	2.56181e-17	-0.125484
CAPER	CD8 T cells	NINJ1	-8.79845	1.38718e-18	3.10154e-17	-0.106291
CAPER	CD8 T cells	IL1RN	-8.76576	1.85519e-18	4.09152e-17	-0.103964
CAPER	CD8 T cells	VAMP5	-8.65333	5.00187e-18	1.05987e-16	-0.203943
CAPER	CD8 T cells	CD9	8.60182	7.84632e-18	1.62024e-16	0.121862
CAPER	CD8 T cells	FOS	8.57804	9.65003e-18	1.94319e-16	0.123447
CAPER	CD8 T cells	SEC11C	8.52851	1.4824e-17	2.91268e-16	0.119293
CAPER	CD8 T cells	IDH3A	-8.48245	2.20498e-17	4.28057e-16	-0.106563
CAPER	CD8 T cells	LY6E	-8.4141	3.95921e-17	7.29305e-16	-0.25731
CAPER	CD8 T cells	TSPAN2	8.37051	5.73673e-17	1.03902e-15	0.113896
CAPER	CD8 T cells	SCLT1	-8.36903	5.80952e-17	1.04636e-15	-0.105808
CAPER	CD8 T cells	CLEC2B	-8.36308	6.10992e-17	1.09439e-15	-0.22848
CAPER	CD8 T cells	LAMP3	-8.31752	8.98248e-17	1.57412e-15	-0.118617
CAPER	CD8 T cells	SPG20	-8.31306	9.32654e-17	1.62563e-15	-0.147883
CAPER	CD8 T cells	PTGIR	-8.27789	1.25373e-16	2.15058e-15	-0.109598
CAPER	CD8 T cells	PLSCR1	-8.26997	1.33994e-16	2.27439e-15	-0.183938
CAPER	CD8 T cells	RMI2	-8.25561	1.51134e-16	2.55196e-15	-0.102499
CAPER	CD8 T cells	INSIG1	8.25115	1.5688e-16	2.63527e-15	0.140949
CAPER	CD8 T cells	SAMD9L	-8.22589	1.93751e-16	3.20479e-15	-0.182408
CAPER	CD8 T cells	PHLDA1	8.19023	2.60735e-16	4.29088e-15	0.166986
CAPER	CD8 T cells	XAF1	-8.13971	3.96239e-16	6.42303e-15	-0.183704
CAPER	CD8 T cells	VASP	8.1194	4.68498e-16	7.40913e-15	0.104996
CAPER	CD8 T cells	NQO1	8.04213	8.82883e-16	1.36952e-14	0.122235
CAPER	CD8 T cells	IFI6	-8.03025	9.72778e-16	1.50178e-14	-0.2583
CAPER	CD8 T cells	S100A8	8.02232	1.03766e-15	1.57938e-14	0.131552
CAPER	CD8 T cells	SEC61B	8.01588	1.0935e-15	1.65555e-14	0.153588
CAPER	CD8 T cells	ANXA2	7.98369	1.42025e-15	2.11214e-14	0.132215
CAPER	CD8 T cells	HERC5	-7.97428	1.53275e-15	2.26904e-14	-0.24775
CAPER	CD8 T cells	IL8	7.90246	2.73454e-15	3.95776e-14	0.119719
CAPER	CD8 T cells	GIMAP7	-7.85342	4.04828e-15	5.73124e-14	-0.24272
CAPER	CD8 T cells	HERPUD1	7.78359	7.04962e-15	9.56271e-14	0.207373
CAPER	CD8 T cells	LACTB	-7.77517	7.53475e-15	1.01782e-13	-0.102207
CAPER	CD8 T cells	IFITM2	-7.75882	8.57213e-15	1.14838e-13	-0.228955
CAPER	CD8 T cells	ID3	7.68007	1.59001e-14	2.04556e-13	0.123768
CAPER	CD8 T cells	ISG20	-7.64887	2.02758e-14	2.58796e-13	-0.238358
CAPER	CD8 T cells	THBS1	7.50474	6.15527e-14	7.47392e-13	0.126947
CAPER	CD8 T cells	OLR1	7.49037	6.86786e-14	8.27718e-13	0.10427
CAPER	CD8 T cells	HSPA1A	-7.46065	8.60939e-14	1.02995e-12	-0.174527
CAPER	CD8 T cells	RXRA	7.37695	1.61958e-13	1.89555e-12	0.105083
CAPER	CD8 T cells	BTG2	7.32593	2.37241e-13	2.73714e-12	0.133437
CAPER	CD8 T cells	SNAPC1	-7.28681	3.17391e-13	3.62318e-12	-0.107937
CAPER	CD8 T cells	CCL3	-7.24173	4.42987e-13	4.93527e-12	-0.179389
CAPER	CD8 T cells	FAS	-7.23728	4.57788e-13	5.0827e-12	-0.103604
CAPER	CD8 T cells	MANF	7.21202	5.51298e-13	6.0382e-12	0.278119
CAPER	CD8 T cells	SCML1	-7.14168	9.21949e-13	9.79986e-12	-0.183403
CAPER	CD8 T cells	IRF8	-7.12336	1.05329e-12	1.10511e-11	-0.143255
CAPER	CD8 T cells	GAPDH	7.12138	1.06855e-12	1.11749e-11	0.254739
CAPER	CD8 T cells	HMOX1	7.11543	1.11562e-12	1.16298e-11	0.103519
CAPER	CD8 T cells	CCL4	-7.00052	2.55008e-12	2.59979e-11	-0.224396
CAPER	CD8 T cells	CD38	-6.97873	2.97859e-12	2.98966e-11	-0.201628
CAPER	CD8 T cells	C19orf10	6.97576	3.04224e-12	3.04412e-11	0.167453
CAPER	CD8 T cells	HSPA5	6.8663	6.58893e-12	6.37651e-11	0.292589
CAPER	CD8 T cells	SLC11A1	6.57655	4.8149e-11	4.23033e-10	0.107647
CAPER	CD8 T cells	KIAA0226L	6.48591	8.81976e-11	7.48525e-10	0.116129
CAPER	CD8 T cells	SELL	-6.43589	1.22756e-10	1.01266e-09	-0.226441
CAPER	CD8 T cells	RP11-1399P15.1	-6.43143	1.26411e-10	1.03753e-09	-0.157087
CAPER	CD8 T cells	CKLF	6.40666	1.48739e-10	1.19953e-09	0.119017
CAPER	CD8 T cells	SDF2L1	6.35416	2.09567e-10	1.64507e-09	0.241401
CAPER	CD8 T cells	ALOX5AP	6.32841	2.47707e-10	1.91206e-09	0.226198
CAPER	CD8 T cells	CXCR4	6.3289	2.46913e-10	1.91206e-09	0.213741
CAPER	CD8 T cells	CHORDC1	-6.31553	2.6924e-10	2.06354e-09	-0.145968
CAPER	CD8 T cells	PLIN2	6.30958	2.79785e-10	2.13427e-09	0.107359
CAPER	CD8 T cells	PFN1	6.2977	3.02099e-10	2.283e-09	0.213571
CAPER	CD8 T cells	MYC	-6.2873	3.23042e-10	2.42994e-09	-0.164687
CAPER	CD8 T cells	RGS2	6.26947	3.62289e-10	2.70632e-09	0.167857
CAPER	CD8 T cells	OASL	-6.25114	4.07468e-10	3.03681e-09	-0.221562
CAPER	CD8 T cells	ADTRP	-6.24965	4.11363e-10	3.05881e-09	-0.209279
CAPER	CD8 T cells	C5orf56	-6.24024	4.36891e-10	3.24119e-09	-0.190224
CAPER	CD8 T cells	ZC3HAV1	-6.23727	4.45269e-10	3.27338e-09	-0.10527
CAPER	CD8 T cells	HSPB1	-6.10255	1.04389e-09	7.13985e-09	-0.158476
CAPER	CD8 T cells	S100A10	6.01538	1.79467e-09	1.19228e-08	0.137217
CAPER	CD8 T cells	CCR7	-5.99854	1.99101e-09	1.31464e-08	-0.191712
CAPER	CD8 T cells	CCT2	-5.92771	3.07187e-09	1.93004e-08	-0.108457
CAPER	CD8 T cells	ATP1B3	5.88115	4.07418e-09	2.49217e-08	0.113948
CAPER	CD8 T cells	KPNA2	5.87224	4.29952e-09	2.62505e-08	0.101371
CAPER	CD8 T cells	CTSC	-5.86728	4.42989e-09	2.69451e-08	-0.132265
CAPER	CD8 T cells	FTH1	5.85936	4.64654e-09	2.81572e-08	0.214735
CAPER	CD8 T cells	PNRC1	-5.85738	4.7023e-09	2.83889e-08	-0.158428
CAPER	CD8 T cells	SLC2A3	5.80735	6.34679e-09	3.74796e-08	0.117867
CAPER	CD8 T cells	MRPL18	-5.78853	7.1004e-09	4.14766e-08	-0.121401
CAPER	CD8 T cells	TSC22D3	5.76278	8.2741e-09	4.79011e-08	0.130494
CAPER	CD8 T cells	TSHZ2	-5.67759	1.36609e-08	7.66238e-08	-0.161074
CAPER	CD8 T cells	S100A6	5.63499	1.75068e-08	9.55505e-08	0.150528
CAPER	CD8 T cells	ZNF331	5.58397	2.35082e-08	1.24532e-07	0.144114
CAPER	CD8 T cells	MT2A	-5.57209	2.51704e-08	1.32903e-07	-0.145733
CAPER	CD8 T cells	PLAC8	-5.54138	3.00098e-08	1.57176e-07	-0.148083
CAPER	CD8 T cells	DDIT4	5.41508	6.12617e-08	3.04151e-07	0.204641
CAPER	CD8 T cells	CD48	-5.29472	1.19198e-07	5.74204e-07	-0.125498
CAPER	CD8 T cells	HSP90B1	5.13722	2.78836e-07	1.28773e-06	0.150493
CAPER	CD8 T cells	HSPH1	-5.11889	3.07337e-07	1.41131e-06	-0.14645
CAPER	CD8 T cells	PKM	5.00052	5.71772e-07	2.5289e-06	0.13231
CAPER	CD8 T cells	DNAJB11	4.85391	1.21052e-06	5.05736e-06	0.123887
CAPER	CD8 T cells	FKBP4	-4.76624	1.87695e-06	7.59686e-06	-0.104511
CAPER	CD8 T cells	TMEM123	-4.72711	2.27736e-06	9.08143e-06	-0.106034
CAPER	CD8 T cells	LINC00996	-4.68996	2.73252e-06	1.0738e-05	-0.225067
CAPER	CD8 T cells	HSP90AA1	-4.68501	2.79944e-06	1.09744e-05	-0.123631
CAPER	CD8 T cells	RORA	4.41012	1.03312e-05	3.64064e-05	0.121994
CAPER	CD8 T cells	S100A11	4.39279	1.11907e-05	3.91373e-05	0.112129
CAPER	CD8 T cells	CMTM8	-4.26748	1.97697e-05	6.52017e-05	-0.113464
CAPER	CD8 T cells	CD247	-4.24073	2.22794e-05	7.28122e-05	-0.134817
CAPER	CD8 T cells	COTL1	4.22835	2.35414e-05	7.6474e-05	0.139146
CAPER	CD8 T cells	HSPA1B	-4.212	2.53116e-05	8.12477e-05	-0.104357
CAPER	CD8 T cells	RGCC	4.18773	2.81754e-05	8.97295e-05	0.101875
CAPER	CD8 T cells	PERP	4.08323	4.44148e-05	0.000136099	0.119228
CAPER	CD8 T cells	AMICA1	4.04162	5.3083e-05	0.000160088	0.101282
CAPER	CD8 T cells	LEF1	-3.97822	6.94322e-05	0.000204264	-0.101936
CAPER	CD8 T cells	HSPE1	-3.97178	7.13363e-05	0.000208918	-0.128651
CAPER	CD8 T cells	VIM	3.90987	9.2345e-05	0.000262847	0.131242
CAPER	CD8 T cells	HSP90AB1	-3.8653	0.000110955	0.000307712	-0.116462
CAPER	CD8 T cells	CACYBP	-3.78209	0.00015552	0.000418419	-0.112088
CAPER	CD8 T cells	SNHG8	-3.72711	0.00019369	0.000513864	-0.108567
CAPER	CD8 T cells	LTB	-3.70135	0.000214453	0.000563875	-0.13584
CAPER	CD8 T cells	RARRES3	-3.4225	0.00062048	0.00147803	-0.115845
CAPER	CD8 T cells	HSPA8	-3.27044	0.00107379	0.00246023	-0.101594
CAPER	CD8 T cells	XCL1	-3.22042	0.00128003	0.00289391	-0.138888
CAPER	CD8 T cells	XCL2	-3.20061	0.00137138	0.00307683	-0.128247
CAPER	CD8 T cells	CD8A	3.10601	0.00189633	0.00412058	0.223412
CAPER	CD8 T cells	GPR97	-3.08025	0.00206827	0.00445241	-0.110428
CAPER	CD8 T cells	SRGN	3.00199	0.00268218	0.0056246	0.121318
CAPER	CD8 T cells	SH2D1B	-2.8747	0.00404409	0.00820973	-0.134979
CAPER	CD8 T cells	GZMA	-2.67757	0.00741575	0.0141589	-0.126946
CAPER	CD8 T cells	KLRC1	-2.65628	0.00790089	0.0150145	-0.207244
CAPER	CD8 T cells	GNLY	-2.57703	0.00996537	0.018451	-0.205994
CAPER	CD8 T cells	CTSW	-2.46113	0.01385	0.0249593	-0.128869
CAPER	CD8 T cells	CLIC3	-2.29372	0.0218066	0.0375449	-0.135857
CAPER	Dendritic cells	MX1	8.73405	2.45714e-18	7.09481e-15	0.308567
CAPER	Dendritic cells	LAP3	8.66854	4.37681e-18	7.09481e-15	0.267416
CAPER	Dendritic cells	TSPAN2	-8.61648	6.90465e-18	7.46162e-15	-0.195566
CAPER	Dendritic cells	TTC19	-8.45439	2.80546e-17	1.81906e-14	-0.109661
CAPER	Dendritic cells	ZFAND2A	8.37713	5.42344e-17	2.93046e-14	0.241475
CAPER	Dendritic cells	HSPA6	8.35865	6.34383e-17	2.9381e-14	0.170224
CAPER	Dendritic cells	TMEM203	-8.3385	7.52403e-17	3.04911e-14	-0.1353
CAPER	Dendritic cells	GLO1	-8.01937	1.0629e-15	3.13265e-13	-0.149527
CAPER	Dendritic cells	CLK1	7.65993	1.86036e-14	4.30805e-12	0.146041
CAPER	Dendritic cells	ZNF800	7.57931	3.47405e-14	7.03929e-12	0.13159
CAPER	Dendritic cells	RSRC2	7.52304	5.35171e-14	1.0206e-11	0.171947
CAPER	Dendritic cells	METAP1	-7.5012	6.32339e-14	1.13891e-11	-0.101738
CAPER	Dendritic cells	KLF10	7.4399	1.00763e-13	1.59564e-11	0.18815
CAPER	Dendritic cells	LRIF1	7.40967	1.26619e-13	1.8659e-11	0.108158
CAPER	Dendritic cells	IFI44L	7.32904	2.31802e-13	3.2674e-11	0.172989
CAPER	Dendritic cells	GMPR	7.28201	3.28874e-13	4.26483e-11	0.203431
CAPER	Dendritic cells	CXCL2	-7.28621	3.18789e-13	4.26483e-11	-0.328165
CAPER	Dendritic cells	XAF1	7.20475	5.815e-13	6.98231e-11	0.12766
CAPER	Dendritic cells	FCGR1A	7.10901	1.16876e-12	1.2223e-10	0.184563
CAPER	Dendritic cells	TNFSF10	7.06786	1.57339e-12	1.50028e-10	0.246529
CAPER	Dendritic cells	EIF4EBP2	-7.00655	2.44257e-12	2.10905e-10	-0.138032
CAPER	Dendritic cells	ANKRD37	6.95281	3.58088e-12	2.97672e-10	0.129399
CAPER	Dendritic cells	C5orf56	6.91754	4.5957e-12	3.72481e-10	0.127263
CAPER	Dendritic cells	SNAPC1	6.86379	6.70586e-12	5.30253e-10	0.125344
CAPER	Dendritic cells	VAMP5	6.85371	7.19592e-12	5.55457e-10	0.302422
CAPER	Dendritic cells	TRAT1	-6.78317	1.17571e-11	8.28621e-10	-0.178436
CAPER	Dendritic cells	HCG18	6.74705	1.50878e-11	9.98258e-10	0.102471
CAPER	Dendritic cells	IRF8	6.68323	2.33736e-11	1.51555e-09	0.434885
CAPER	Dendritic cells	SERPING1	6.65131	2.90487e-11	1.84658e-09	0.111597
CAPER	Dendritic cells	PRKRIP1	6.64544	3.02321e-11	1.84929e-09	0.136093
CAPER	Dendritic cells	CXCL3	-6.59589	4.22721e-11	2.36287e-09	-0.240902
CAPER	Dendritic cells	SNHG8	6.59001	4.39802e-11	2.41668e-09	0.153022
CAPER	Dendritic cells	SNHG12	6.46152	1.03659e-10	5.17017e-09	0.118005
CAPER	Dendritic cells	GLTP	-6.4506	1.11409e-10	5.47253e-09	-0.185646
CAPER	Dendritic cells	SLC25A39	-6.40273	1.52623e-10	7.06862e-09	-0.122848
CAPER	Dendritic cells	POLB	6.36074	2.00785e-10	9.16823e-09	0.151948
CAPER	Dendritic cells	C12orf57	6.30027	2.97122e-10	1.28436e-08	0.138637
CAPER	Dendritic cells	CXCR4	-6.29439	3.08603e-10	1.31643e-08	-0.225431
CAPER	Dendritic cells	MASTL	6.2776	3.43844e-10	1.44772e-08	0.119969
CAPER	Dendritic cells	MRPL18	6.20285	5.5448e-10	2.21929e-08	0.228967
CAPER	Dendritic cells	DNAJB1	6.16086	7.23491e-10	2.77415e-08	0.193535
CAPER	Dendritic cells	USP30-AS1	6.16002	7.27338e-10	2.77415e-08	0.146896
CAPER	Dendritic cells	CD38	6.13819	8.34675e-10	3.14653e-08	0.225104
CAPER	Dendritic cells	CKS2	6.11048	9.93348e-10	3.70165e-08	0.308935
CAPER	Dendritic cells	ZNF354A	-6.07604	1.23184e-09	4.38861e-08	-0.117936
CAPER	Dendritic cells	ADSS	-6.02733	1.66686e-09	5.68839e-08	-0.151869
CAPER	Dendritic cells	IDH3A	5.98282	2.19302e-09	7.32966e-08	0.381354
CAPER	Dendritic cells	AQP3	-5.97191	2.34497e-09	7.67919e-08	-0.135995
CAPER	Dendritic cells	PSAT1	-5.93076	3.01544e-09	9.49132e-08	-0.157021
CAPER	Dendritic cells	S1PR1	-5.89548	3.73586e-09	1.15349e-07	-0.100818
CAPER	Dendritic cells	NR4A2	5.88709	3.93066e-09	1.19095e-07	0.180646
CAPER	Dendritic cells	JMJD6	5.88541	3.97079e-09	1.19197e-07	0.101902
CAPER	Dendritic cells	CD69	5.88373	4.01132e-09	1.19309e-07	0.154985
CAPER	Dendritic cells	MSRB2	5.87617	4.19873e-09	1.22633e-07	0.118256
CAPER	Dendritic cells	SCARB2	5.86441	4.50732e-09	1.30471e-07	0.126419
CAPER	Dendritic cells	UBE2D1	-5.85517	4.76516e-09	1.35514e-07	-0.11103
CAPER	Dendritic cells	SNHG15	5.84258	5.14e-09	1.43654e-07	0.188271
CAPER	Dendritic cells	LCK	-5.73844	9.55535e-09	2.45861e-07	-0.149662
CAPER	Dendritic cells	IRAK3	-5.72584	1.02922e-08	2.62736e-07	-0.138972
CAPER	Dendritic cells	MIS18BP1	5.7208	1.06022e-08	2.68534e-07	0.17636
CAPER	Dendritic cells	ACTG1	-5.71912	1.07075e-08	2.691e-07	-0.331277
CAPER	Dendritic cells	SGTB	-5.70988	1.13053e-08	2.77664e-07	-0.204062
CAPER	Dendritic cells	CD5	-5.66202	1.49605e-08	3.56633e-07	-0.167647
CAPER	Dendritic cells	IFI27	5.6469	1.63368e-08	3.81035e-07	0.14789
CAPER	Dendritic cells	FBLN7	-5.54528	2.93482e-08	6.42883e-07	-0.119564
CAPER	Dendritic cells	HSPA1A	5.47726	4.3197e-08	8.92005e-07	0.241495
CAPER	Dendritic cells	IL7R	-5.4487	5.07384e-08	1.02809e-06	-0.329033
CAPER	Dendritic cells	CCDC28A	5.42939	5.65478e-08	1.12471e-06	0.111933
CAPER	Dendritic cells	STAT2	5.42183	5.89923e-08	1.15213e-06	0.157137
CAPER	Dendritic cells	MOSPD2	5.41427	6.1539e-08	1.18756e-06	0.11719
CAPER	Dendritic cells	IL23A	5.41091	6.27047e-08	1.20289e-06	0.145593
CAPER	Dendritic cells	PERP	-5.39748	6.75855e-08	1.27391e-06	-0.129594
CAPER	Dendritic cells	ATXN7L1	-5.38488	7.24941e-08	1.34929e-06	-0.105243
CAPER	Dendritic cells	FAM26F	5.37648	7.59565e-08	1.39915e-06	0.207545
CAPER	Dendritic cells	EAF2	5.34541	9.02145e-08	1.62486e-06	0.154429
CAPER	Dendritic cells	IL8	-5.32945	9.85108e-08	1.76449e-06	-0.374651
CAPER	Dendritic cells	TATDN3	5.28158	1.28074e-07	2.20701e-06	0.163559
CAPER	Dendritic cells	MIR22HG	-5.2715	1.35311e-07	2.28479e-06	-0.217798
CAPER	Dendritic cells	ZNF263	5.24967	1.52374e-07	2.54637e-06	0.113795
CAPER	Dendritic cells	PTTG1	5.22699	1.72289e-07	2.83534e-06	0.14841
CAPER	Dendritic cells	NEU4	-5.15225	2.57381e-07	4.07038e-06	-0.101065
CAPER	Dendritic cells	IDI1	5.15057	2.59696e-07	4.08558e-06	0.244976
CAPER	Dendritic cells	ACSL3	5.14553	2.66765e-07	4.15536e-06	0.149889
CAPER	Dendritic cells	NUFIP2	-5.14469	2.67961e-07	4.15536e-06	-0.10487
CAPER	Dendritic cells	SLC18B1	5.13293	2.85261e-07	4.32156e-06	0.103263
CAPER	Dendritic cells	PUS7L	5.10522	3.3041e-07	4.95921e-06	0.141512
CAPER	Dendritic cells	HSP90AB1	5.10018	3.39329e-07	5.06961e-06	0.195945
CAPER	Dendritic cells	SCPEP1	5.06659	4.05009e-07	5.94135e-06	0.114456
CAPER	Dendritic cells	TMSB4X	-4.99352	5.92872e-07	8.43022e-06	-0.457967
CAPER	Dendritic cells	CCT2	4.98345	6.24614e-07	8.69098e-06	0.169076
CAPER	Dendritic cells	PIM1	-4.95657	7.17474e-07	9.85615e-06	-0.119898
CAPER	Dendritic cells	GGH	4.93978	7.82121e-07	1.06094e-05	0.165842
CAPER	Dendritic cells	RAB3GAP1	-4.91878	8.70846e-07	1.16665e-05	-0.123916
CAPER	Dendritic cells	IGFBP4	4.91122	9.051e-07	1.20755e-05	0.222102
CAPER	Dendritic cells	DDX20	4.80793	1.52504e-06	1.86573e-05	0.111442
CAPER	Dendritic cells	ZC3HAV1	4.80205	1.57051e-06	1.90697e-05	0.10317
CAPER	Dendritic cells	GLRX2	4.79365	1.63774e-06	1.95925e-05	0.117329
CAPER	Dendritic cells	TSC22D3	-4.79449	1.6309e-06	1.95925e-05	-0.127406
CAPER	Dendritic cells	CTSC	4.79029	1.6654e-06	1.98501e-05	0.426423
CAPER	Dendritic cells	LILRA2	-4.78609	1.70061e-06	2.01955e-05	-0.155935
CAPER	Dendritic cells	HSPE1	4.78525	1.70774e-06	2.02061e-05	0.238037
CAPER	Dendritic cells	CD3D	-4.77349	1.81057e-06	2.11909e-05	-0.147907
CAPER	Dendritic cells	TMX3	4.77265	1.81814e-06	2.12029e-05	0.104623
CAPER	Dendritic cells	TBC1D23	-4.74914	2.04284e-06	2.3569e-05	-0.114054
CAPER	Dendritic cells	SRSF7	4.68615	2.78388e-06	3.03883e-05	0.162019
CAPER	Dendritic cells	CRADD	4.68111	2.85319e-06	3.08335e-05	0.105649
CAPER	Dendritic cells	LMBRD1	-4.67776	2.90032e-06	3.12387e-05	-0.115208
CAPER	Dendritic cells	SLC35F5	-4.666	3.07123e-06	3.2539e-05	-0.110908
CAPER	Dendritic cells	NOP58	4.65424	3.25177e-06	3.37892e-05	0.147421
CAPER	Dendritic cells	EREG	-4.61813	3.87216e-06	3.83901e-05	-0.229149
CAPER	Dendritic cells	NCF1	4.60805	4.06461e-06	3.98111e-05	0.152308
CAPER	Dendritic cells	LIMS1	-4.60217	4.18107e-06	4.07058e-05	-0.277374
CAPER	Dendritic cells	HERC5	4.60133	4.19797e-06	4.0748e-05	0.163764
CAPER	Dendritic cells	SNX10	4.60049	4.21493e-06	4.07905e-05	0.127527
CAPER	Dendritic cells	RGCC	-4.59545	4.31809e-06	4.12957e-05	-0.175467
CAPER	Dendritic cells	CLDND1	-4.57614	4.73638e-06	4.38724e-05	-0.17179
CAPER	Dendritic cells	CAPRIN1	4.56102	5.09054e-06	4.60992e-05	0.136746
CAPER	Dendritic cells	BTN2A2	4.55682	5.19333e-06	4.68991e-05	0.182805
CAPER	Dendritic cells	PAG1	4.51987	6.18775e-06	5.48106e-05	0.322949
CAPER	Dendritic cells	TSHZ2	-4.47284	7.71872e-06	6.70887e-05	-0.144249
CAPER	Dendritic cells	CPM	-4.46696	7.93381e-06	6.85904e-05	-0.129442
CAPER	Dendritic cells	KIAA1551	-4.43841	9.06264e-06	7.63145e-05	-0.103659
CAPER	Dendritic cells	GCLM	-4.41405	1.01453e-05	8.49894e-05	-0.26291
CAPER	Dendritic cells	CD2	-4.40902	1.03842e-05	8.63217e-05	-0.110906
CAPER	Dendritic cells	CXCL1	-4.35695	1.31889e-05	0.000105577	-0.121638
CAPER	Dendritic cells	TM2D1	4.33847	1.43477e-05	0.000113729	0.107726
CAPER	Dendritic cells	NQO1	-4.33259	1.47364e-05	0.000116525	-0.243137
CAPER	Dendritic cells	CMTM8	-4.31076	1.62696e-05	0.000127099	-0.105403
CAPER	Dendritic cells	ACTB	-4.28808	1.80222e-05	0.000139114	-0.256593
CAPER	Dendritic cells	SMC6	4.27213	1.93618e-05	0.00014735	0.319957
CAPER	Dendritic cells	COX5A	4.27213	1.93618e-05	0.00014735	0.226196
CAPER	Dendritic cells	DNAJC25	4.24189	2.21643e-05	0.000166721	0.109565
CAPER	Dendritic cells	GBP5	4.22006	2.4424e-05	0.000181196	0.149352
CAPER	Dendritic cells	HSPB1	4.21166	2.53502e-05	0.00018721	0.172268
CAPER	Dendritic cells	ZDHHC7	-4.20662	2.59218e-05	0.000189703	-0.105331
CAPER	Dendritic cells	C1orf162	-4.20494	2.6115e-05	0.000190687	-0.192531
CAPER	Dendritic cells	CCNL1	4.19738	2.70018e-05	0.000196277	0.110558
CAPER	Dendritic cells	GPR183	-4.19486	2.73036e-05	0.000197586	-0.223778
CAPER	Dendritic cells	NKG7	4.19402	2.7405e-05	0.000197877	0.340532
CAPER	Dendritic cells	TXNRD1	-4.18982	2.79171e-05	0.000200237	-0.320473
CAPER	Dendritic cells	VIM	-4.16967	3.05043e-05	0.000215928	-0.275333
CAPER	Dendritic cells	RNASE6	4.12936	3.63778e-05	0.000253628	0.231474
CAPER	Dendritic cells	AGPAT9	-4.11844	3.81446e-05	0.000263677	-0.25011
CAPER	Dendritic cells	TPM4	-4.1134	3.89872e-05	0.000267789	-0.204053
CAPER	Dendritic cells	RAB13	4.08905	4.3315e-05	0.000291948	0.14846
CAPER	Dendritic cells	P2RY10	-4.07813	4.53995e-05	0.000304731	-0.267606
CAPER	Dendritic cells	TCTN3	-4.07477	4.60599e-05	0.000308525	-0.161907
CAPER	Dendritic cells	NME8	4.07225	4.65611e-05	0.000310599	0.157598
CAPER	Dendritic cells	SLC45A3	4.06133	4.87933e-05	0.000324156	0.176821
CAPER	Dendritic cells	SLC7A11	-4.05713	4.96786e-05	0.00032869	-0.372063
CAPER	Dendritic cells	GZMB	4.05377	5.03978e-05	0.000332769	0.612575
CAPER	Dendritic cells	TRAF4	4.0269	5.65169e-05	0.000361396	0.576423
CAPER	Dendritic cells	CXCL16	-4.0185	5.85692e-05	0.000367987	-0.178491
CAPER	Dendritic cells	PLA2G16	4.01346	5.98342e-05	0.000375208	0.559329
CAPER	Dendritic cells	OSGIN1	-3.99919	6.35605e-05	0.000395515	-0.194504
CAPER	Dendritic cells	FTH1	-3.98575	6.72674e-05	0.000414602	-0.157938
CAPER	Dendritic cells	GJB2	-3.98323	6.79848e-05	0.000418229	-0.131825
CAPER	Dendritic cells	C12orf75	3.96811	7.24437e-05	0.000438177	0.153643
CAPER	Dendritic cells	RIT1	-3.95468	7.66382e-05	0.000457571	-0.26724
CAPER	Dendritic cells	SRSF2	3.94796	7.88205e-05	0.000468874	0.10288
CAPER	Dendritic cells	TMA16	3.94292	8.04957e-05	0.000476217	0.11562
CAPER	Dendritic cells	AVPI1	-3.932	8.42414e-05	0.000491206	-0.108148
CAPER	Dendritic cells	ATP2B1	-3.932	8.42414e-05	0.000491206	-0.133446
CAPER	Dendritic cells	GZMH	3.90597	9.38491e-05	0.000542351	0.103006
CAPER	Dendritic cells	SPATS2	3.89085	9.98932e-05	0.000574209	0.211727
CAPER	Dendritic cells	HSP90AA1	3.86146	0.000112713	0.000641077	0.174711
CAPER	Dendritic cells	TSPAN13	3.8539	0.000116251	0.000657744	1.03517
CAPER	Dendritic cells	TCF4	3.8413	0.000122383	0.000687638	0.599335
CAPER	Dendritic cells	CYP27A1	-3.80687	0.000140737	0.000772028	-0.16039
CAPER	Dendritic cells	PRF1	3.80519	0.000141695	0.000775973	0.107255
CAPER	Dendritic cells	BLNK	3.79763	0.000146085	0.000798664	0.269507
CAPER	Dendritic cells	H2AFZ	-3.79511	0.000147577	0.00080546	-0.210256
CAPER	Dendritic cells	PHLDA1	-3.7716	0.000162206	0.000870647	-0.192764
CAPER	Dendritic cells	LAG3	3.76068	0.000169452	0.000896188	0.102331
CAPER	Dendritic cells	ASPH	3.74388	0.000181197	0.000950554	0.142984
CAPER	Dendritic cells	NEK1	3.6809	0.000232414	0.00117549	0.100436
CAPER	Dendritic cells	IFIT2	3.6767	0.000236272	0.00119314	0.166794
CAPER	Dendritic cells	SPIB	3.67586	0.00023705	0.00119335	0.462484
CAPER	Dendritic cells	DYNLL1	3.67586	0.00023705	0.00119335	0.117438
CAPER	Dendritic cells	HSPH1	3.67502	0.000237831	0.00119543	0.173297
CAPER	Dendritic cells	CHST7	-3.6641	0.000248208	0.00124181	-0.332857
CAPER	Dendritic cells	WDFY4	3.65066	0.000261563	0.00128678	0.100522
CAPER	Dendritic cells	FCER1A	-3.62547	0.000288436	0.00139986	-0.124771
CAPER	Dendritic cells	ENTPD1	-3.61707	0.000297954	0.00143319	-0.225117
CAPER	Dendritic cells	DDX58	3.59692	0.000322012	0.00152626	0.117965
CAPER	Dendritic cells	PKM	-3.5692	0.000358069	0.00167271	-0.189974
CAPER	Dendritic cells	ACOT7	3.54737	0.000389101	0.0017944	0.129572
CAPER	Dendritic cells	PKIB	-3.52805	0.00041863	0.00191424	-0.354542
CAPER	Dendritic cells	B3GNT5	-3.52049	0.000430744	0.00195311	-0.101964
CAPER	Dendritic cells	CLIC3	3.5079	0.000451665	0.00202531	0.440793
CAPER	Dendritic cells	TYW3	3.50454	0.000457401	0.00204537	0.329976
CAPER	Dendritic cells	COTL1	-3.47598	0.000508983	0.00224507	-0.21344
CAPER	Dendritic cells	CD207	-3.44155	0.000578389	0.00250018	-0.112134
CAPER	Dendritic cells	PPP1R14B	3.43063	0.000602173	0.00258575	0.462118
CAPER	Dendritic cells	OAS1	3.42727	0.000609672	0.00261104	0.136286
CAPER	Dendritic cells	NRIP3	-3.41804	0.000630746	0.00268709	-0.104252
CAPER	Dendritic cells	PNMA1	-3.4172	0.000632695	0.00268833	-0.115119
CAPER	Dendritic cells	HAPLN3	3.41216	0.000644508	0.00273136	0.104875
CAPER	Dendritic cells	DHRS2	3.40292	0.000666698	0.00281437	0.120423
CAPER	Dendritic cells	EFHC1	3.39368	0.000689597	0.00288474	0.107038
CAPER	Dendritic cells	C1GALT1C1	3.3878	0.000704547	0.00293592	0.171063
CAPER	Dendritic cells	TLCD1	3.38612	0.000708874	0.0029426	0.176029
CAPER	Dendritic cells	CLEC2D	-3.38192	0.000719799	0.00298413	-0.183903
CAPER	Dendritic cells	CLEC4C	3.38109	0.000722002	0.00298944	0.543735
CAPER	Dendritic cells	RP11-449H11.1	3.37773	0.00073088	0.00301082	0.23377
CAPER	Dendritic cells	NUP62	3.37689	0.000733115	0.00301619	0.157201
CAPER	Dendritic cells	ATP1B3	-3.37605	0.000735356	0.00302158	-0.182323
CAPER	Dendritic cells	IRAK2	-3.36933	0.000753518	0.00308059	-0.139652
CAPER	Dendritic cells	RP11-117D22.2	3.36513	0.00076508	0.00311607	0.451069
CAPER	Dendritic cells	CHAF1A	3.32566	0.000882103	0.00350893	0.341852
CAPER	Dendritic cells	IFIT3	3.32398	0.000887433	0.00352149	0.196546
CAPER	Dendritic cells	THBS1	-3.31642	0.000911789	0.00357439	-0.128316
CAPER	Dendritic cells	CUL1	-3.31642	0.000911789	0.00357439	-0.261195
CAPER	Dendritic cells	SOX15	3.31054	0.000931159	0.00361969	0.411574
CAPER	Dendritic cells	PLA2G7	-3.29206	0.000994547	0.00380227	-0.124084
CAPER	Dendritic cells	LILRA4	3.29039	0.0010005	0.00382053	0.572567
CAPER	Dendritic cells	GPR137B	-3.28787	0.0010095	0.00385035	-0.367858
CAPER	Dendritic cells	PSTPIP2	3.28535	0.00101857	0.00385772	0.119431
CAPER	Dendritic cells	TPM2	3.28619	0.00101554	0.00385772	0.108493
CAPER	Dendritic cells	CMTM6	-3.27863	0.00104313	0.00393236	-0.22487
CAPER	Dendritic cells	SUGP2	3.27191	0.00106824	0.00400837	0.107611
CAPER	Dendritic cells	CLEC2B	3.27023	0.0010746	0.00402758	0.111494
CAPER	Dendritic cells	MAP1A	3.26939	0.0010778	0.00403024	0.722891
CAPER	Dendritic cells	CXCL10	3.26939	0.0010778	0.00403024	0.150423
CAPER	Dendritic cells	QPCT	-3.25595	0.00113013	0.00419207	-0.136682
CAPER	Dendritic cells	TFPI	-3.25259	0.00114357	0.00423225	-0.19322
CAPER	Dendritic cells	FLNB	3.24588	0.0011709	0.00429905	0.368871
CAPER	Dendritic cells	HSPA1B	3.24588	0.0011709	0.00429905	0.162989
CAPER	Dendritic cells	HOMER2	-3.2442	0.00117783	0.00431959	-0.181828
CAPER	Dendritic cells	ENDOG	3.2274	0.00124921	0.00456589	0.206142
CAPER	Dendritic cells	PHACTR1	-3.22572	0.00125656	0.00457728	-0.124666
CAPER	Dendritic cells	LILRB2	-3.20472	0.00135192	0.00486991	-0.110499
CAPER	Dendritic cells	SCT	3.18709	0.00143713	0.00511435	0.559907
CAPER	Dendritic cells	PTGDS	3.17113	0.00151846	0.00538017	0.4895
CAPER	Dendritic cells	CCDC112	3.16777	0.00153612	0.00542493	0.196512
CAPER	Dendritic cells	SERPINB1	-3.16021	0.00157653	0.00555556	-0.294876
CAPER	Dendritic cells	C1orf27	3.15518	0.00160402	0.00562795	0.113383
CAPER	Dendritic cells	SMIM5	3.15182	0.00162258	0.00567467	0.306455
CAPER	Dendritic cells	DNASE1L3	3.15014	0.00163194	0.00570125	0.610254
CAPER	Dendritic cells	RAB11FIP1	3.14426	0.00166509	0.00575502	0.170267
CAPER	Dendritic cells	GSN	-3.14426	0.00166509	0.00575502	-0.213461
CAPER	Dendritic cells	MYBL2	3.13502	0.00171842	0.00589538	0.491352
CAPER	Dendritic cells	IFIT1	3.13418	0.00172335	0.00589979	0.154108
CAPER	Dendritic cells	ZFAT	3.12746	0.00176323	0.00600461	0.308569
CAPER	Dendritic cells	DDO	3.12746	0.00176323	0.00600461	0.152978
CAPER	Dendritic cells	HMOX1	-3.10647	0.00189338	0.00634126	-0.147632
CAPER	Dendritic cells	SLC16A3	-3.09555	0.00196449	0.00653889	-0.16998
CAPER	Dendritic cells	MAP3K13	-3.08547	0.0020323	0.00673005	-0.104655
CAPER	Dendritic cells	CCDC50	3.07371	0.00211412	0.00695836	0.188332
CAPER	Dendritic cells	VMO1	-3.07035	0.00213805	0.00701575	-0.124172
CAPER	Dendritic cells	CAT	3.06867	0.00215011	0.00704105	0.241315
CAPER	Dendritic cells	DMD	3.0586	0.00222376	0.00723839	0.121864
CAPER	Dendritic cells	PNOC	3.0544	0.00225513	0.00731113	0.30309
CAPER	Dendritic cells	C14orf182	-3.0544	0.00225513	0.00731113	-0.113041
CAPER	Dendritic cells	DAPP1	-3.05104	0.00228051	0.00737131	-0.283416
CAPER	Dendritic cells	TBC1D4	-3.04852	0.00229972	0.00741861	-0.260178
CAPER	Dendritic cells	IGF2R	3.04432	0.00233207	0.00751547	0.199701
CAPER	Dendritic cells	PLD4	3.03676	0.00239134	0.00766838	0.593235
CAPER	Dendritic cells	CSTB	-3.01577	0.00256331	0.00813931	-0.202773
CAPER	Dendritic cells	CCL22	-3.01409	0.00257754	0.00816851	-0.507343
CAPER	Dendritic cells	CXorf21	3.00905	0.00262068	0.00826482	0.283267
CAPER	Dendritic cells	TTC7A	3.00821	0.00262793	0.00827964	0.121935
CAPER	Dendritic cells	RAMP1	-3.00317	0.00267184	0.0084098	-0.338758
CAPER	Dendritic cells	SMPD3	3.00233	0.00267922	0.0084167	0.532022
CAPER	Dendritic cells	C21orf2	2.99309	0.00276167	0.00862556	0.192766
CAPER	Dendritic cells	SLAMF7	2.98133	0.00286995	0.00887824	0.113893
CAPER	Dendritic cells	HLA-DRB5	-2.98049	0.00287784	0.00889413	-0.130851
CAPER	Dendritic cells	CCR7	-2.97881	0.00289366	0.00892601	-0.307057
CAPER	Dendritic cells	ITM2C	2.97714	0.00290956	0.00896653	0.767614
CAPER	Dendritic cells	LINC00996	2.97462	0.00293356	0.00903191	0.383306
CAPER	Dendritic cells	SLC20A1	2.96538	0.00302311	0.00923745	0.275954
CAPER	Dendritic cells	SERPINF1	2.9637	0.00303966	0.00927054	0.725272
CAPER	Dendritic cells	AKR1C3	2.94942	0.0031837	0.0096463	0.281883
CAPER	Dendritic cells	FAM129A	-2.94942	0.0031837	0.0096463	-0.171802
CAPER	Dendritic cells	LDLRAD4	2.94858	0.00319236	0.00966352	0.177098
CAPER	Dendritic cells	HCK	-2.94354	0.00324479	0.00977659	-0.163093
CAPER	Dendritic cells	CCL19	2.9427	0.00325361	0.00979405	0.283624
CAPER	Dendritic cells	HLA-DMA	2.94102	0.0032713	0.00982906	0.104441
CAPER	Dendritic cells	HLA-DQA2	-2.92339	0.00346246	0.010365	-0.116285
CAPER	Dendritic cells	HVCN1	2.92171	0.00348118	0.0104018	0.158784
CAPER	Dendritic cells	FABP5	-2.92171	0.00348118	0.0104018	-0.111386
CAPER	Dendritic cells	ALCAM	-2.91751	0.0035284	0.0105139	-0.157419
CAPER	Dendritic cells	SDS	-2.89063	0.00384465	0.0112393	-0.110587
CAPER	Dendritic cells	P2RY6	2.88895	0.00386525	0.0112893	0.638252
CAPER	Dendritic cells	POGLUT1	-2.8772	0.00401224	0.011614	-0.116723
CAPER	Dendritic cells	PTMS	2.86628	0.00415327	0.0119688	0.206009
CAPER	Dendritic cells	MXD1	-2.86628	0.00415327	0.0119688	-0.141437
CAPER	Dendritic cells	LPGAT1	-2.84864	0.0043906	0.0125523	-0.124698
CAPER	Dendritic cells	BASP1	-2.84025	0.00450788	0.0127973	-0.197114
CAPER	Dendritic cells	LAMP3	-2.82849	0.00467684	0.0131617	-0.320927
CAPER	Dendritic cells	PFN1	-2.82681	0.00470144	0.013208	-0.12088
CAPER	Dendritic cells	HSPA8	2.81253	0.00491532	0.013702	0.144744
CAPER	Dendritic cells	TMEM53	2.81085	0.00494105	0.0137501	0.107635
CAPER	Dendritic cells	LILRB4	2.80077	0.00509801	0.0140662	0.173713
CAPER	Dendritic cells	RASSF4	-2.79574	0.00517817	0.0142027	-0.268812
CAPER	Dendritic cells	SOX4	2.7781	0.00546779	0.0148464	0.141675
CAPER	Dendritic cells	SERPINB9	-2.76382	0.00571286	0.015332	-0.247828
CAPER	Dendritic cells	SQSTM1	-2.76046	0.00577194	0.0154395	-0.133603
CAPER	Dendritic cells	PPIF	-2.76046	0.00577194	0.0154395	-0.177626
CAPER	Dendritic cells	ISG15	2.74199	0.00610686	0.0161752	0.126306
CAPER	Dendritic cells	ACP5	-2.71511	0.0066253	0.017322	-0.105756
CAPER	Dendritic cells	STMN1	2.70924	0.00674386	0.0176177	0.332409
CAPER	Dendritic cells	FAM49A	-2.6958	0.00702202	0.0182708	-0.241742
CAPER	Dendritic cells	RALA	-2.69328	0.00707531	0.0183947	-0.265365
CAPER	Dendritic cells	WTAP	-2.67984	0.0073657	0.0190124	-0.10694
CAPER	Dendritic cells	CREB1	-2.67816	0.00740274	0.0190777	-0.112497
CAPER	Dendritic cells	IFI30	-2.65465	0.00793914	0.0201714	-0.139342
CAPER	Dendritic cells	CHORDC1	2.64877	0.00807857	0.0204775	0.111407
CAPER	Dendritic cells	FUT7	2.64625	0.00813899	0.0205984	0.317516
CAPER	Dendritic cells	IGJ	2.64457	0.00817949	0.0206687	0.785961
CAPER	Dendritic cells	TALDO1	-2.63785	0.00834333	0.0210335	-0.130123
CAPER	Dendritic cells	CLIC2	-2.63701	0.00836401	0.0210692	-0.261516
CAPER	Dendritic cells	LSP1	-2.62441	0.00867982	0.0216962	-0.236497
CAPER	Dendritic cells	LAD1	-2.62189	0.00874425	0.0218236	-0.109447
CAPER	Dendritic cells	GPR35	-2.61098	0.0090284	0.0223606	-0.231073
CAPER	Dendritic cells	CST7	-2.60006	0.00932076	0.0229271	-0.226986
CAPER	Dendritic cells	WNT10A	2.57319	0.0100767	0.0244893	0.509278
CAPER	Dendritic cells	CFP	-2.57319	0.0100767	0.0244893	-0.242722
CAPER	Dendritic cells	FSCN1	-2.55471	0.0106276	0.0255789	-0.377563
CAPER	Dendritic cells	STX11	-2.52616	0.0115318	0.0273892	-0.158068
CAPER	Dendritic cells	BIK	2.52364	0.0116148	0.0274855	0.567567
CAPER	Dendritic cells	OGFRL1	-2.51608	0.0118669	0.0280411	-0.242214
CAPER	Dendritic cells	CREM	-2.49424	0.0126226	0.0294407	-0.112303
CAPER	Dendritic cells	RPL22L1	2.49256	0.0126825	0.029559	0.184844
CAPER	Dendritic cells	TCL1A	2.49172	0.0127125	0.0296077	0.40319
CAPER	Dendritic cells	TMEM123	-2.48584	0.0129244	0.0300366	-0.151073
CAPER	Dendritic cells	GUCY1A3	2.48249	0.0130469	0.0302346	0.138393
CAPER	Dendritic cells	CCL3L1	-2.47577	0.013295	0.0306561	-0.101716
CAPER	Dendritic cells	UGCG	2.46821	0.0135791	0.031112	0.404053
CAPER	Dendritic cells	OLR1	-2.46065	0.0138685	0.0316632	-0.159866
CAPER	Dendritic cells	MARCKS	-2.45813	0.0139662	0.031819	-0.172904
CAPER	Dendritic cells	ETV3	-2.45225	0.0141965	0.0322756	-0.184815
CAPER	Dendritic cells	TPRA1	-2.44469	0.0144975	0.0328908	-0.141222
CAPER	Dendritic cells	GAPDH	-2.42874	0.0151515	0.0341831	-0.206766
CAPER	Dendritic cells	LGALS3	-2.42706	0.0152218	0.0343179	-0.151239
CAPER	Dendritic cells	EBI3	-2.41446	0.0157585	0.0352825	-0.279629
CAPER	Dendritic cells	BIRC3	-2.40102	0.0163493	0.0363292	-0.226074
CAPER	Dendritic cells	MZB1	2.37835	0.0173904	0.0381717	0.488475
CAPER	Dendritic cells	DUSP4	-2.37583	0.0175096	0.0383813	-0.127745
CAPER	Dendritic cells	TUBA1B	2.35147	0.0186992	0.0405503	0.133726
CAPER	Dendritic cells	MCM5	2.34728	0.0189113	0.0409008	0.160212
CAPER	Dendritic cells	TRAF1	-2.34224	0.0191685	0.041402	-0.171599
CAPER	Dendritic cells	RAB32	-2.33888	0.0193418	0.0416651	-0.121119
CAPER	FCGR3A+ monocytes	APOBEC3A	10.3242	5.47455e-25	5.91616e-22	0.131993
CAPER	FCGR3A+ monocytes	ISG15	10.0541	8.81655e-24	5.71665e-21	0.15561
CAPER	FCGR3A+ monocytes	SAT1	9.98036	1.85787e-23	8.60458e-21	0.147564
CAPER	FCGR3A+ monocytes	RSAD2	9.9503	2.51434e-23	1.01894e-20	0.176548
CAPER	FCGR3A+ monocytes	CXCL11	9.92197	3.34082e-23	1.20344e-20	0.122975
CAPER	FCGR3A+ monocytes	OASL	9.6695	4.06377e-22	1.1977e-19	0.139522
CAPER	FCGR3A+ monocytes	LAP3	9.32333	1.12748e-20	2.61093e-18	0.17139
CAPER	FCGR3A+ monocytes	CXCL10	9.19581	3.72171e-20	7.09753e-18	0.150109
CAPER	FCGR3A+ monocytes	TNFSF13B	9.11675	7.74084e-20	1.32083e-17	0.126031
CAPER	FCGR3A+ monocytes	TYMP	8.66079	4.68513e-18	6.604e-16	0.103575
CAPER	FCGR3A+ monocytes	PLSCR1	8.59529	8.30577e-18	1.12197e-15	0.159963
CAPER	FCGR3A+ monocytes	DDX58	8.57233	1.01409e-17	1.31507e-15	0.122738
CAPER	FCGR3A+ monocytes	GBP1	8.26442	1.40376e-16	1.56931e-14	0.165866
CAPER	FCGR3A+ monocytes	IFITM3	8.21878	2.05579e-16	2.22163e-14	0.107192
CAPER	FCGR3A+ monocytes	LACTB	8.17368	2.99116e-16	3.03042e-14	0.112237
CAPER	FCGR3A+ monocytes	NFKBIA	8.04657	8.51461e-16	8.11894e-14	0.154312
CAPER	FCGR3A+ monocytes	GBP4	8.02107	1.0483e-15	9.18536e-14	0.134734
CAPER	FCGR3A+ monocytes	ISG20	8.01704	1.08323e-15	9.24165e-14	0.144318
CAPER	FCGR3A+ monocytes	SAMD9L	7.97503	1.52346e-15	1.20465e-13	0.102907
CAPER	FCGR3A+ monocytes	IFIT2	7.96201	1.69269e-15	1.30659e-13	0.130876
CAPER	FCGR3A+ monocytes	HAPLN3	7.70577	1.30055e-14	8.10845e-13	0.10138
CAPER	FCGR3A+ monocytes	IFIT3	7.63772	2.21104e-14	1.28003e-12	0.162566
CAPER	FCGR3A+ monocytes	MX1	7.60027	2.95514e-14	1.62382e-12	0.145515
CAPER	FCGR3A+ monocytes	IFI44L	7.59436	3.09308e-14	1.67129e-12	0.118125
CAPER	FCGR3A+ monocytes	FAM26F	7.47141	7.93382e-14	3.80579e-12	0.106168
CAPER	FCGR3A+ monocytes	IFIT1	7.4337	1.05605e-13	4.9619e-12	0.140362
CAPER	FCGR3A+ monocytes	HSPA1B	7.24081	4.46003e-13	1.87785e-11	0.108217
CAPER	FCGR3A+ monocytes	IRF8	7.13598	9.60981e-13	3.75362e-11	0.105285
CAPER	FCGR3A+ monocytes	C15orf48	7.01478	2.30316e-12	8.55869e-11	0.101174
CAPER	FCGR3A+ monocytes	SDCBP	6.99411	2.66956e-12	9.72439e-11	0.103455
CAPER	FCGR3A+ monocytes	HERC5	6.85948	6.91129e-12	2.17538e-10	0.106368
CAPER	FCGR3A+ monocytes	TNFSF10	6.79277	1.10003e-11	3.21288e-10	0.139323
CAPER	FCGR3A+ monocytes	VAMP5	6.70149	2.063e-11	5.52747e-10	0.10991
CAPER	FCGR3A+ monocytes	ANKRD22	6.69639	2.13627e-11	5.63071e-10	0.107592
CAPER	FCGR3A+ monocytes	GBP5	6.69505	2.15597e-11	5.63681e-10	0.123038
CAPER	FCGR3A+ monocytes	VRK2	6.69277	2.18987e-11	5.67964e-10	0.104093
CAPER	FCGR3A+ monocytes	PPP1R15A	6.65693	2.79605e-11	7.02697e-10	0.120418
CAPER	FCGR3A+ monocytes	SERPINB9	6.63156	3.32153e-11	8.22015e-10	0.110182
CAPER	FCGR3A+ monocytes	PNRC1	6.61653	3.67732e-11	9.03171e-10	0.13017
CAPER	FCGR3A+ monocytes	HPSE	6.60123	4.07769e-11	9.57961e-10	0.104599
CAPER	FCGR3A+ monocytes	OAS1	6.39935	1.56039e-10	3.14762e-09	0.122769
CAPER	FCGR3A+ monocytes	HLA-DRA	6.22217	4.90316e-10	8.93035e-09	0.119428
CAPER	FCGR3A+ monocytes	PIM3	6.00003	1.97282e-09	3.11994e-08	0.108804
CAPER	FCGR3A+ monocytes	IER3	5.82057	5.86475e-09	8.30284e-08	0.11416
CAPER	FCGR3A+ monocytes	FPR1	5.72983	1.0053e-08	1.32055e-07	0.115583
CAPER	FCGR3A+ monocytes	IDO1	5.5795	2.41211e-08	2.90709e-07	0.153651
CAPER	FCGR3A+ monocytes	CD86	5.43695	5.41997e-08	6.10124e-07	0.124214
CAPER	FCGR3A+ monocytes	HSPA1A	5.34487	9.04805e-08	9.52395e-07	0.105466
CAPER	FCGR3A+ monocytes	HLA-DRB1	5.30206	1.14506e-07	1.17851e-06	0.113762
CAPER	FCGR3A+ monocytes	TMSB4X	-4.9524	7.3305e-07	6.25407e-06	-0.127323
CAPER	FCGR3A+ monocytes	LYZ	4.77965	1.75602e-06	1.37846e-05	0.115991
CAPER	FCGR3A+ monocytes	CD83	4.62234	3.79444e-06	2.68008e-05	0.1064
CAPER	FCGR3A+ monocytes	CD74	4.57187	4.83399e-06	3.31328e-05	0.103252
CAPER	FCGR3A+ monocytes	MARCKSL1	4.52032	6.17452e-06	4.10461e-05	0.1106
CAPER	FCGR3A+ monocytes	RALA	4.09174	4.28147e-05	0.000219282	0.134545
CAPER	FCGR3A+ monocytes	HLA-DQB1	3.79604	0.000147025	0.000638949	0.102406
CAPER	FCGR3A+ monocytes	CCL7	3.61336	0.000302255	0.00119356	0.105505
CAPER	FCGR3A+ monocytes	CCL2	2.62908	0.00856158	0.0210597	0.109099
CAPER	Megakaryocytes	IL27	-7.03125	2.04694e-12	6.63619e-09	-0.10077
CAPER	Megakaryocytes	CXCL11	-6.26902	3.63337e-10	5.41352e-07	-0.228654
CAPER	Megakaryocytes	IDO1	-6.21881	5.00942e-10	5.41352e-07	-0.281723
CAPER	Megakaryocytes	IRG1	-5.88105	4.07663e-09	3.30411e-06	-0.151896
CAPER	Megakaryocytes	TNFSF10	-5.64371	1.66423e-08	1.07908e-05	-0.376286
CAPER	Megakaryocytes	DRAM1	-5.57068	2.53742e-08	1.23466e-05	-0.174677
CAPER	Megakaryocytes	LAP3	-5.56156	2.67381e-08	1.23466e-05	-0.329238
CAPER	Megakaryocytes	ANKRD22	-5.48396	4.15903e-08	1.49817e-05	-0.16836
CAPER	Megakaryocytes	MX1	-5.42006	5.95781e-08	1.93152e-05	-0.39369
CAPER	Megakaryocytes	SLAMF7	-5.38811	7.12012e-08	2.02374e-05	-0.233739
CAPER	Megakaryocytes	CXCL10	-5.37898	7.49071e-08	2.02374e-05	-0.3019
CAPER	Megakaryocytes	OAS1	-5.33334	9.64215e-08	2.4046e-05	-0.328115
CAPER	Megakaryocytes	SERPING1	-5.21924	1.79663e-07	3.64043e-05	-0.149208
CAPER	Megakaryocytes	SNX10	-5.2238	1.75288e-07	3.64043e-05	-0.215486
CAPER	Megakaryocytes	RSAD2	-5.20554	1.93431e-07	3.68884e-05	-0.323695
CAPER	Megakaryocytes	IFIT3	-5.18729	2.13381e-07	3.84324e-05	-0.381815
CAPER	Megakaryocytes	IFIT1	-5.12339	3.00097e-07	5.12061e-05	-0.354936
CAPER	Megakaryocytes	IFIT2	-5.06861	4.00722e-07	6.18638e-05	-0.31036
CAPER	Megakaryocytes	IFI44L	-4.94082	7.77966e-07	0.000109659	-0.266225
CAPER	Megakaryocytes	GBP3	-4.92712	8.34495e-07	0.000112726	-0.140103
CAPER	Megakaryocytes	TNFSF13B	-4.91799	8.74356e-07	0.000113387	-0.269166
CAPER	Megakaryocytes	CCL8	-4.89974	9.59651e-07	0.000119661	-0.162095
CAPER	Megakaryocytes	MARCKS	-4.87692	1.07758e-06	0.000120465	-0.146102
CAPER	Megakaryocytes	PDE4DIP	-4.88148	1.05293e-06	0.000120465	-0.17974
CAPER	Megakaryocytes	ISG15	-4.87692	1.07758e-06	0.000120465	-0.337432
CAPER	Megakaryocytes	P2RX4	-4.85866	1.18184e-06	0.000127717	-0.162262
CAPER	Megakaryocytes	SMCO4	-4.84497	1.26634e-06	0.000132434	-0.17428
CAPER	Megakaryocytes	DDX58	-4.79019	1.6662e-06	0.000168807	-0.263821
CAPER	Megakaryocytes	VAMP5	-4.73542	2.18598e-06	0.00020844	-0.207403
CAPER	Megakaryocytes	SAMD9L	-4.73542	2.18598e-06	0.00020844	-0.232296
CAPER	Megakaryocytes	GBP5	-4.63957	3.49128e-06	0.000305912	-0.221093
CAPER	Megakaryocytes	TNFAIP2	-4.62132	3.81312e-06	0.000325319	-0.136136
CAPER	Megakaryocytes	ACSL1	-4.56655	4.95827e-06	0.000412172	-0.170677
CAPER	Megakaryocytes	GBP1	-4.48439	7.31232e-06	0.000578208	-0.277324
CAPER	Megakaryocytes	MNDA	-4.42049	9.84777e-06	0.000760154	-0.188613
CAPER	Megakaryocytes	IFI6	-4.35659	1.32105e-05	0.000951741	-0.320713
CAPER	Megakaryocytes	FCGR1A	-4.31095	1.62557e-05	0.00114567	-0.13039
CAPER	Megakaryocytes	CTSC	-4.22879	2.34951e-05	0.0015869	-0.201976
CAPER	Megakaryocytes	FAM26F	-4.12838	3.65334e-05	0.00236882	-0.207913
CAPER	Megakaryocytes	IFI27	-4.11468	3.87711e-05	0.00246463	-0.164283
CAPER	Megakaryocytes	RIPK2	-4.10099	4.11385e-05	0.00256483	-0.151089
CAPER	Megakaryocytes	CASP1	-4.03253	5.51803e-05	0.00325263	-0.182261
CAPER	Megakaryocytes	TNFAIP6	-3.96863	7.22879e-05	0.00404064	-0.178292
CAPER	Megakaryocytes	HERC5	-3.96863	7.22879e-05	0.00404064	-0.234652
CAPER	Megakaryocytes	CTD-2521M24.9	-3.94124	8.10609e-05	0.00445423	-0.110425
CAPER	Megakaryocytes	CCRL2	-3.91842	8.91312e-05	0.00481606	-0.154902
CAPER	Megakaryocytes	GPR18	3.90016	9.61279e-05	0.00486948	0.180227
CAPER	Megakaryocytes	APOBEC3A	-3.86365	0.000111706	0.00548712	-0.214157
CAPER	Megakaryocytes	ADAMDEC1	-3.82257	0.000132068	0.00639049	-0.110317
CAPER	Megakaryocytes	PLEK	-3.80431	0.000142198	0.00677949	-0.201103
CAPER	Megakaryocytes	CLEC12A	-3.78606	0.000153057	0.00719145	-0.102668
CAPER	Megakaryocytes	PSTPIP2	-3.77693	0.000158775	0.00735353	-0.150273
CAPER	Megakaryocytes	PRNP	3.76324	0.000167729	0.00755248	0.187845
CAPER	Megakaryocytes	LHFPL2	-3.74498	0.000180409	0.00790388	-0.1149
CAPER	Megakaryocytes	TSC22D3	3.69934	0.000216165	0.00910137	0.30139
CAPER	Megakaryocytes	RAB3GAP1	3.69021	0.000224072	0.00931333	0.105457
CAPER	Megakaryocytes	MRPS23	3.66739	0.000245043	0.0100561	0.132838
CAPER	Megakaryocytes	NRP2	-3.64	0.000272638	0.0109122	-0.107494
CAPER	Megakaryocytes	WARS	-3.62174	0.000292625	0.0115694	-0.169225
CAPER	Megakaryocytes	RABGAP1L	-3.61718	0.000297832	0.0116334	-0.138402
CAPER	Megakaryocytes	IL4I1	-3.60349	0.000313978	0.012118	-0.146347
CAPER	Megakaryocytes	ISG20	-3.58979	0.00033094	0.0124757	-0.265226
CAPER	Megakaryocytes	LY6E	-3.58066	0.000342721	0.0126262	-0.232639
CAPER	Megakaryocytes	CTD-2267D19.2	3.57154	0.000354893	0.0126436	0.102434
CAPER	Megakaryocytes	SCPEP1	-3.57154	0.000354893	0.0126436	-0.101213
CAPER	Megakaryocytes	ISCA1	3.55784	0.000373912	0.0131763	0.141776
CAPER	Megakaryocytes	PLSCR1	-3.53959	0.000400755	0.0136763	-0.198521
CAPER	Megakaryocytes	RGCC	3.53502	0.000407741	0.0137698	0.27054
CAPER	Megakaryocytes	ATP6V1H	-3.52133	0.000429389	0.0140614	-0.130969
CAPER	Megakaryocytes	CCL4	-3.52133	0.000429389	0.0140614	-0.173434
CAPER	Megakaryocytes	ZC3H13	3.50307	0.000459925	0.0149108	0.106047
CAPER	Megakaryocytes	IFITM3	-3.49394	0.000475941	0.0151275	-0.245585
CAPER	Megakaryocytes	ATF5	-3.47112	0.000518288	0.0161566	-0.145389
CAPER	Megakaryocytes	CD38	-3.44374	0.000573734	0.0169095	-0.151377
CAPER	Megakaryocytes	NINJ1	-3.44374	0.000573734	0.0169095	-0.182377
CAPER	Megakaryocytes	CTSS	-3.4483	0.000564125	0.0169095	-0.190983
CAPER	Megakaryocytes	SC5D	3.43461	0.000593411	0.0173319	0.172399
CAPER	Megakaryocytes	CREG1	-3.41179	0.000645385	0.0181943	-0.144755
CAPER	Megakaryocytes	C3AR1	-3.41635	0.000634663	0.0181943	-0.153507
CAPER	Megakaryocytes	SOD2	-3.36158	0.000774979	0.0204267	-0.199669
CAPER	Megakaryocytes	IGSF6	-3.36158	0.000774979	0.0204267	-0.205657
CAPER	Megakaryocytes	XAF1	-3.34789	0.000814301	0.0206247	-0.133982
CAPER	Megakaryocytes	SCARB2	-3.29768	0.00097487	0.023586	-0.130811
CAPER	Megakaryocytes	CD48	-3.28855	0.00100704	0.0241839	-0.195582
CAPER	Megakaryocytes	CLEC4E	-3.26573	0.00109182	0.0254653	-0.13664
CAPER	Megakaryocytes	C1orf162	3.23378	0.00122163	0.0281419	0.139818
CAPER	Megakaryocytes	TUBA1A	3.22922	0.0012413	0.0281419	0.125412
CAPER	Megakaryocytes	RP11-701P16.5	-3.22922	0.0012413	0.0281419	-0.107682
CAPER	Megakaryocytes	CD40	-3.22465	0.00126126	0.0283958	-0.105738
CAPER	Megakaryocytes	IL1RN	-3.18357	0.00145469	0.0318656	-0.126887
CAPER	Megakaryocytes	LAMP3	-3.16532	0.00154914	0.0330416	-0.101857
CAPER	Megakaryocytes	CCL7	-3.16075	0.00157362	0.0331278	-0.221099
CAPER	Megakaryocytes	APOL3	-3.14706	0.00164921	0.0340557	-0.131442
CAPER	Megakaryocytes	LACTB	-3.1288	0.0017552	0.0351257	-0.132895
CAPER	Megakaryocytes	CXCR4	3.10142	0.00192597	0.0373892	0.259532
CAPER	Megakaryocytes	SLC16A3	3.09685	0.00195587	0.0377436	0.138255
CAPER	Megakaryocytes	KYNU	-3.09229	0.0019862	0.0381021	-0.168771
CAPER	Megakaryocytes	AQP9	-3.07403	0.00211187	0.0391239	-0.152527
CAPER	Megakaryocytes	CARD16	-3.07403	0.00211187	0.0391239	-0.16423
CAPER	Megakaryocytes	PDRG1	3.06947	0.00214441	0.0392778	0.10239
CAPER	Megakaryocytes	GBP4	-3.04208	0.00234948	0.0416231	-0.183458
CAPER	Megakaryocytes	MGLL	-3.02382	0.00249601	0.0430429	-0.154111
CAPER	NK cells	MIR22HG	14.517	9.45203e-48	3.06435e-44	0.163923
CAPER	NK cells	TPM4	13.795	2.73329e-43	2.95378e-40	0.23516
CAPER	NK cells	SNX10	-13.2689	3.50689e-40	1.59689e-37	-0.177564
CAPER	NK cells	CXCL11	-13.2602	3.94052e-40	1.59689e-37	-0.187427
CAPER	NK cells	SLAMF7	-12.938	2.74558e-38	8.09198e-36	-0.190759
CAPER	NK cells	ATP6V1H	-12.8144	1.36135e-37	3.39499e-35	-0.150022
CAPER	NK cells	CRK	12.6047	1.98991e-36	4.60807e-34	0.130681
CAPER	NK cells	CLEC5A	12.3491	4.92352e-35	9.97627e-33	0.144587
CAPER	NK cells	IDO1	-12.1814	3.90431e-34	7.0321e-32	-0.203319
CAPER	NK cells	CD14	11.9267	8.58961e-33	1.21076e-30	0.188495
CAPER	NK cells	OSM	11.7706	5.52984e-32	6.6399e-30	0.150514
CAPER	NK cells	VCAN	11.7286	9.09362e-32	1.05291e-29	0.129927
CAPER	NK cells	PHLDA1	11.4976	1.35583e-30	1.41794e-28	0.220917
CAPER	NK cells	GBP2	-11.3595	6.65544e-30	6.34616e-28	-0.277083
CAPER	NK cells	CXCL10	-11.3474	7.64085e-30	7.07761e-28	-0.251028
CAPER	NK cells	ACTG1	11.2754	1.73604e-29	1.5634e-27	0.332135
CAPER	NK cells	PRNP	11.2625	2.00997e-29	1.76117e-27	0.23185
CAPER	NK cells	PPIF	11.1014	1.23455e-28	1.02626e-26	0.211535
CAPER	NK cells	AGPAT9	11.0194	3.07968e-28	2.44648e-26	0.16646
CAPER	NK cells	LILRA3	11.019	3.09395e-28	2.44648e-26	0.108679
CAPER	NK cells	CTD-2267D19.2	10.997	3.95203e-28	3.05059e-26	0.135459
CAPER	NK cells	SMCO4	-10.7914	3.78098e-27	2.7859e-25	-0.118944
CAPER	NK cells	PDE4DIP	-10.6674	1.44693e-26	1.04243e-24	-0.142845
CAPER	NK cells	PRRG4	-10.5804	3.67508e-26	2.53502e-24	-0.110527
CAPER	NK cells	PID1	10.5541	4.8602e-26	3.28266e-24	0.103237
CAPER	NK cells	TARBP1	-10.4734	1.14444e-25	7.42055e-24	-0.178726
CAPER	NK cells	RIPK2	-10.4713	1.16988e-25	7.43678e-24	-0.117475
CAPER	NK cells	CTB-61M7.2	10.4126	2.17097e-25	1.32798e-23	0.129576
CAPER	NK cells	ANKRD22	-10.2982	7.17934e-25	4.15633e-23	-0.153519
CAPER	NK cells	DRAM1	-10.2799	8.68301e-25	4.93865e-23	-0.140817
CAPER	NK cells	BCL2A1	-10.232	1.42507e-24	7.96567e-23	-0.17508
CAPER	NK cells	CD40	-10.1813	2.4045e-24	1.32125e-22	-0.120323
CAPER	NK cells	IRG1	-10.17	2.69869e-24	1.45819e-22	-0.140878
CAPER	NK cells	TSPAN2	10.148	3.38374e-24	1.76937e-22	0.111766
CAPER	NK cells	FAM26F	-10.0452	9.6491e-24	4.96546e-22	-0.168046
CAPER	NK cells	CTD-2521M24.9	-9.97815	1.89967e-23	9.33139e-22	-0.120593
CAPER	NK cells	MANF	9.90366	4.0132e-23	1.91335e-21	0.427706
CAPER	NK cells	INSIG1	9.84414	7.26548e-23	3.31756e-21	0.173907
CAPER	NK cells	TNFSF10	-9.79212	1.21715e-22	5.40546e-21	-0.324778
CAPER	NK cells	PSTPIP2	-9.79046	1.23735e-22	5.42095e-21	-0.124707
CAPER	NK cells	GPR18	9.78421	1.31614e-22	5.68922e-21	0.124553
CAPER	NK cells	HSPA5	9.77131	1.49502e-22	6.37746e-21	0.473388
CAPER	NK cells	GAPT	9.65728	4.57864e-22	1.87898e-20	0.134
CAPER	NK cells	IRF8	-9.60442	7.6585e-22	3.02791e-20	-0.166772
CAPER	NK cells	OAS1	-9.55323	1.2571e-21	4.85181e-20	-0.281335
CAPER	NK cells	LYN	-9.53118	1.55511e-21	5.86242e-20	-0.101974
CAPER	NK cells	PLEK	-9.52826	1.59937e-21	5.95996e-20	-0.150362
CAPER	NK cells	ZNF277	-9.49289	2.24722e-21	8.27895e-20	-0.136719
CAPER	NK cells	FPR3	9.48956	2.32016e-21	8.39117e-20	0.124446
CAPER	NK cells	NRIP3	9.4288	4.14825e-21	1.46181e-19	0.108354
CAPER	NK cells	TDRD7	-9.40424	5.24072e-21	1.80749e-19	-0.111311
CAPER	NK cells	CD9	9.39467	5.73982e-21	1.95879e-19	0.134386
CAPER	NK cells	IL8	9.38093	6.53905e-21	2.20829e-19	0.141315
CAPER	NK cells	DDX58	-9.34265	9.39562e-21	3.07683e-19	-0.241309
CAPER	NK cells	C1orf162	9.33973	9.65777e-21	3.10005e-19	0.200178
CAPER	NK cells	FOS	9.3131	1.24158e-20	3.90797e-19	0.140067
CAPER	NK cells	APOL3	-9.22695	2.78454e-20	8.4369e-19	-0.163209
CAPER	NK cells	LILRA2	9.22112	2.9401e-20	8.82575e-19	0.101246
CAPER	NK cells	C19orf10	9.20572	3.39381e-20	9.91237e-19	0.244302
CAPER	NK cells	IFI30	9.15412	5.48048e-20	1.57236e-18	0.107524
CAPER	NK cells	DUSP1	9.04674	1.47299e-19	3.97952e-18	0.135846
CAPER	NK cells	ACTB	8.98764	2.52588e-19	6.348e-18	0.246275
CAPER	NK cells	MGST1	8.98931	2.48792e-19	6.348e-18	0.111757
CAPER	NK cells	TSC22D3	8.95185	3.49569e-19	8.52106e-18	0.174879
CAPER	NK cells	TNFAIP2	-8.9402	3.88472e-19	9.32907e-18	-0.112877
CAPER	NK cells	IL1R2	8.92314	4.53271e-19	1.06486e-17	0.134704
CAPER	NK cells	HERPUD1	8.81576	1.18875e-18	2.77262e-17	0.26341
CAPER	NK cells	THBS1	8.80785	1.27566e-18	2.93311e-17	0.141557
CAPER	NK cells	BTG2	8.77081	1.77381e-18	4.04979e-17	0.156264
CAPER	NK cells	GBP1	-8.76957	1.79359e-18	4.06631e-17	-0.262228
CAPER	NK cells	GBP4	-8.76873	1.8069e-18	4.06803e-17	-0.2707
CAPER	NK cells	LAP3	-8.76332	1.8958e-18	4.20971e-17	-0.186095
CAPER	NK cells	SDF2L1	8.73044	2.53677e-18	5.53994e-17	0.392629
CAPER	NK cells	SLC35B1	8.72212	2.73042e-18	5.90134e-17	0.145054
CAPER	NK cells	SLC7A11	8.70464	3.18584e-18	6.79507e-17	0.113723
CAPER	NK cells	VAMP5	-8.66302	4.5942e-18	9.48688e-17	-0.203477
CAPER	NK cells	TNFAIP6	-8.6343	5.9085e-18	1.20474e-16	-0.152131
CAPER	NK cells	VMP1	8.57188	1.01811e-17	2.00043e-16	0.103595
CAPER	NK cells	HAPLN3	-8.55731	1.1553e-17	2.2428e-16	-0.188333
CAPER	NK cells	IFIT3	-8.54649	1.26887e-17	2.43413e-16	-0.353999
CAPER	NK cells	IFIT2	-8.51861	1.61484e-17	3.07959e-16	-0.284847
CAPER	NK cells	PLAUR	8.51153	1.7165e-17	3.23541e-16	0.11354
CAPER	NK cells	PKIB	8.48365	2.18242e-17	4.06632e-16	0.114565
CAPER	NK cells	RABGAP1L	-8.467	2.51793e-17	4.66465e-16	-0.158582
CAPER	NK cells	WARS	-8.46117	2.64699e-17	4.87588e-16	-0.123267
CAPER	NK cells	LILRA5	8.38293	5.16254e-17	9.24693e-16	0.103227
CAPER	NK cells	EPB41L3	8.37794	5.38632e-17	9.54232e-16	0.116775
CAPER	NK cells	RGS19	8.37669	5.44374e-17	9.59163e-16	0.109869
CAPER	NK cells	EREG	8.35546	6.51761e-17	1.14217e-15	0.124583
CAPER	NK cells	CD36	8.25183	1.55981e-16	2.63381e-15	0.105624
CAPER	NK cells	IFIT1	-8.24268	1.68397e-16	2.82873e-15	-0.304465
CAPER	NK cells	SLC11A1	8.21687	2.08874e-16	3.49056e-15	0.131283
CAPER	NK cells	DDIT4	8.21563	2.11059e-16	3.50899e-15	0.252835
CAPER	NK cells	PTGIR	-8.21105	2.19264e-16	3.62681e-15	-0.103103
CAPER	NK cells	SEC61B	8.20897	2.23098e-16	3.67148e-15	0.172798
CAPER	NK cells	OLR1	8.09951	5.51799e-16	8.68414e-15	0.116079
CAPER	NK cells	ANXA2	8.08536	6.19797e-16	9.70716e-15	0.138073
CAPER	NK cells	RSAD2	-8.07413	6.79621e-16	1.05422e-14	-0.221937
CAPER	NK cells	IFI44L	-8.06996	7.03192e-16	1.08045e-14	-0.2261
CAPER	NK cells	DNAJB11	8.03001	9.74647e-16	1.48348e-14	0.255308
CAPER	NK cells	GRPEL1	7.97466	1.52803e-15	2.27242e-14	0.11226
CAPER	NK cells	HSP90B1	7.96592	1.64001e-15	2.42782e-14	0.292413
CAPER	NK cells	NQO1	7.87477	3.41358e-15	4.85387e-14	0.114367
CAPER	NK cells	PIM2	-7.86812	3.60023e-15	5.09692e-14	-0.121015
CAPER	NK cells	ISG15	-7.81151	5.65047e-15	7.82855e-14	-0.243256
CAPER	NK cells	NCF1	-7.74617	9.47024e-15	1.26243e-13	-0.110105
CAPER	NK cells	SLC16A3	7.6646	1.79385e-14	2.32627e-13	0.20273
CAPER	NK cells	CCL3	-7.64463	2.09553e-14	2.69592e-13	-0.195509
CAPER	NK cells	MX1	-7.61258	2.68677e-14	3.40255e-13	-0.296986
CAPER	NK cells	TNFSF13B	-7.59718	3.0265e-14	3.80307e-13	-0.156543
CAPER	NK cells	ZNF331	7.56971	3.74048e-14	4.66409e-13	0.162061
CAPER	NK cells	IDH3A	-7.55598	4.15719e-14	5.12457e-13	-0.104895
CAPER	NK cells	S100A10	7.49272	6.74607e-14	8.22209e-13	0.167757
CAPER	NK cells	FNIP2	-7.47274	7.854e-14	9.50099e-13	-0.109091
CAPER	NK cells	CTSC	-7.46317	8.44645e-14	1.0142e-12	-0.181891
CAPER	NK cells	SLC2A3	7.43987	1.00788e-13	1.20131e-12	0.147574
CAPER	NK cells	CCRL2	-7.39159	1.45086e-13	1.6859e-12	-0.104936
CAPER	NK cells	CCL4	-7.36329	1.79435e-13	2.02693e-12	-0.271215
CAPER	NK cells	CYP1B1	7.23594	4.62329e-13	5.01294e-12	0.111439
CAPER	NK cells	ALOX5AP	7.22678	4.9458e-13	5.327e-12	0.191036
CAPER	NK cells	XBP1	7.2222	5.11523e-13	5.45513e-12	0.240042
CAPER	NK cells	OSGIN1	7.17476	7.24355e-13	7.50274e-12	0.110462
CAPER	NK cells	CLEC2B	-7.15894	8.13017e-13	8.34114e-12	-0.206573
CAPER	NK cells	GAPDH	6.85097	7.33517e-12	6.79446e-11	0.19656
CAPER	NK cells	TSHZ2	-6.76523	1.33093e-11	1.18216e-10	-0.14505
CAPER	NK cells	TUBB4B	6.75317	1.44653e-11	1.27091e-10	0.104245
CAPER	NK cells	ISG20	-6.75067	1.47165e-11	1.28949e-10	-0.216193
CAPER	NK cells	HSPB1	-6.68533	2.30408e-11	1.98138e-10	-0.12013
CAPER	NK cells	FRMD4B	6.66327	2.678e-11	2.27279e-10	0.108304
CAPER	NK cells	HMOX1	6.61333	3.75772e-11	3.14794e-10	0.103267
CAPER	NK cells	GPR65	6.60917	3.86488e-11	3.22937e-10	0.113244
CAPER	NK cells	RGS2	6.56755	5.11502e-11	4.1876e-10	0.150469
CAPER	NK cells	TMED7	6.51136	7.44712e-11	5.93208e-10	0.120508
CAPER	NK cells	TXNRD1	6.38568	1.7064e-10	1.28655e-09	0.105091
CAPER	NK cells	HSPA1A	-6.38193	1.74867e-10	1.31232e-09	-0.103668
CAPER	NK cells	GBP5	-6.37569	1.82142e-10	1.36061e-09	-0.170144
CAPER	NK cells	S100A6	6.37194	1.86647e-10	1.39106e-09	0.158244
CAPER	NK cells	CD83	-6.2937	3.09983e-10	2.23823e-09	-0.116025
CAPER	NK cells	ADTRP	-6.26041	3.83974e-10	2.748e-09	-0.149291
CAPER	NK cells	RP11-1399P15.1	-6.24001	4.37531e-10	3.10388e-09	-0.141678
CAPER	NK cells	GIMAP7	-6.18341	6.27301e-10	4.33626e-09	-0.170916
CAPER	NK cells	GCLM	6.10892	1.00309e-09	6.70521e-09	0.104663
CAPER	NK cells	CXCR4	6.08644	1.15446e-09	7.59183e-09	0.164072
CAPER	NK cells	SPG20	-6.06355	1.33147e-09	8.66789e-09	-0.10498
CAPER	NK cells	S100A11	6.05065	1.44261e-09	9.24296e-09	0.127069
CAPER	NK cells	IL1B	6.01028	1.85201e-09	1.15911e-08	0.114143
CAPER	NK cells	IFITM2	-5.97616	2.28465e-09	1.41352e-08	-0.211981
CAPER	NK cells	SCML1	-5.95118	2.66209e-09	1.63456e-08	-0.117902
CAPER	NK cells	LY6E	-5.94245	2.80802e-09	1.71766e-08	-0.198368
CAPER	NK cells	CKLF	5.89292	3.79432e-09	2.26959e-08	0.128365
CAPER	NK cells	CXCL3	5.84506	5.06391e-09	2.96875e-08	0.111699
CAPER	NK cells	LMNA	5.83216	5.47155e-09	3.19617e-08	0.163429
CAPER	NK cells	OASL	-5.82966	5.55406e-09	3.22693e-08	-0.199835
CAPER	NK cells	S100A8	5.82591	5.68009e-09	3.28837e-08	0.103861
CAPER	NK cells	IFITM3	-5.78763	7.13885e-09	4.05326e-08	-0.168553
CAPER	NK cells	CD38	-5.71687	1.08501e-08	5.97217e-08	-0.186208
CAPER	NK cells	HSP90AA1	-5.67442	1.39156e-08	7.55685e-08	-0.103399
CAPER	NK cells	IFI6	-5.63614	1.73909e-08	9.2277e-08	-0.197073
CAPER	NK cells	GBP3	-5.62573	1.84724e-08	9.73783e-08	-0.109108
CAPER	NK cells	PFN1	5.60076	2.13414e-08	1.11956e-07	0.17503
CAPER	NK cells	AQP3	5.54541	2.9327e-08	1.50918e-07	0.125922
CAPER	NK cells	RGCC	5.54	3.02476e-08	1.55163e-07	0.139241
CAPER	NK cells	C5orf56	-5.39808	6.7358e-08	3.28877e-07	-0.194943
CAPER	NK cells	PERP	5.36479	8.10457e-08	3.90416e-07	0.128605
CAPER	NK cells	CMTM8	-5.36229	8.21744e-08	3.95266e-07	-0.114478
CAPER	NK cells	HERC5	-5.2982	1.16952e-07	5.50304e-07	-0.195514
CAPER	NK cells	CCR6	5.27864	1.30149e-07	6.07114e-07	0.104701
CAPER	NK cells	RORA	5.25491	1.48094e-07	6.86869e-07	0.135846
CAPER	NK cells	PKM	5.21954	1.7937e-07	8.22515e-07	0.139355
CAPER	NK cells	SAMD9L	-5.10842	3.24868e-07	1.4043e-06	-0.126676
CAPER	NK cells	FTH1	5.05681	4.26326e-07	1.81623e-06	0.169685
CAPER	NK cells	CXCL2	5.04433	4.55124e-07	1.92374e-06	0.103616
CAPER	NK cells	VIM	5.00104	5.70211e-07	2.35794e-06	0.175533
CAPER	NK cells	PLAC8	-4.91781	8.75194e-07	3.47718e-06	-0.126792
CAPER	NK cells	XAF1	-4.85496	1.20409e-06	4.69191e-06	-0.122936
CAPER	NK cells	SELL	-4.72553	2.29515e-06	8.49416e-06	-0.141288
CAPER	NK cells	CCR7	-4.59527	4.32198e-06	1.53471e-05	-0.149409
CAPER	NK cells	MYC	-4.48165	7.40687e-06	2.51974e-05	-0.108403
CAPER	NK cells	JUN	4.18283	2.87902e-05	8.8556e-05	0.111244
CAPER	NK cells	PLSCR1	-4.1408	3.46103e-05	0.000104768	-0.113971
CAPER	NK cells	CD247	-3.96475	7.34726e-05	0.000208946	-0.130718
CAPER	NK cells	MT2A	-3.90607	9.38095e-05	0.000259941	-0.10594
CAPER	NK cells	COTL1	3.80202	0.000143519	0.000383584	0.132119
CAPER	NK cells	C1orf21	-3.67551	0.000237379	0.000601707	-0.162738
CAPER	NK cells	RARRES3	-3.57063	0.000356127	0.000877328	-0.147283
CAPER	NK cells	SH2D1B	-3.51777	0.000435185	0.00105446	-0.140961
CAPER	NK cells	GZMA	-3.29054	0.000999962	0.00225915	-0.174412
CAPER	NK cells	TIGIT	-3.18691	0.00143802	0.00314156	-0.100669
CAPER	NK cells	CLIC3	-3.15694	0.00159432	0.00343214	-0.171386
CAPER	NK cells	GNLY	-3.10908	0.00187669	0.00396885	-0.226123
CAPER	NK cells	LINC00996	-3.06413	0.00218301	0.00455425	-0.191517
CAPER	NK cells	SRGN	2.963	0.00304654	0.00616534	0.100101
CAPER	NK cells	KLRD1	-2.94677	0.0032111	0.0064701	-0.142794
CAPER	NK cells	APOBEC3G	-2.93512	0.0033342	0.00668904	-0.125291
CAPER	NK cells	GZMB	-2.87228	0.00407528	0.00801216	-0.194246
CAPER	NK cells	NKG7	-2.80236	0.00507307	0.00979565	-0.179536
CAPER	NK cells	GPR183	2.70622	0.00680542	0.0127828	0.106606
CAPER	NK cells	FGFBP2	-2.64213	0.00823872	0.0152107	-0.176904
CAPER	NK cells	CD8A	2.62298	0.00871637	0.0160286	0.155041
CAPER	NK cells	GZMH	-2.59468	0.00946784	0.0172831	-0.151416
CAPER	NK cells	CD8B	2.47482	0.0133303	0.0235899	0.128141
CAPER	NK cells	CTSW	-2.37702	0.0174532	0.0298434	-0.129637
CellANOVA	B cells	CCL8	-29.3267	4.74275e-189	1.5376e-185	-0.549967
CellANOVA	B cells	IL27	-24.0429	9.89996e-128	1.60478e-124	-0.375462
CellANOVA	B cells	CXCL11	-23.6688	7.56787e-124	8.17834e-121	-0.387218
CellANOVA	B cells	HESX1	-23.5437	1.45817e-122	1.18184e-119	-0.358858
CellANOVA	B cells	MMP7	-22.8366	1.98635e-115	1.28795e-112	-0.195728
CellANOVA	B cells	ATP6V1C2	-21.8776	4.24376e-106	2.29305e-103	-0.146751
CellANOVA	B cells	IL1RN	-21.7175	1.40234e-104	6.49485e-102	-0.4121
CellANOVA	B cells	DEFB1	-21.6124	1.37357e-103	5.5664e-101	-0.37452
CellANOVA	B cells	FAM26F	-20.6073	2.3591e-94	8.49801e-92	-0.382371
CellANOVA	B cells	EAF2	20.5476	8.08432e-94	2.62094e-91	0.589815
CellANOVA	B cells	COX5A	20.2778	2.01814e-91	5.94801e-89	0.656459
CellANOVA	B cells	IDO1	-19.4397	3.56123e-84	9.62125e-82	-0.353109
CellANOVA	B cells	APOBEC3A	-18.3786	1.94831e-75	4.85879e-73	-0.292673
CellANOVA	B cells	MT2A	-18.25	2.06977e-74	4.793e-72	-0.485396
CellANOVA	B cells	NPC2	18.0472	8.30618e-73	1.79524e-70	0.388678
CellANOVA	B cells	LINC00926	-17.6296	1.46038e-69	2.9591e-67	-0.640697
CellANOVA	B cells	IRG1	-17.5564	5.31447e-69	1.0135e-66	-0.281246
CellANOVA	B cells	CCL2	-17.4547	3.17052e-68	5.71045e-66	-0.268876
CellANOVA	B cells	C16orf74	-17.3927	9.36898e-68	1.59864e-65	-0.464779
CellANOVA	B cells	IL4I1	-17.3635	1.55932e-67	2.52767e-65	-0.284865
CellANOVA	B cells	CCR1	-17.0968	1.56669e-65	2.41868e-63	-0.234272
CellANOVA	B cells	HPSE	-16.9624	1.55903e-64	2.29744e-62	-0.249433
CellANOVA	B cells	GAPT	16.9472	2.01833e-64	2.84496e-62	0.307818
CellANOVA	B cells	HES4	-16.6188	5.09016e-62	6.60091e-60	-0.378993
CellANOVA	B cells	SGCE	-16.281	1.34672e-59	1.50554e-57	-0.134478
CellANOVA	B cells	RP1-313I6.12	-16.2643	1.77012e-59	1.91291e-57	-0.265542
CellANOVA	B cells	HSPB1	-16.1905	5.88507e-59	6.15464e-57	-0.376787
CellANOVA	B cells	PLSCR1	16.0879	3.09936e-58	3.14004e-56	0.379344
CellANOVA	B cells	RSAD2	-16.0647	4.51132e-58	4.43203e-56	-0.368862
CellANOVA	B cells	ATF5	-16.0611	4.77678e-58	4.5548e-56	-0.220915
CellANOVA	B cells	MACROD2	16.0143	1.01486e-57	9.40047e-56	0.252184
CellANOVA	B cells	AP3B1	15.8707	1.01182e-56	9.11199e-55	0.364048
CellANOVA	B cells	SLC31A2	-15.3189	5.71729e-53	4.87775e-51	-0.221458
CellANOVA	B cells	ANKRD22	-15.2324	2.15586e-52	1.79213e-50	-0.255661
CellANOVA	B cells	EMP1	-15.1613	6.37719e-52	5.16871e-50	-0.206564
CellANOVA	B cells	RP11-701P16.5	-14.8934	3.63837e-50	2.87697e-48	-0.208657
CellANOVA	B cells	SERPING1	-14.8917	3.73219e-50	2.8809e-48	-0.233473
CellANOVA	B cells	TMEM176B	14.7345	3.86862e-49	2.66853e-47	0.255537
CellANOVA	B cells	CD40	-14.5781	3.87222e-48	2.61536e-46	-0.34602
CellANOVA	B cells	COL9A3	-14.5396	6.79412e-48	4.49521e-46	-0.281957
CellANOVA	B cells	SCPEP1	-14.4941	1.31987e-47	8.55803e-46	-0.211508
CellANOVA	B cells	IGFBP4	14.4893	1.41588e-47	9.00053e-46	0.454765
CellANOVA	B cells	CTSC	-14.2563	4.09861e-46	2.55533e-44	-0.272157
CellANOVA	B cells	GM2A	-13.863	1.06128e-43	6.14403e-42	-0.220492
CellANOVA	B cells	SGTB	-13.8122	2.15272e-43	1.22441e-41	-0.209567
CellANOVA	B cells	CYP27A1	13.6456	2.14311e-42	1.19792e-40	0.196829
CellANOVA	B cells	SMIM14	-13.5926	4.43075e-42	2.43466e-40	-0.448812
CellANOVA	B cells	IRAK2	-13.5506	7.85711e-42	4.24546e-40	-0.253973
CellANOVA	B cells	MS4A12	13.4848	1.92185e-41	1.00494e-39	0.170925
CellANOVA	B cells	FAM49A	-13.46	2.68993e-41	1.38425e-39	-0.25231
CellANOVA	B cells	CD14	13.3872	7.18228e-41	3.63827e-39	0.244533
CellANOVA	B cells	ABCC3	13.2912	2.60397e-40	1.2791e-38	0.128229
CellANOVA	B cells	CD9	13.2539	4.28417e-40	2.07303e-38	0.335964
CellANOVA	B cells	CCL7	-13.2086	7.82226e-40	3.67533e-38	-0.211941
CellANOVA	B cells	SPI1	-13.1694	1.31721e-39	6.10058e-38	-0.158564
CellANOVA	B cells	MMP9	13.1503	1.69395e-39	7.73493e-38	0.175267
CellANOVA	B cells	BLK	-13.1366	2.03182e-39	9.14883e-38	-0.401233
CellANOVA	B cells	SCIN	-12.9999	1.22572e-38	5.36999e-37	-0.165891
CellANOVA	B cells	CLEC5A	12.9891	1.41118e-38	6.10006e-37	0.224268
CellANOVA	B cells	SNX10	-12.9394	2.69608e-38	1.15009e-36	-0.202208
CellANOVA	B cells	IER3	12.9245	3.27243e-38	1.37782e-36	0.219123
CellANOVA	B cells	ERCC4	12.9109	3.90582e-38	1.60582e-36	0.212821
CellANOVA	B cells	VCAN	12.9108	3.91302e-38	1.60582e-36	0.211775
CellANOVA	B cells	IL8	12.846	9.06171e-38	3.62692e-36	0.244376
CellANOVA	B cells	MARCKS	-12.7963	1.71907e-37	6.79661e-36	-0.182621
CellANOVA	B cells	TPST1	12.7756	2.24377e-37	8.76423e-36	0.146331
CellANOVA	B cells	C17orf58	-12.6924	6.51974e-37	2.51631e-35	-0.20138
CellANOVA	B cells	PLAC8	12.649	1.13379e-36	4.32442e-35	0.289455
CellANOVA	B cells	CTSL	-12.6305	1.43343e-36	5.40371e-35	-0.168585
CellANOVA	B cells	TPD52	-12.6057	1.96446e-36	7.32044e-35	-0.253858
CellANOVA	B cells	DNAAF1	-12.5782	2.78393e-36	1.02562e-34	-0.211526
CellANOVA	B cells	CTB-61M7.2	12.4383	1.6187e-35	5.76684e-34	0.165361
CellANOVA	B cells	LIMS1	12.3639	4.10004e-35	1.42928e-33	0.200268
CellANOVA	B cells	HLA-DOB	12.3515	4.78017e-35	1.64865e-33	0.259036
CellANOVA	B cells	SPTLC2	-12.3112	7.88082e-35	2.68944e-33	-0.221079
CellANOVA	B cells	CST6	12.3039	8.63479e-35	2.91604e-33	0.129015
CellANOVA	B cells	PLEK	-12.2826	1.12352e-34	3.75511e-33	-0.258422
CellANOVA	B cells	HSPA1A	-12.2579	1.52391e-34	4.99043e-33	-0.273258
CellANOVA	B cells	SCARB2	-12.1961	3.26221e-34	1.05761e-32	-0.199418
CellANOVA	B cells	AC002456.2	-12.1812	3.91626e-34	1.25708e-32	-0.181635
CellANOVA	B cells	KIAA0125	-12.1254	7.74552e-34	2.4549e-32	-0.250573
CellANOVA	B cells	HERPUD1	-12.1249	7.79935e-34	2.4549e-32	-0.387279
CellANOVA	B cells	CD38	-12.0515	1.90383e-33	5.82286e-32	-0.246556
CellANOVA	B cells	SDR39U1	-12.0261	2.58986e-33	7.77438e-32	-0.19228
CellANOVA	B cells	CCNA1	-12.0182	2.85122e-33	8.48042e-32	-0.211264
CellANOVA	B cells	HLA-DMA	-11.985	4.25804e-33	1.25496e-31	-0.2942
CellANOVA	B cells	IDH3A	11.953	6.26589e-33	1.83009e-31	0.273929
CellANOVA	B cells	TMSB4X	11.8745	1.6056e-32	4.64765e-31	0.397366
CellANOVA	B cells	NVL	-11.8566	1.98782e-32	5.70312e-31	-0.202298
CellANOVA	B cells	CCR5	-11.8412	2.39053e-32	6.73922e-31	-0.164341
CellANOVA	B cells	SLC43A2	11.8073	3.57933e-32	1.00036e-30	0.184042
CellANOVA	B cells	MCM5	-11.7874	4.53171e-32	1.25571e-30	-0.274815
CellANOVA	B cells	PKM	-11.7399	7.95691e-32	2.16776e-30	-0.28679
CellANOVA	B cells	DRAM1	-11.7361	8.32542e-32	2.24925e-30	-0.158845
CellANOVA	B cells	TMEM176A	11.7155	1.06143e-31	2.84393e-30	0.201393
CellANOVA	B cells	CAMK1	11.668	1.85738e-31	4.93575e-30	0.105585
CellANOVA	B cells	FCER2	-11.5901	4.62422e-31	1.20901e-29	-0.193312
CellANOVA	B cells	FCRL4	-11.5438	7.93867e-31	2.04263e-29	-0.135901
CellANOVA	B cells	SLAMF7	-11.4706	1.8545e-30	4.7341e-29	-0.272201
CellANOVA	B cells	CEBPB	11.4005	4.15751e-30	1.05302e-28	0.195466
CellANOVA	B cells	CD80	-11.3653	6.2237e-30	1.56413e-28	-0.184577
CellANOVA	B cells	TPTEP1	11.3524	7.21452e-30	1.79919e-28	0.149523
CellANOVA	B cells	OSM	11.2493	2.3345e-29	5.73367e-28	0.194425
CellANOVA	B cells	HAVCR2	-11.1762	5.32954e-29	1.29912e-27	-0.168786
CellANOVA	B cells	MS4A4A	-11.0476	2.25149e-28	5.44725e-27	-0.151141
CellANOVA	B cells	BACE2	11.0442	2.33847e-28	5.61579e-27	0.151011
CellANOVA	B cells	BIRC3	-11.0329	2.65319e-28	6.32473e-27	-0.263293
CellANOVA	B cells	MIER1	-11.0266	2.84384e-28	6.72972e-27	-0.198526
CellANOVA	B cells	STAG3	10.971	5.26808e-28	1.22871e-26	0.211744
CellANOVA	B cells	LPXN	-10.9584	6.05699e-28	1.40263e-26	-0.21284
CellANOVA	B cells	NEXN	10.9401	7.41271e-28	1.6924e-26	0.219007
CellANOVA	B cells	SPIB	-10.8875	1.32268e-27	2.97786e-26	-0.395653
CellANOVA	B cells	CNPPD1	-10.8782	1.46349e-27	3.27217e-26	-0.199589
CellANOVA	B cells	PID1	10.7402	6.58732e-27	1.40501e-25	0.181942
CellANOVA	B cells	SLC27A3	-10.6988	1.03079e-26	2.1842e-25	-0.162095
CellANOVA	B cells	MYOM2	10.6402	1.93622e-26	4.04982e-25	0.14339
CellANOVA	B cells	CREG1	-10.6065	2.78007e-26	5.74076e-25	-0.144122
CellANOVA	B cells	PVRL2	-10.5885	3.37044e-26	6.91581e-25	-0.162502
CellANOVA	B cells	VAMP5	-10.5845	3.51647e-26	7.17006e-25	-0.185035
CellANOVA	B cells	BZW2	-10.5794	3.71346e-26	7.5244e-25	-0.361515
CellANOVA	B cells	PHLDA1	10.5275	6.45371e-26	1.29956e-24	0.180596
CellANOVA	B cells	CLEC2D	10.4671	1.22385e-25	2.41934e-24	0.242976
CellANOVA	B cells	ADAMDEC1	-10.4116	2.19498e-25	4.3128e-24	-0.158169
CellANOVA	B cells	DOLK	-10.3247	5.45145e-25	1.06467e-23	-0.121375
CellANOVA	B cells	ELF2	10.3088	6.43198e-25	1.22662e-23	0.183368
CellANOVA	B cells	LINC00426	-10.3092	6.40357e-25	1.22662e-23	-0.100269
CellANOVA	B cells	GPR146	10.2797	8.70049e-25	1.64953e-23	0.171969
CellANOVA	B cells	LACTB	10.2651	1.01234e-24	1.90814e-23	0.220568
CellANOVA	B cells	MS4A6A	-10.2618	1.04713e-24	1.96232e-23	-0.169032
CellANOVA	B cells	HAPLN3	10.2137	1.72104e-24	3.20668e-23	0.278385
CellANOVA	B cells	GBP2	10.1983	2.0182e-24	3.73886e-23	0.231276
CellANOVA	B cells	EXOC3L1	-10.1909	2.17735e-24	4.01077e-23	-0.14333
CellANOVA	B cells	IFI30	10.1825	2.37301e-24	4.3465e-23	0.141423
CellANOVA	B cells	SLC35A5	10.1539	3.18438e-24	5.79987e-23	0.155871
CellANOVA	B cells	IRF8	10.0876	6.26553e-24	1.12849e-22	0.355109
CellANOVA	B cells	ALOX5AP	-10.0267	1.16395e-23	2.08481e-22	-0.236583
CellANOVA	B cells	IFI27	-9.94496	2.65293e-23	4.6999e-22	-0.160408
CellANOVA	B cells	NUPR1	-9.90155	4.09861e-23	7.22157e-22	-0.156561
CellANOVA	B cells	LGALS2	-9.90042	4.14538e-23	7.2645e-22	-0.184428
CellANOVA	B cells	MVK	-9.88396	4.88605e-23	8.51644e-22	-0.114693
CellANOVA	B cells	ADO	-9.85092	6.79216e-23	1.16509e-21	-0.134349
CellANOVA	B cells	TARBP1	-9.85106	6.78258e-23	1.16509e-21	-0.175308
CellANOVA	B cells	HERC5	9.84822	6.97673e-23	1.19045e-21	0.222667
CellANOVA	B cells	HIST1H2AC	-9.84751	7.02613e-23	1.1926e-21	-0.210762
CellANOVA	B cells	ADSS	9.83758	7.75508e-23	1.30948e-21	0.192695
CellANOVA	B cells	RAPGEF2	-9.82113	9.13134e-23	1.53388e-21	-0.123624
CellANOVA	B cells	IL1B	9.77305	1.46963e-22	2.44336e-21	0.184601
CellANOVA	B cells	RIPK2	-9.75773	1.7094e-22	2.82748e-21	-0.172062
CellANOVA	B cells	FAM122B	9.75588	1.74075e-22	2.86473e-21	0.145486
CellANOVA	B cells	ACSM3	9.71078	2.71251e-22	4.44139e-21	0.130739
CellANOVA	B cells	LYZ	-9.69589	3.13895e-22	5.11381e-21	-0.140479
CellANOVA	B cells	PNOC	-9.65929	4.48948e-22	7.27744e-21	-0.150559
CellANOVA	B cells	IFITM3	-9.61532	6.8892e-22	1.11118e-20	-0.192404
CellANOVA	B cells	PIM3	-9.56001	1.17748e-21	1.8898e-20	-0.284815
CellANOVA	B cells	CETP	-9.47746	2.60553e-21	4.16115e-20	-0.131521
CellANOVA	B cells	CTC-459F4.3	-9.46966	2.80765e-21	4.46195e-20	-0.104136
CellANOVA	B cells	TUBA1B	-9.43363	3.96137e-21	6.26476e-20	-0.283605
CellANOVA	B cells	ZNF277	-9.32172	1.14469e-20	1.78418e-19	-0.14044
CellANOVA	B cells	RAD18	-9.29364	1.49105e-20	2.31292e-19	-0.130894
CellANOVA	B cells	RABGAP1L	-9.2925	1.50704e-20	2.32658e-19	-0.177682
CellANOVA	B cells	HLA-DQA2	-9.27023	1.8574e-20	2.85388e-19	-0.156481
CellANOVA	B cells	SYNGR2	-9.25179	2.20756e-20	3.36005e-19	-0.265709
CellANOVA	B cells	JKAMP	9.21137	3.21988e-20	4.85528e-19	0.162596
CellANOVA	B cells	TNFSF13B	-9.19931	3.60242e-20	5.39628e-19	-0.154929
CellANOVA	B cells	TYMP	9.18896	3.96658e-20	5.87199e-19	0.148764
CellANOVA	B cells	SERPINE2	-9.17151	4.66422e-20	6.84227e-19	-0.216249
CellANOVA	B cells	IFI6	9.15435	5.46853e-20	7.98602e-19	0.234278
CellANOVA	B cells	SESN3	-9.14925	5.73327e-20	8.33509e-19	-0.184301
CellANOVA	B cells	SMC6	9.1084	8.36089e-20	1.19938e-18	0.202925
CellANOVA	B cells	HADHB	9.10755	8.42671e-20	1.2035e-18	0.161237
CellANOVA	B cells	C8orf58	9.10003	9.03089e-20	1.28413e-18	0.103905
CellANOVA	B cells	TSPAN13	9.08882	1.00117e-19	1.41738e-18	0.185351
CellANOVA	B cells	FAM43A	-9.07379	1.1495e-19	1.6203e-18	-0.165998
CellANOVA	B cells	KNSTRN	-9.03691	1.61163e-19	2.26187e-18	-0.109028
CellANOVA	B cells	ZFAND1	8.97209	2.90941e-19	4.01374e-18	0.125714
CellANOVA	B cells	CTC-241F20.3	8.96301	3.15927e-19	4.33998e-18	0.163226
CellANOVA	B cells	SELL	8.9511	3.51964e-19	4.81463e-18	0.178499
CellANOVA	B cells	GBP1	8.945	3.71953e-19	5.06669e-18	0.236882
CellANOVA	B cells	STX11	-8.92642	4.40025e-19	5.944e-18	-0.139021
CellANOVA	B cells	AMICA1	8.87479	7.0066e-19	9.38653e-18	0.15137
CellANOVA	B cells	RP11-290F20.3	8.86543	7.62108e-19	1.01677e-17	0.132089
CellANOVA	B cells	C18orf25	8.86486	7.65999e-19	1.01777e-17	0.153454
CellANOVA	B cells	CCRL2	-8.82543	1.0904e-18	1.43121e-17	-0.130682
CellANOVA	B cells	UBE3C	8.78245	1.59948e-18	2.08253e-17	0.122838
CellANOVA	B cells	PDIK1L	-8.76912	1.80068e-18	2.31659e-17	-0.100894
CellANOVA	B cells	CD274	-8.75962	1.95915e-18	2.5105e-17	-0.166459
CellANOVA	B cells	DOK2	8.73692	2.39546e-18	3.04552e-17	0.158308
CellANOVA	B cells	LRRC25	8.72671	2.62187e-18	3.32035e-17	0.123271
CellANOVA	B cells	FGL2	-8.68983	3.62973e-18	4.526e-17	-0.114658
CellANOVA	B cells	NAF1	-8.67678	4.07118e-18	5.057e-17	-0.184717
CellANOVA	B cells	PHC3	8.67012	4.31675e-18	5.32789e-17	0.123249
CellANOVA	B cells	ARMC8	-8.66998	4.32213e-18	5.32789e-17	-0.110266
CellANOVA	B cells	MAFB	-8.66033	4.70398e-18	5.77663e-17	-0.11235
CellANOVA	B cells	CNN3	-8.65026	5.13822e-18	6.28608e-17	-0.166279
CellANOVA	B cells	CXorf21	-8.63438	5.90494e-18	7.19692e-17	-0.168229
CellANOVA	B cells	RP11-58E21.3	-8.62473	6.42445e-18	7.80077e-17	-0.117402
CellANOVA	B cells	S100A12	8.61338	7.09361e-18	8.58115e-17	0.145993
CellANOVA	B cells	PLAGL1	8.59622	8.23849e-18	9.92907e-17	0.131006
CellANOVA	B cells	SRGN	8.59026	8.67707e-18	1.04189e-16	0.241952
CellANOVA	B cells	NR4A3	-8.487	2.12031e-17	2.49965e-16	-0.191898
CellANOVA	B cells	BCL2L14	-8.47523	2.34611e-17	2.75583e-16	-0.127122
CellANOVA	B cells	MPPE1	8.45779	2.72501e-17	3.18935e-16	0.127024
CellANOVA	B cells	MAEA	8.41055	4.08078e-17	4.72496e-16	0.142073
CellANOVA	B cells	MTA1	-8.39892	4.5059e-17	5.19862e-16	-0.123114
CellANOVA	B cells	SECTM1	-8.38289	5.16412e-17	5.91593e-16	-0.11819
CellANOVA	B cells	PGM2	-8.3741	5.56466e-17	6.35233e-16	-0.134298
CellANOVA	B cells	PIM1	-8.36815	5.85325e-17	6.65833e-16	-0.159189
CellANOVA	B cells	SLC7A11	8.36389	6.06837e-17	6.8789e-16	0.142818
CellANOVA	B cells	NCF1	-8.35481	6.5537e-17	7.40317e-16	-0.13625
CellANOVA	B cells	SPATS2	8.34772	6.95933e-17	7.83408e-16	0.177524
CellANOVA	B cells	GBP3	-8.32616	8.35064e-17	9.33544e-16	-0.135037
CellANOVA	B cells	APOBEC3B	-8.31737	8.99391e-17	1.002e-15	-0.232926
CellANOVA	B cells	CDKN1C	-8.30829	9.70917e-17	1.07798e-15	-0.1137
CellANOVA	B cells	RNASE2	-8.25921	1.46636e-16	1.60065e-15	-0.108515
CellANOVA	B cells	FCGRT	-8.22645	1.92845e-16	2.098e-15	-0.103103
CellANOVA	B cells	SMKR1	-8.21567	2.10985e-16	2.28004e-15	-0.141183
CellANOVA	B cells	VIM	8.20475	2.31076e-16	2.48062e-15	0.181308
CellANOVA	B cells	TNKS2-AS1	8.19638	2.47736e-16	2.65069e-15	0.119543
CellANOVA	B cells	CD79B	-8.18234	2.78391e-16	2.94949e-15	-0.402408
CellANOVA	B cells	DOPEY2	8.16489	3.21725e-16	3.3975e-15	0.130752
CellANOVA	B cells	IKBKE	-8.15454	3.5052e-16	3.67762e-15	-0.152655
CellANOVA	B cells	CDC37L1	-8.15383	3.52583e-16	3.68733e-15	-0.118476
CellANOVA	B cells	HLA-DQA1	-8.14674	3.73879e-16	3.89748e-15	-0.245687
CellANOVA	B cells	ACSL1	-8.14276	3.86353e-16	4.01461e-15	-0.121849
CellANOVA	B cells	DDX31	-8.14149	3.90449e-16	4.04421e-15	-0.16123
CellANOVA	B cells	RAB31	-8.12518	4.46711e-16	4.61223e-15	-0.113057
CellANOVA	B cells	CH25H	-8.1134	4.92211e-16	5.04983e-15	-0.135544
CellANOVA	B cells	RNF130	8.10631	5.21793e-16	5.31966e-15	0.120778
CellANOVA	B cells	KLF5	-8.09085	5.92489e-16	5.98395e-15	-0.115665
CellANOVA	B cells	ARID2	8.08078	6.43531e-16	6.47928e-15	0.133732
CellANOVA	B cells	KLHDC7B	-8.03951	9.02009e-16	9.02566e-15	-0.11136
CellANOVA	B cells	PHF14	-8.0361	9.27412e-16	9.25129e-15	-0.127804
CellANOVA	B cells	ANXA4	-8.00646	1.18059e-15	1.17048e-14	-0.127853
CellANOVA	B cells	CAMK2D	-7.99454	1.30054e-15	1.28548e-14	-0.119705
CellANOVA	B cells	KCNJ2	-7.99383	1.30805e-15	1.28897e-14	-0.122824
CellANOVA	B cells	UCP2	-7.98731	1.37915e-15	1.35491e-14	-0.1851
CellANOVA	B cells	GLO1	7.97327	1.54532e-15	1.50902e-14	0.150206
CellANOVA	B cells	ISG15	-7.9493	1.87572e-15	1.81525e-14	-0.229867
CellANOVA	B cells	TNFRSF9	-7.91185	2.53587e-15	2.43233e-14	-0.189632
CellANOVA	B cells	L3MBTL3	7.90207	2.74319e-15	2.62342e-14	0.112291
CellANOVA	B cells	PET117	-7.89086	3.0011e-15	2.86163e-14	-0.147491
CellANOVA	B cells	CD83	-7.87824	3.32032e-15	3.15674e-14	-0.274967
CellANOVA	B cells	ZNF780A	7.86618	3.65632e-15	3.46602e-14	0.107843
CellANOVA	B cells	ACTR1A	7.86051	3.82581e-15	3.61611e-14	0.129904
CellANOVA	B cells	ACSL3	7.84732	4.25034e-15	3.99409e-14	0.162765
CellANOVA	B cells	TMEM55B	7.83895	4.54337e-15	4.25711e-14	0.13631
CellANOVA	B cells	SLC7A7	7.80973	5.73109e-15	5.33914e-14	0.130105
CellANOVA	B cells	IFIT3	7.79342	6.52204e-15	6.05858e-14	0.176696
CellANOVA	B cells	CTA-384D8.35	-7.78916	6.74546e-15	6.24822e-14	-0.102248
CellANOVA	B cells	NDUFV3	7.76392	8.23466e-15	7.58431e-14	0.134606
CellANOVA	B cells	TALDO1	7.76165	8.38339e-15	7.67767e-14	0.147634
CellANOVA	B cells	S100A8	7.76193	8.36465e-15	7.67767e-14	0.110431
CellANOVA	B cells	INSIG1	7.72519	1.11683e-14	1.01993e-13	0.217797
CellANOVA	B cells	CYBB	7.71782	1.18338e-14	1.07767e-13	0.104927
CellANOVA	B cells	DMXL1	7.71626	1.19794e-14	1.08788e-13	0.136129
CellANOVA	B cells	LY9	-7.71583	1.20195e-14	1.08847e-13	-0.188229
CellANOVA	B cells	IFNAR1	7.71356	1.22353e-14	1.10492e-13	0.109991
CellANOVA	B cells	CDC42EP2	-7.69555	1.40887e-14	1.26525e-13	-0.104625
CellANOVA	B cells	GIMAP7	-7.69342	1.43251e-14	1.28292e-13	-0.167601
CellANOVA	B cells	THBS1	7.68761	1.49912e-14	1.33889e-13	0.133053
CellANOVA	B cells	PAG1	-7.68179	1.56879e-14	1.39726e-13	-0.113108
CellANOVA	B cells	CYP2J2	7.68037	1.58626e-14	1.40894e-13	0.11084
CellANOVA	B cells	EEPD1	7.67669	1.63257e-14	1.44218e-13	0.119002
CellANOVA	B cells	TNFAIP6	-7.63002	2.34716e-14	2.05107e-13	-0.114605
CellANOVA	B cells	FAM76B	7.62364	2.46624e-14	2.14934e-13	0.135136
CellANOVA	B cells	INTS10	-7.61158	2.70761e-14	2.34708e-13	-0.104882
CellANOVA	B cells	WBP4	-7.6096	2.74953e-14	2.37706e-13	-0.122047
CellANOVA	B cells	COTL1	7.59144	3.16367e-14	2.72059e-13	0.214914
CellANOVA	B cells	AK4	-7.57853	3.49482e-14	2.98163e-13	-0.116381
CellANOVA	B cells	MSR1	-7.56818	3.7849e-14	3.22064e-13	-0.115914
CellANOVA	B cells	TREM1	-7.55669	4.13453e-14	3.49978e-13	-0.100413
CellANOVA	B cells	OASL	-7.55584	4.16166e-14	3.51357e-13	-0.171032
CellANOVA	B cells	PYCR1	-7.55229	4.27658e-14	3.60122e-13	-0.394564
CellANOVA	B cells	CYP1B1	7.5496	4.36601e-14	3.66699e-13	0.137183
CellANOVA	B cells	QPCT	7.51286	5.78481e-14	4.82117e-13	0.110097
CellANOVA	B cells	HES1	-7.48464	7.1745e-14	5.94878e-13	-0.171626
CellANOVA	B cells	WASL	-7.48336	7.24457e-14	5.99155e-13	-0.113517
CellANOVA	B cells	ZNF544	-7.47258	7.86369e-14	6.48705e-13	-0.108342
CellANOVA	B cells	GPNMB	7.46563	8.29014e-14	6.80421e-13	0.11964
CellANOVA	B cells	RABL5	-7.45457	9.0163e-14	7.38153e-13	-0.121424
CellANOVA	B cells	IFI44L	7.41514	1.21499e-13	9.87221e-13	0.140012
CellANOVA	B cells	TMEM9	-7.41187	1.24527e-13	1.00677e-12	-0.116778
CellANOVA	B cells	MX1	7.40833	1.27901e-13	1.03148e-12	0.145584
CellANOVA	B cells	PLEKHA1	7.40308	1.33061e-13	1.06778e-12	0.144201
CellANOVA	B cells	FAS	7.40308	1.33061e-13	1.06778e-12	0.142179
CellANOVA	B cells	PNP	7.38535	1.52052e-13	1.21417e-12	0.130806
CellANOVA	B cells	FAM58A	-7.35216	1.95028e-13	1.5384e-12	-0.131072
CellANOVA	B cells	TNFAIP3	-7.34379	2.07625e-13	1.63379e-12	-0.144837
CellANOVA	B cells	VMA21	7.33869	2.15701e-13	1.69322e-12	0.121393
CellANOVA	B cells	ALCAM	7.32847	2.32788e-13	1.82241e-12	0.124287
CellANOVA	B cells	UNC119	-7.32564	2.37766e-13	1.85298e-12	-0.115181
CellANOVA	B cells	ATP2B1	7.31301	2.61217e-13	2.03085e-12	0.1635
CellANOVA	B cells	IL15	-7.31188	2.63433e-13	2.04318e-12	-0.129458
CellANOVA	B cells	PTPRA	-7.30947	2.68203e-13	2.07521e-12	-0.123932
CellANOVA	B cells	IL13RA1	7.30833	2.70477e-13	2.08783e-12	0.131155
CellANOVA	B cells	KDM6B	7.30379	2.79764e-13	2.15439e-12	0.177685
CellANOVA	B cells	SETDB1	7.29216	3.05017e-13	2.32128e-12	0.105484
CellANOVA	B cells	GPR171	-7.28408	3.23876e-13	2.45903e-12	-0.125178
CellANOVA	B cells	NHP2	-7.28309	3.2627e-13	2.47142e-12	-0.269742
CellANOVA	B cells	DYNLT3	-7.22167	5.1353e-13	3.86279e-12	-0.114543
CellANOVA	B cells	LYRM5	7.2194	5.22172e-13	3.91871e-12	0.120611
CellANOVA	B cells	PKD2L1	-7.21288	5.47823e-13	4.10171e-12	-0.120094
CellANOVA	B cells	PPA1	-7.19756	6.13007e-13	4.57919e-12	-0.214008
CellANOVA	B cells	BCL2L12	-7.18337	6.80118e-13	5.06883e-12	-0.112406
CellANOVA	B cells	ZMYM4	-7.1716	7.41256e-13	5.48665e-12	-0.113798
CellANOVA	B cells	NARF	-7.17118	7.43564e-13	5.49119e-12	-0.135741
CellANOVA	B cells	TIPARP	7.15004	8.67514e-13	6.33441e-12	0.13782
CellANOVA	B cells	CCL3	-7.14763	8.82884e-13	6.43216e-12	-0.174148
CellANOVA	B cells	HSH2D	-7.13912	9.393e-13	6.82783e-12	-0.175265
CellANOVA	B cells	AP4M1	7.13118	9.95139e-13	7.21754e-12	0.11392
CellANOVA	B cells	SLC33A1	7.12621	1.03168e-12	7.44923e-12	0.102586
CellANOVA	B cells	PRDX4	-7.08508	1.38964e-12	1.00116e-11	-0.283286
CellANOVA	B cells	SAMD9L	7.07997	1.44181e-12	1.03644e-11	0.139225
CellANOVA	B cells	PTPN4	-7.06877	1.56314e-12	1.12117e-11	-0.101402
CellANOVA	B cells	HLA-DMB	-7.06579	1.59704e-12	1.14296e-11	-0.182374
CellANOVA	B cells	CAPRIN1	7.05515	1.72412e-12	1.22579e-11	0.133405
CellANOVA	B cells	OGDH	-7.04466	1.8592e-12	1.31605e-11	-0.103132
CellANOVA	B cells	TRIB1	6.97998	2.95225e-12	2.05832e-11	0.14614
CellANOVA	B cells	UBL4A	-6.97402	3.08007e-12	2.14283e-11	-0.10359
CellANOVA	B cells	H2AFX	-6.94353	3.82432e-12	2.64924e-11	-0.161115
CellANOVA	B cells	SCCPDH	-6.92409	4.38773e-12	3.0266e-11	-0.100942
CellANOVA	B cells	RHOH	6.91601	4.64543e-12	3.18403e-11	0.153119
CellANOVA	B cells	HLA-DQB1	-6.91204	4.77739e-12	3.2607e-11	-0.180379
CellANOVA	B cells	SNRNP27	-6.91119	4.80615e-12	3.27343e-11	-0.111265
CellANOVA	B cells	IFITM2	6.90339	5.07774e-12	3.45116e-11	0.153704
CellANOVA	B cells	DCTPP1	-6.87629	6.14292e-12	4.13182e-11	-0.278317
CellANOVA	B cells	HP1BP3	6.8719	6.33532e-12	4.24784e-11	0.106772
CellANOVA	B cells	LAG3	-6.85899	6.93487e-12	4.6261e-11	-0.150101
CellANOVA	B cells	TCL1A	-6.84183	7.81887e-12	5.19442e-11	-0.277958
CellANOVA	B cells	UBE2J1	6.83587	8.15081e-12	5.39818e-11	0.186954
CellANOVA	B cells	VEZF1	-6.82254	8.94456e-12	5.882e-11	-0.116112
CellANOVA	B cells	ATF2	-6.81942	9.141e-12	5.99901e-11	-0.101954
CellANOVA	B cells	PMAIP1	6.80878	9.84297e-12	6.4207e-11	0.168941
CellANOVA	B cells	RNF146	6.80594	1.00389e-11	6.53537e-11	0.12763
CellANOVA	B cells	SLC11A1	6.80282	1.02589e-11	6.66518e-11	0.105888
CellANOVA	B cells	CKB	-6.77573	1.23778e-11	7.96206e-11	-0.123787
CellANOVA	B cells	CLK1	-6.76722	1.31279e-11	8.41118e-11	-0.129759
CellANOVA	B cells	ZNF701	6.75545	1.42393e-11	9.05175e-11	0.108626
CellANOVA	B cells	LILRA3	-6.75502	1.42812e-11	9.06059e-11	-0.103316
CellANOVA	B cells	AL928768.3	-6.75375	1.44075e-11	9.12285e-11	-0.24391
CellANOVA	B cells	RP11-367G6.3	-6.75176	1.46061e-11	9.21263e-11	-0.108435
CellANOVA	B cells	SMPDL3A	6.74992	1.47929e-11	9.29431e-11	0.124368
CellANOVA	B cells	PPM1N	-6.74736	1.50555e-11	9.44097e-11	-0.119934
CellANOVA	B cells	KCNMA1	-6.73304	1.66156e-11	1.03791e-10	-0.107803
CellANOVA	B cells	TIFA	-6.6563	2.80798e-11	1.72414e-10	-0.113092
CellANOVA	B cells	ID3	-6.65304	2.87095e-11	1.75948e-10	-0.170849
CellANOVA	B cells	APOL3	-6.65063	2.91839e-11	1.78181e-10	-0.101431
CellANOVA	B cells	LCK	6.64467	3.03889e-11	1.84842e-10	0.100379
CellANOVA	B cells	SIKE1	6.63092	3.33611e-11	2.01785e-10	0.114016
CellANOVA	B cells	ATF3	-6.62921	3.3748e-11	2.03745e-10	-0.125539
CellANOVA	B cells	CECR5	-6.62226	3.53739e-11	2.12769e-10	-0.139645
CellANOVA	B cells	YPEL2	-6.60198	4.057e-11	2.4357e-10	-0.105698
CellANOVA	B cells	HCK	6.55489	5.56827e-11	3.32455e-10	0.110462
CellANOVA	B cells	RARS2	6.54056	6.12868e-11	3.65242e-10	0.103261
CellANOVA	B cells	EI24	-6.53674	6.28761e-11	3.73695e-10	-0.10274
CellANOVA	B cells	TRAPPC10	-6.5295	6.59889e-11	3.91108e-10	-0.107151
CellANOVA	B cells	SLC25A4	-6.51943	7.05745e-11	4.17523e-10	-0.171389
CellANOVA	B cells	CYB561D2	6.50979	7.52578e-11	4.44419e-10	0.112554
CellANOVA	B cells	KBTBD3	6.48567	8.83361e-11	5.17876e-10	0.109633
CellANOVA	B cells	MRPS23	-6.47376	9.5594e-11	5.58407e-10	-0.139999
CellANOVA	B cells	RBM26	6.4695	9.83249e-11	5.71271e-10	0.113021
CellANOVA	B cells	SRD5A3	-6.4661	1.00564e-10	5.83238e-10	-0.108461
CellANOVA	B cells	FNIP2	-6.46511	1.01227e-10	5.86032e-10	-0.101532
CellANOVA	B cells	PPP1R8	6.45915	1.05293e-10	6.08482e-10	0.107644
CellANOVA	B cells	RGS16	-6.42412	1.32638e-10	7.59738e-10	-0.107567
CellANOVA	B cells	PHF6	-6.41405	1.41708e-10	8.10258e-10	-0.149456
CellANOVA	B cells	ITFG2	6.40596	1.49425e-10	8.52881e-10	0.120362
CellANOVA	B cells	SEL1L	6.40398	1.51383e-10	8.62535e-10	0.106597
CellANOVA	B cells	CREM	6.39504	1.60506e-10	9.12912e-10	0.200198
CellANOVA	B cells	PDGFRL	-6.38937	1.66575e-10	9.45772e-10	-0.105313
CellANOVA	B cells	LYN	-6.38809	1.67971e-10	9.52032e-10	-0.101744
CellANOVA	B cells	STAT5A	-6.37461	1.83423e-10	1.03419e-09	-0.126249
CellANOVA	B cells	HSPH1	6.34894	2.168e-10	1.2056e-09	0.162578
CellANOVA	B cells	GPM6B	6.34242	2.26187e-10	1.25136e-09	0.113348
CellANOVA	B cells	GFI1	-6.33618	2.35536e-10	1.29866e-09	-0.124457
CellANOVA	B cells	GPR137B	6.33405	2.38809e-10	1.31446e-09	0.119041
CellANOVA	B cells	PTPN6	6.31802	2.64933e-10	1.45332e-09	0.135011
CellANOVA	B cells	TRMT6	6.31448	2.71079e-10	1.47953e-09	0.144596
CellANOVA	B cells	FUCA1	6.31462	2.70831e-10	1.47953e-09	0.116683
CellANOVA	B cells	RASSF4	-6.28994	3.17593e-10	1.72758e-09	-0.103861
CellANOVA	B cells	RGCC	6.28753	3.22564e-10	1.75168e-09	0.14746
CellANOVA	B cells	SLC2A3	-6.28412	3.29711e-10	1.7875e-09	-0.103321
CellANOVA	B cells	EDN1	-6.28228	3.33647e-10	1.80581e-09	-0.102828
CellANOVA	B cells	NCOA3	6.26923	3.62839e-10	1.96054e-09	0.10402
CellANOVA	B cells	POR	6.26441	3.74247e-10	2.01546e-09	0.113929
CellANOVA	B cells	MICB	-6.24696	4.18516e-10	2.23899e-09	-0.101031
CellANOVA	B cells	NPM3	-6.24285	4.29676e-10	2.29491e-09	-0.192674
CellANOVA	B cells	CD69	-6.2332	4.56994e-10	2.42881e-09	-0.182754
CellANOVA	B cells	WTAP	-6.21888	5.00726e-10	2.64821e-09	-0.100101
CellANOVA	B cells	CERS4	-6.2142	5.1588e-10	2.71948e-09	-0.10021
CellANOVA	B cells	SDS	-6.21377	5.1728e-10	2.72244e-09	-0.106914
CellANOVA	B cells	SLC25A37	6.19533	5.81623e-10	3.04624e-09	0.117708
CellANOVA	B cells	APEX1	-6.18994	6.01863e-10	3.14716e-09	-0.130488
CellANOVA	B cells	NME1	-6.15576	7.47187e-10	3.86962e-09	-0.314042
CellANOVA	B cells	USP30-AS1	6.14597	7.94751e-10	4.09632e-09	0.100975
CellANOVA	B cells	REL	-6.11434	9.69558e-10	4.95009e-09	-0.167211
CellANOVA	B cells	DNAJB4	-6.09973	1.06246e-09	5.40735e-09	-0.122997
CellANOVA	B cells	SEH1L	-6.07222	1.26157e-09	6.35092e-09	-0.120105
CellANOVA	B cells	DYNLL1	6.07009	1.27839e-09	6.41571e-09	0.145673
CellANOVA	B cells	FCGR1A	-6.03676	1.57242e-09	7.86695e-09	-0.113374
CellANOVA	B cells	MRPL18	-6.02853	1.65457e-09	8.23981e-09	-0.137941
CellANOVA	B cells	TMX4	-5.98896	2.1119e-09	1.03739e-08	-0.100404
CellANOVA	B cells	SCIMP	-5.98541	2.15843e-09	1.05864e-08	-0.108238
CellANOVA	B cells	PPAPDC1B	5.97761	2.26434e-09	1.10891e-08	0.113531
CellANOVA	B cells	UHRF2	5.9613	2.5024e-09	1.22365e-08	0.105564
CellANOVA	B cells	CMTM6	-5.93151	3.00155e-09	1.45023e-08	-0.141724
CellANOVA	B cells	FKBP4	-5.87577	4.20879e-09	2.00365e-08	-0.19803
CellANOVA	B cells	TM2D1	5.87492	4.23047e-09	2.01102e-08	0.107789
CellANOVA	B cells	GADD45A	-5.85804	4.68357e-09	2.21343e-08	-0.151144
CellANOVA	B cells	RRP15	-5.85251	4.84209e-09	2.28169e-08	-0.106358
CellANOVA	B cells	ZDHHC7	5.85194	4.85864e-09	2.28617e-08	0.106352
CellANOVA	B cells	TNFRSF18	-5.85137	4.87525e-09	2.29066e-08	-0.192773
CellANOVA	B cells	AC010642.1	-5.83251	5.45994e-09	2.55277e-08	-0.112908
CellANOVA	B cells	EBI3	-5.83237	5.46459e-09	2.55277e-08	-0.235897
CellANOVA	B cells	OLR1	5.79577	6.80064e-09	3.14518e-08	0.110659
CellANOVA	B cells	RGS2	5.77166	7.84932e-09	3.60957e-08	0.178354
CellANOVA	B cells	AMD1	-5.75932	8.44522e-09	3.86715e-08	-0.150599
CellANOVA	B cells	NFKB1	-5.74968	8.94138e-09	4.08857e-08	-0.140002
CellANOVA	B cells	ADAM28	-5.73436	9.78817e-09	4.46319e-08	-0.162902
CellANOVA	B cells	RAD17	5.68755	1.28873e-08	5.79481e-08	0.107499
CellANOVA	B cells	SERPINB1	-5.68443	1.31248e-08	5.88528e-08	-0.116225
CellANOVA	B cells	CD200	-5.65138	1.59161e-08	7.10744e-08	-0.175213
CellANOVA	B cells	TXNDC11	5.61777	1.93439e-08	8.55567e-08	0.108184
CellANOVA	B cells	RAB30	5.54713	2.90391e-08	1.25193e-07	0.111941
CellANOVA	B cells	CD59	-5.54061	3.01422e-08	1.29432e-07	-0.101766
CellANOVA	B cells	ECE2	-5.51735	3.44155e-08	1.46616e-07	-0.202603
CellANOVA	B cells	GBP5	5.50614	3.66782e-08	1.56051e-07	0.116304
CellANOVA	B cells	TUBB	-5.49281	3.9559e-08	1.67647e-07	-0.102092
CellANOVA	B cells	PLD4	-5.48288	4.18455e-08	1.77106e-07	-0.143104
CellANOVA	B cells	LAP3	5.45664	4.85226e-08	2.03506e-07	0.121456
CellANOVA	B cells	TUBA1A	-5.45551	4.88336e-08	2.04546e-07	-0.104819
CellANOVA	B cells	RIOK1	-5.45494	4.89897e-08	2.04935e-07	-0.132672
CellANOVA	B cells	UCK2	-5.44799	5.09426e-08	2.1283e-07	-0.170771
CellANOVA	B cells	LSP1	-5.42586	5.76755e-08	2.39723e-07	-0.128419
CellANOVA	B cells	PARP1	-5.42373	5.83666e-08	2.41975e-07	-0.120431
CellANOVA	B cells	NOL11	-5.40572	6.45482e-08	2.66241e-07	-0.11326
CellANOVA	B cells	HIST1H1C	5.40359	6.53189e-08	2.69077e-07	0.110465
CellANOVA	B cells	GPR18	-5.40005	6.66232e-08	2.74102e-07	-0.10778
CellANOVA	B cells	CCR7	5.36317	8.17741e-08	3.33055e-07	0.10944
CellANOVA	B cells	HOTAIRM1	5.35012	8.78956e-08	3.56197e-07	0.104699
CellANOVA	B cells	MAP3K8	5.33906	9.34311e-08	3.76278e-07	0.130501
CellANOVA	B cells	HVCN1	-5.30473	1.12838e-07	4.48311e-07	-0.151708
CellANOVA	B cells	HLA-DRB1	-5.2463	1.55188e-07	6.04711e-07	-0.117011
CellANOVA	B cells	LTV1	-5.22998	1.69525e-07	6.5663e-07	-0.10036
CellANOVA	B cells	S100A6	5.19722	2.02291e-07	7.76129e-07	0.122866
CellANOVA	B cells	P2RX5	-5.19381	2.06027e-07	7.87666e-07	-0.108613
CellANOVA	B cells	C14orf182	-5.17438	2.28665e-07	8.72153e-07	-0.167335
CellANOVA	B cells	SAR1A	-5.15807	2.49505e-07	9.41672e-07	-0.118883
CellANOVA	B cells	KLF6	-5.15438	2.54465e-07	9.59275e-07	-0.105315
CellANOVA	B cells	MGLL	-5.14446	2.68297e-07	1.0021e-06	-0.1756
CellANOVA	B cells	ECHDC1	5.12417	2.98846e-07	1.10854e-06	0.104249
CellANOVA	B cells	LAMP3	5.02943	4.91952e-07	1.79002e-06	0.10756
CellANOVA	B cells	TMEM41A	5.0151	5.30059e-07	1.91578e-06	0.115972
CellANOVA	B cells	HMGA1	5.01056	5.42716e-07	1.95716e-06	0.132696
CellANOVA	B cells	AC079767.4	4.9985	5.77766e-07	2.07663e-06	0.113718
CellANOVA	B cells	H2AFZ	4.9361	7.97018e-07	2.81168e-06	0.116894
CellANOVA	B cells	KIAA0226L	-4.91269	8.98339e-07	3.15196e-06	-0.192143
CellANOVA	B cells	GLA	4.88886	1.01419e-06	3.52036e-06	0.131675
CellANOVA	B cells	SLCO4A1	-4.88064	1.05743e-06	3.6587e-06	-0.132307
CellANOVA	B cells	PPIF	4.87922	1.06507e-06	3.67726e-06	0.115691
CellANOVA	B cells	LTA4H	4.85525	1.20236e-06	4.13805e-06	0.10576
CellANOVA	B cells	MRPL12	-4.83568	1.32695e-06	4.54752e-06	-0.18013
CellANOVA	B cells	LRMP	-4.82177	1.42286e-06	4.84551e-06	-0.100887
CellANOVA	B cells	ACTG1	4.73625	2.17712e-06	7.26904e-06	0.139216
CellANOVA	B cells	TIMM8A	-4.71837	2.37736e-06	7.88883e-06	-0.198016
CellANOVA	B cells	NLN	-4.71724	2.39065e-06	7.92483e-06	-0.143884
CellANOVA	B cells	SLAMF1	4.71611	2.40401e-06	7.961e-06	0.176854
CellANOVA	B cells	NOP56	-4.69511	2.66458e-06	8.76124e-06	-0.176625
CellANOVA	B cells	ZNF770	4.61512	3.92873e-06	1.26696e-05	0.106969
CellANOVA	B cells	POLB	4.60717	4.08178e-06	1.30891e-05	0.103564
CellANOVA	B cells	FOS	4.59526	4.3221e-06	1.38324e-05	0.106617
CellANOVA	B cells	DDX10	-4.58647	4.50812e-06	1.4371e-05	-0.118607
CellANOVA	B cells	MYC	-4.58065	4.63531e-06	1.47186e-05	-0.243897
CellANOVA	B cells	LDLRAD4	4.56193	5.0686e-06	1.60629e-05	0.116143
CellANOVA	B cells	MUM1	4.55101	5.33899e-06	1.69033e-05	0.125803
CellANOVA	B cells	CMSS1	-4.37867	1.19404e-05	3.60435e-05	-0.106509
CellANOVA	B cells	MS4A1	-4.36719	1.25858e-05	3.78509e-05	-0.197072
CellANOVA	B cells	MANF	-4.32222	1.54465e-05	4.57749e-05	-0.153794
CellANOVA	B cells	OAS1	-4.32024	1.55862e-05	4.61465e-05	-0.135739
CellANOVA	B cells	EIF4EBP1	-4.30903	1.63971e-05	4.81953e-05	-0.114192
CellANOVA	B cells	DUSP4	-4.24747	2.16194e-05	6.2469e-05	-0.187656
CellANOVA	B cells	HSP90AB1	-4.23641	2.27121e-05	6.54513e-05	-0.155091
CellANOVA	B cells	TXN	-4.21428	2.50572e-05	7.19535e-05	-0.152827
CellANOVA	B cells	TEX9	-4.16492	3.11456e-05	8.78799e-05	-0.106004
CellANOVA	B cells	HSPE1	4.13017	3.62489e-05	0.000101397	0.126896
CellANOVA	B cells	FABP5	-4.12677	3.67894e-05	0.00010282	-0.177718
CellANOVA	B cells	DDX58	-4.10521	4.03947e-05	0.000112315	-0.122129
CellANOVA	B cells	CD79A	-4.05727	4.96498e-05	0.00013595	-0.219636
CellANOVA	B cells	AIM2	-4.05131	5.09312e-05	0.000138872	-0.136046
CellANOVA	B cells	IDI1	-4.03117	5.54996e-05	0.000150695	-0.126544
CellANOVA	B cells	APEX2	3.98479	6.75397e-05	0.000179626	0.107695
CellANOVA	B cells	KPNA2	-3.83926	0.000123403	0.000315515	-0.140883
CellANOVA	B cells	SEC11C	-3.7848	0.000153833	0.000388719	-0.114951
CellANOVA	B cells	HSPD1	-3.67984	0.000233381	0.000570605	-0.110798
CellANOVA	B cells	BCL2A1	-3.67941	0.000233771	0.000571127	-0.103989
CellANOVA	B cells	SRM	-3.65218	0.000260023	0.000630388	-0.118356
CellANOVA	B cells	FCRLA	-3.64098	0.000271607	0.000655659	-0.189839
CellANOVA	B cells	HHEX	-3.63034	0.000283051	0.000681761	-0.115996
CellANOVA	B cells	SLC9B2	-3.6258	0.000288069	0.000691281	-0.128352
CellANOVA	B cells	FTH1	3.57233	0.000353824	0.000835469	0.104425
CellANOVA	B cells	HSPA8	-3.45914	0.000541904	0.00123722	-0.123115
CellANOVA	B cells	KLF10	3.37404	0.000740745	0.00164938	0.111348
CellANOVA	B cells	GPATCH4	-3.339	0.000840797	0.00185939	-0.119542
CellANOVA	B cells	CKS2	-3.27957	0.00103964	0.00225453	-0.105928
CellANOVA	B cells	HSP90B1	-3.25518	0.00113322	0.00243304	-0.109476
CellANOVA	B cells	GEM	-3.20979	0.00132833	0.00282389	-0.101969
CellANOVA	B cells	PSAT1	-3.20043	0.00137224	0.00291152	-0.233335
CellANOVA	B cells	HSPA5	-3.1271	0.00176541	0.0036736	-0.151742
CellANOVA	B cells	TRAF4	-3.02639	0.00247491	0.00501165	-0.136354
CellANOVA	B cells	BANK1	2.97845	0.00289709	0.00577992	0.168566
CellANOVA	B cells	PAICS	-2.88853	0.00387052	0.00750043	-0.177902
CellANOVA	B cells	SHMT2	-2.75506	0.00586819	0.0109906	-0.10568
CellANOVA	B cells	CD70	-2.68726	0.00720412	0.0132458	-0.131307
CellANOVA	B cells	BASP1	-2.65222	0.00799634	0.0145396	-0.106537
CellANOVA	B cells	FAM195A	-2.59152	0.00955536	0.0170586	-0.101964
CellANOVA	B cells	RPL22L1	-2.28486	0.0223208	0.0371478	-0.102946
CellANOVA	CD14+ monocytes	CCL8	51.5937	0	0	1.10875
CellANOVA	CD14+ monocytes	IL1RN	47.2919	0	0	0.917126
CellANOVA	CD14+ monocytes	HSPB1	40.7189	0	0	0.803641
CellANOVA	CD14+ monocytes	IL27	44.7787	0	0	0.799332
CellANOVA	CD14+ monocytes	CXCL11	48.7179	0	0	0.794162
CellANOVA	CD14+ monocytes	CXCL10	44.9777	0	0	0.793126
CellANOVA	CD14+ monocytes	IDO1	43.6605	0	0	0.791757
CellANOVA	CD14+ monocytes	RABGAP1L	48.2299	0	0	0.741681
CellANOVA	CD14+ monocytes	ISG20	43.7425	0	0	0.739579
CellANOVA	CD14+ monocytes	DEFB1	44.6401	0	0	0.717416
CellANOVA	CD14+ monocytes	LYZ	41.8465	0	0	0.692694
CellANOVA	CD14+ monocytes	ISG15	42.938	0	0	0.683904
CellANOVA	CD14+ monocytes	TNFSF13B	44.643	0	0	0.657602
CellANOVA	CD14+ monocytes	TNFSF10	41.2247	0	0	0.636077
CellANOVA	CD14+ monocytes	HESX1	46.134	0	0	0.614224
CellANOVA	CD14+ monocytes	IFITM2	45.132	0	0	0.598062
CellANOVA	CD14+ monocytes	HES4	37.9975	0	0	0.584488
CellANOVA	CD14+ monocytes	GMPR	38.8423	0	0	0.484075
CellANOVA	CD14+ monocytes	PDPN	-41.4918	0	0	-0.223674
CellANOVA	CD14+ monocytes	MMP9	-40.4276	0	0	-0.39769
CellANOVA	CD14+ monocytes	CD38	36.7138	4.4025e-295	6.79662e-293	0.472081
CellANOVA	CD14+ monocytes	IFIT2	36.2738	4.1906e-288	5.90693e-286	0.508462
CellANOVA	CD14+ monocytes	FAM26F	36.0025	7.64281e-284	1.03242e-281	0.57983
CellANOVA	CD14+ monocytes	SPTLC2	35.894	3.79322e-282	4.91905e-280	0.487965
CellANOVA	CD14+ monocytes	TMEM176B	-35.7838	1.97014e-280	2.45662e-278	-0.54055
CellANOVA	CD14+ monocytes	APOBEC3A	34.8226	1.10797e-265	1.33038e-263	0.419471
CellANOVA	CD14+ monocytes	TMEM176A	-34.7895	3.5105e-265	4.06465e-263	-0.449072
CellANOVA	CD14+ monocytes	CAMK1	-34.4046	2.15362e-259	2.40759e-257	-0.240697
CellANOVA	CD14+ monocytes	RSAD2	34.3658	8.18123e-259	8.84118e-257	0.427299
CellANOVA	CD14+ monocytes	HPSE	34.3423	1.8336e-258	1.91759e-256	0.572709
[truncated: 17,268 more rows]

## Sheet: Table S3B. PBMC_Perturbation
Table S3B. The number of overlapping genes between the top 50 upregulated DE genes per cell population and ISGs of PBMC dataset.
Method	Cell Population	DE gene	ISG (Yes/No)
CAPER	B cells	AGPAT9	No
CAPER	B cells	ANXA1	No
CAPER	B cells	C1orf162	No
CAPER	B cells	CD14	No
CAPER	B cells	CTD-2267D19.2	No
CAPER	B cells	CXCR4	No
CAPER	B cells	CYP1B1	No
CAPER	B cells	DDIT4	No
CAPER	B cells	EREG	No
CAPER	B cells	FTH1	No
CAPER	B cells	GAPT	No
CAPER	B cells	GCLM	No
CAPER	B cells	IL1R2	No
CAPER	B cells	LMNA	No
CAPER	B cells	NQO1	No
CAPER	B cells	PHLDA1	No
CAPER	B cells	PPIF	No
CAPER	B cells	S100A12	No
CAPER	B cells	S100A8	No
CAPER	B cells	SLC16A3	No
CAPER	B cells	THBS1	Yes
CAPER	B cells	VCAN	No
CAPER	CD14+ monocytes	APOBEC3A	Yes
CAPER	CD14+ monocytes	ATF5	Yes
CAPER	CD14+ monocytes	CCL8	Yes
CAPER	CD14+ monocytes	CTD-2521M24.9	No
CAPER	CD14+ monocytes	CXCL10	Yes
CAPER	CD14+ monocytes	CXCL11	Yes
CAPER	CD14+ monocytes	CXCL9	Yes
CAPER	CD14+ monocytes	DDX58	Yes
CAPER	CD14+ monocytes	DDX60	Yes
CAPER	CD14+ monocytes	FAM26F	Yes
CAPER	CD14+ monocytes	GBP1	Yes
CAPER	CD14+ monocytes	GBP4	Yes
CAPER	CD14+ monocytes	GBP5	Yes
CAPER	CD14+ monocytes	GMPR	Yes
CAPER	CD14+ monocytes	HERC5	Yes
CAPER	CD14+ monocytes	HESX1	Yes
CAPER	CD14+ monocytes	IDO1	Yes
CAPER	CD14+ monocytes	IFI27	Yes
CAPER	CD14+ monocytes	IFI44L	Yes
CAPER	CD14+ monocytes	IFI6	Yes
CAPER	CD14+ monocytes	IFIT1	Yes
CAPER	CD14+ monocytes	IFIT2	Yes
CAPER	CD14+ monocytes	IFIT3	Yes
CAPER	CD14+ monocytes	IFITM2	Yes
CAPER	CD14+ monocytes	IFITM3	Yes
CAPER	CD14+ monocytes	IL27	Yes
CAPER	CD14+ monocytes	ISG15	Yes
CAPER	CD14+ monocytes	ISG20	Yes
CAPER	CD14+ monocytes	LAP3	Yes
CAPER	CD14+ monocytes	LY6E	Yes
CAPER	CD14+ monocytes	MT2A	Yes
CAPER	CD14+ monocytes	MX1	Yes
CAPER	CD14+ monocytes	NEXN	Yes
CAPER	CD14+ monocytes	OAS1	Yes
CAPER	CD14+ monocytes	OASL	Yes
CAPER	CD14+ monocytes	PLSCR1	Yes
CAPER	CD14+ monocytes	PRRG4	Yes
CAPER	CD14+ monocytes	RABGAP1L	Yes
CAPER	CD14+ monocytes	RP11-1399P15.1	No
CAPER	CD14+ monocytes	RSAD2	Yes
CAPER	CD14+ monocytes	SAMD9L	Yes
CAPER	CD14+ monocytes	SAT1	Yes
CAPER	CD14+ monocytes	SERPING1	Yes
CAPER	CD14+ monocytes	TARBP1	Yes
CAPER	CD14+ monocytes	TDRD7	Yes
CAPER	CD14+ monocytes	TNFSF10	Yes
CAPER	CD14+ monocytes	TNFSF13B	Yes
CAPER	CD14+ monocytes	VAMP5	Yes
CAPER	CD14+ monocytes	WARS	Yes
CAPER	CD14+ monocytes	XAF1	Yes
CAPER	CD4 T cells	ACP5	No
CAPER	CD4 T cells	ACTB	Yes
CAPER	CD4 T cells	ACTG1	Yes
CAPER	CD4 T cells	AGPAT9	No
CAPER	CD4 T cells	BTG2	No
CAPER	CD4 T cells	C1orf162	No
CAPER	CD4 T cells	CD14	No
CAPER	CD4 T cells	CD9	No
CAPER	CD4 T cells	CKLF	No
CAPER	CD4 T cells	CLEC5A	No
CAPER	CD4 T cells	CTB-61M7.2	No
CAPER	CD4 T cells	CTD-2267D19.2	No
CAPER	CD4 T cells	FABP5	Yes
CAPER	CD4 T cells	GAPT	No
CAPER	CD4 T cells	HMOX1	Yes
CAPER	CD4 T cells	HSPA5	Yes
CAPER	CD4 T cells	IL1R2	No
CAPER	CD4 T cells	IL8	No
CAPER	CD4 T cells	INSIG1	No
CAPER	CD4 T cells	LILRA2	Yes
CAPER	CD4 T cells	LILRA3	Yes
CAPER	CD4 T cells	LIMS1	No
CAPER	CD4 T cells	MANF	Yes
CAPER	CD4 T cells	MARCKSL1	No
CAPER	CD4 T cells	MIR22HG	Yes
CAPER	CD4 T cells	NCF2	No
CAPER	CD4 T cells	NME1	Yes
CAPER	CD4 T cells	NQO1	No
CAPER	CD4 T cells	PFN1	No
CAPER	CD4 T cells	PHLDA1	No
CAPER	CD4 T cells	PKM	No
CAPER	CD4 T cells	PPIF	No
CAPER	CD4 T cells	PRNP	No
CAPER	CD4 T cells	S100A12	No
CAPER	CD4 T cells	S100A6	No
CAPER	CD4 T cells	S100A8	No
CAPER	CD4 T cells	SDF2L1	Yes
CAPER	CD4 T cells	SLC16A3	No
CAPER	CD4 T cells	SLC25A39	No
CAPER	CD4 T cells	THBS1	Yes
CAPER	CD4 T cells	TPM4	Yes
CAPER	CD4 T cells	TXNRD1	No
CAPER	CD4 T cells	VIM	No
CAPER	CD8 T cells	ACTB	Yes
CAPER	CD8 T cells	ACTG1	Yes
CAPER	CD8 T cells	AGPAT9	No
CAPER	CD8 T cells	ANXA2	Yes
CAPER	CD8 T cells	BTG2	No
CAPER	CD8 T cells	C19orf10	No
CAPER	CD8 T cells	C1orf162	No
CAPER	CD8 T cells	CD14	No
CAPER	CD8 T cells	CD9	No
CAPER	CD8 T cells	CKLF	No
CAPER	CD8 T cells	CLEC5A	No
CAPER	CD8 T cells	CTB-61M7.2	No
CAPER	CD8 T cells	CTD-2267D19.2	No
CAPER	CD8 T cells	CXCR4	No
CAPER	CD8 T cells	FOS	No
CAPER	CD8 T cells	FPR3	Yes
CAPER	CD8 T cells	GAPDH	No
CAPER	CD8 T cells	GAPT	No
CAPER	CD8 T cells	HERPUD1	No
CAPER	CD8 T cells	HMOX1	Yes
CAPER	CD8 T cells	HSPA5	Yes
CAPER	CD8 T cells	ID3	No
CAPER	CD8 T cells	IL8	No
CAPER	CD8 T cells	INSIG1	No
CAPER	CD8 T cells	KIAA0226L	No
CAPER	CD8 T cells	LILRA2	Yes
CAPER	CD8 T cells	LILRA3	Yes
CAPER	CD8 T cells	MANF	Yes
CAPER	CD8 T cells	MIR22HG	Yes
CAPER	CD8 T cells	NQO1	No
CAPER	CD8 T cells	NUFIP2	No
CAPER	CD8 T cells	OLR1	No
CAPER	CD8 T cells	OSM	No
CAPER	CD8 T cells	PHLDA1	No
CAPER	CD8 T cells	PPIF	No
CAPER	CD8 T cells	PRNP	No
CAPER	CD8 T cells	RGS19	No
CAPER	CD8 T cells	RXRA	No
CAPER	CD8 T cells	S100A8	No
CAPER	CD8 T cells	SDF2L1	Yes
CAPER	CD8 T cells	SEC11C	No
CAPER	CD8 T cells	SEC61B	No
CAPER	CD8 T cells	SLC11A1	No
CAPER	CD8 T cells	SLC16A3	No
CAPER	CD8 T cells	STXBP2	No
CAPER	CD8 T cells	THBS1	Yes
CAPER	CD8 T cells	TPM4	Yes
CAPER	CD8 T cells	TSPAN2	No
CAPER	CD8 T cells	VASP	No
CAPER	CD8 T cells	VCAN	No
CAPER	Dendritic cells	ANKRD37	No
CAPER	Dendritic cells	C12orf57	No
CAPER	Dendritic cells	C5orf56	Yes
CAPER	Dendritic cells	CCDC28A	No
CAPER	Dendritic cells	CD38	Yes
CAPER	Dendritic cells	CD69	Yes
CAPER	Dendritic cells	CKS2	Yes
CAPER	Dendritic cells	CLK1	No
CAPER	Dendritic cells	DNAJB1	Yes
CAPER	Dendritic cells	EAF2	Yes
CAPER	Dendritic cells	FAM26F	Yes
CAPER	Dendritic cells	FCGR1A	Yes
CAPER	Dendritic cells	GMPR	Yes
CAPER	Dendritic cells	HCG18	No
CAPER	Dendritic cells	HSPA1A	Yes
CAPER	Dendritic cells	HSPA6	Yes
CAPER	Dendritic cells	IDH3A	Yes
CAPER	Dendritic cells	IFI27	Yes
CAPER	Dendritic cells	IFI44L	Yes
CAPER	Dendritic cells	IL23A	No
CAPER	Dendritic cells	IRF8	Yes
CAPER	Dendritic cells	JMJD6	No
CAPER	Dendritic cells	KLF10	Yes
CAPER	Dendritic cells	LAP3	Yes
CAPER	Dendritic cells	LRIF1	Yes
CAPER	Dendritic cells	MASTL	Yes
CAPER	Dendritic cells	MIS18BP1	No
CAPER	Dendritic cells	MOSPD2	Yes
CAPER	Dendritic cells	MRPL18	Yes
CAPER	Dendritic cells	MSRB2	Yes
CAPER	Dendritic cells	MX1	Yes
CAPER	Dendritic cells	NR4A2	No
CAPER	Dendritic cells	POLB	Yes
CAPER	Dendritic cells	PRKRIP1	Yes
CAPER	Dendritic cells	RSRC2	Yes
CAPER	Dendritic cells	SCARB2	Yes
CAPER	Dendritic cells	SERPING1	Yes
CAPER	Dendritic cells	SNAPC1	No
CAPER	Dendritic cells	SNHG12	No
CAPER	Dendritic cells	SNHG15	Yes
CAPER	Dendritic cells	SNHG8	No
CAPER	Dendritic cells	STAT2	Yes
CAPER	Dendritic cells	TATDN3	Yes
CAPER	Dendritic cells	TNFSF10	Yes
CAPER	Dendritic cells	USP30-AS1	No
CAPER	Dendritic cells	VAMP5	Yes
CAPER	Dendritic cells	XAF1	Yes
CAPER	Dendritic cells	ZFAND2A	Yes
CAPER	Dendritic cells	ZNF263	No
CAPER	Dendritic cells	ZNF800	Yes
CAPER	FCGR3A+ monocytes	ANKRD22	Yes
CAPER	FCGR3A+ monocytes	APOBEC3A	Yes
CAPER	FCGR3A+ monocytes	C15orf48	Yes
CAPER	FCGR3A+ monocytes	CD86	Yes
CAPER	FCGR3A+ monocytes	CXCL10	Yes
CAPER	FCGR3A+ monocytes	CXCL11	Yes
CAPER	FCGR3A+ monocytes	DDX58	Yes
CAPER	FCGR3A+ monocytes	FAM26F	Yes
CAPER	FCGR3A+ monocytes	FPR1	No
CAPER	FCGR3A+ monocytes	GBP1	Yes
CAPER	FCGR3A+ monocytes	GBP4	Yes
CAPER	FCGR3A+ monocytes	GBP5	Yes
CAPER	FCGR3A+ monocytes	HAPLN3	Yes
CAPER	FCGR3A+ monocytes	HERC5	Yes
CAPER	FCGR3A+ monocytes	HLA-DRA	Yes
CAPER	FCGR3A+ monocytes	HLA-DRB1	Yes
CAPER	FCGR3A+ monocytes	HPSE	Yes
CAPER	FCGR3A+ monocytes	HSPA1A	Yes
CAPER	FCGR3A+ monocytes	HSPA1B	Yes
CAPER	FCGR3A+ monocytes	IDO1	Yes
CAPER	FCGR3A+ monocytes	IER3	No
CAPER	FCGR3A+ monocytes	IFI44L	Yes
CAPER	FCGR3A+ monocytes	IFIT1	Yes
CAPER	FCGR3A+ monocytes	IFIT2	Yes
CAPER	FCGR3A+ monocytes	IFIT3	Yes
CAPER	FCGR3A+ monocytes	IFITM3	Yes
CAPER	FCGR3A+ monocytes	IRF8	Yes
CAPER	FCGR3A+ monocytes	ISG15	Yes
CAPER	FCGR3A+ monocytes	ISG20	Yes
CAPER	FCGR3A+ monocytes	LACTB	Yes
CAPER	FCGR3A+ monocytes	LAP3	Yes
CAPER	FCGR3A+ monocytes	LYZ	No
CAPER	FCGR3A+ monocytes	MX1	Yes
CAPER	FCGR3A+ monocytes	NFKBIA	No
CAPER	FCGR3A+ monocytes	OAS1	Yes
CAPER	FCGR3A+ monocytes	OASL	Yes
CAPER	FCGR3A+ monocytes	PIM3	Yes
CAPER	FCGR3A+ monocytes	PLSCR1	Yes
CAPER	FCGR3A+ monocytes	PNRC1	No
CAPER	FCGR3A+ monocytes	PPP1R15A	Yes
CAPER	FCGR3A+ monocytes	RSAD2	Yes
CAPER	FCGR3A+ monocytes	SAMD9L	Yes
CAPER	FCGR3A+ monocytes	SAT1	Yes
CAPER	FCGR3A+ monocytes	SDCBP	Yes
CAPER	FCGR3A+ monocytes	SERPINB9	Yes
CAPER	FCGR3A+ monocytes	TNFSF10	Yes
CAPER	FCGR3A+ monocytes	TNFSF13B	Yes
CAPER	FCGR3A+ monocytes	TYMP	Yes
CAPER	FCGR3A+ monocytes	VAMP5	Yes
CAPER	FCGR3A+ monocytes	VRK2	Yes
CAPER	Megakaryocytes	C1orf162	No
CAPER	Megakaryocytes	CTD-2267D19.2	No
CAPER	Megakaryocytes	CXCR4	No
CAPER	Megakaryocytes	GPR18	Yes
CAPER	Megakaryocytes	ISCA1	No
CAPER	Megakaryocytes	MRPS23	No
CAPER	Megakaryocytes	PDRG1	No
CAPER	Megakaryocytes	PRNP	No
CAPER	Megakaryocytes	RAB3GAP1	Yes
CAPER	Megakaryocytes	RGCC	No
CAPER	Megakaryocytes	SC5D	No
CAPER	Megakaryocytes	SLC16A3	No
CAPER	Megakaryocytes	TSC22D3	No
CAPER	Megakaryocytes	TUBA1A	Yes
CAPER	Megakaryocytes	ZC3H13	No
CAPER	NK cells	ACTB	Yes
CAPER	NK cells	ACTG1	Yes
CAPER	NK cells	AGPAT9	No
CAPER	NK cells	BTG2	No
CAPER	NK cells	C19orf10	No
CAPER	NK cells	C1orf162	No
CAPER	NK cells	CD14	No
CAPER	NK cells	CD36	No
CAPER	NK cells	CD9	No
CAPER	NK cells	CLEC5A	No
CAPER	NK cells	CRK	Yes
CAPER	NK cells	CTB-61M7.2	No
CAPER	NK cells	CTD-2267D19.2	No
CAPER	NK cells	DUSP1	No
CAPER	NK cells	EPB41L3	No
CAPER	NK cells	EREG	No
CAPER	NK cells	FOS	No
CAPER	NK cells	FPR3	Yes
CAPER	NK cells	GAPT	No
CAPER	NK cells	GPR18	Yes
CAPER	NK cells	HERPUD1	No
CAPER	NK cells	HSPA5	Yes
CAPER	NK cells	IFI30	Yes
CAPER	NK cells	IL1R2	No
CAPER	NK cells	IL8	No
CAPER	NK cells	INSIG1	No
CAPER	NK cells	LILRA2	Yes
CAPER	NK cells	LILRA3	Yes
CAPER	NK cells	LILRA5	Yes
CAPER	NK cells	MANF	Yes
CAPER	NK cells	MGST1	Yes
CAPER	NK cells	MIR22HG	Yes
CAPER	NK cells	NRIP3	No
CAPER	NK cells	OSM	No
CAPER	NK cells	PHLDA1	No
CAPER	NK cells	PID1	No
CAPER	NK cells	PKIB	No
CAPER	NK cells	PLAUR	No
CAPER	NK cells	PPIF	No
CAPER	NK cells	PRNP	No
CAPER	NK cells	RGS19	No
CAPER	NK cells	SDF2L1	Yes
CAPER	NK cells	SLC35B1	No
CAPER	NK cells	SLC7A11	No
CAPER	NK cells	THBS1	Yes
CAPER	NK cells	TPM4	Yes
CAPER	NK cells	TSC22D3	No
CAPER	NK cells	TSPAN2	No
CAPER	NK cells	VCAN	No
CAPER	NK cells	VMP1	Yes
CellANOVA	B cells	ABCC3	No
CellANOVA	B cells	AP3B1	No
CellANOVA	B cells	BACE2	No
CellANOVA	B cells	CAMK1	No
CellANOVA	B cells	CD14	No
CellANOVA	B cells	CD9	No
CellANOVA	B cells	CEBPB	No
CellANOVA	B cells	CLEC2D	Yes
CellANOVA	B cells	CLEC5A	No
CellANOVA	B cells	COX5A	Yes
CellANOVA	B cells	CST6	No
CellANOVA	B cells	CTB-61M7.2	No
CellANOVA	B cells	CYP27A1	No
CellANOVA	B cells	EAF2	Yes
CellANOVA	B cells	ELF2	Yes
CellANOVA	B cells	ERCC4	No
CellANOVA	B cells	GAPT	No
CellANOVA	B cells	GBP2	Yes
CellANOVA	B cells	GPR146	No
CellANOVA	B cells	HAPLN3	Yes
CellANOVA	B cells	HERC5	Yes
CellANOVA	B cells	HLA-DOB	Yes
CellANOVA	B cells	IDH3A	Yes
CellANOVA	B cells	IER3	No
CellANOVA	B cells	IFI30	Yes
CellANOVA	B cells	IGFBP4	Yes
CellANOVA	B cells	IL8	No
CellANOVA	B cells	IRF8	Yes
CellANOVA	B cells	LACTB	Yes
CellANOVA	B cells	LIMS1	No
CellANOVA	B cells	MACROD2	No
CellANOVA	B cells	MMP9	No
CellANOVA	B cells	MS4A12	Yes
CellANOVA	B cells	MYOM2	No
CellANOVA	B cells	NEXN	Yes
CellANOVA	B cells	NPC2	Yes
CellANOVA	B cells	OSM	No
CellANOVA	B cells	PHLDA1	No
CellANOVA	B cells	PID1	No
CellANOVA	B cells	PLAC8	Yes
CellANOVA	B cells	PLSCR1	Yes
CellANOVA	B cells	SLC35A5	Yes
CellANOVA	B cells	SLC43A2	Yes
CellANOVA	B cells	STAG3	Yes
CellANOVA	B cells	TMEM176A	Yes
CellANOVA	B cells	TMEM176B	Yes
CellANOVA	B cells	TMSB4X	Yes
CellANOVA	B cells	TPST1	No
CellANOVA	B cells	TPTEP1	No
CellANOVA	B cells	VCAN	No
CellANOVA	CD14+ monocytes	ANKRD22	Yes
CellANOVA	CD14+ monocytes	APOBEC3A	Yes
CellANOVA	CD14+ monocytes	ARL5B	Yes
CellANOVA	CD14+ monocytes	ATF5	Yes
CellANOVA	CD14+ monocytes	CCL2	Yes
CellANOVA	CD14+ monocytes	CCL8	Yes
CellANOVA	CD14+ monocytes	CCNA1	Yes
CellANOVA	CD14+ monocytes	CCR1	Yes
CellANOVA	CD14+ monocytes	CD38	Yes
CellANOVA	CD14+ monocytes	CD40	Yes
CellANOVA	CD14+ monocytes	CD80	Yes
CellANOVA	CD14+ monocytes	CXCL10	Yes
CellANOVA	CD14+ monocytes	CXCL11	Yes
CellANOVA	CD14+ monocytes	DEFB1	Yes
CellANOVA	CD14+ monocytes	FAM26F	Yes
CellANOVA	CD14+ monocytes	GMPR	Yes
CellANOVA	CD14+ monocytes	HES4	Yes
CellANOVA	CD14+ monocytes	HESX1	Yes
CellANOVA	CD14+ monocytes	HPSE	Yes
CellANOVA	CD14+ monocytes	HSPA1A	Yes
CellANOVA	CD14+ monocytes	HSPB1	Yes
CellANOVA	CD14+ monocytes	IDO1	Yes
CellANOVA	CD14+ monocytes	IFIT2	Yes
CellANOVA	CD14+ monocytes	IFITM2	Yes
CellANOVA	CD14+ monocytes	IL1RN	Yes
CellANOVA	CD14+ monocytes	IL27	Yes
CellANOVA	CD14+ monocytes	IL4I1	Yes
CellANOVA	CD14+ monocytes	ISG15	Yes
CellANOVA	CD14+ monocytes	ISG20	Yes
CellANOVA	CD14+ monocytes	KLF6	Yes
CellANOVA	CD14+ monocytes	LY6E	Yes
CellANOVA	CD14+ monocytes	LYZ	No
CellANOVA	CD14+ monocytes	MARCKS	Yes
CellANOVA	CD14+ monocytes	MEG3	No
CellANOVA	CD14+ monocytes	NR4A3	Yes
CellANOVA	CD14+ monocytes	NUPR1	Yes
CellANOVA	CD14+ monocytes	OASL	Yes
CellANOVA	CD14+ monocytes	PLEK	Yes
CellANOVA	CD14+ monocytes	RABGAP1L	Yes
CellANOVA	CD14+ monocytes	RSAD2	Yes
CellANOVA	CD14+ monocytes	SCIN	Yes
CellANOVA	CD14+ monocytes	SCPEP1	Yes
CellANOVA	CD14+ monocytes	SERPING1	Yes
CellANOVA	CD14+ monocytes	SNX10	Yes
CellANOVA	CD14+ monocytes	SPTLC2	Yes
CellANOVA	CD14+ monocytes	STX11	Yes
CellANOVA	CD14+ monocytes	TNFSF10	Yes
CellANOVA	CD14+ monocytes	TNFSF13B	Yes
CellANOVA	CD14+ monocytes	VAMP5	Yes
CellANOVA	CD14+ monocytes	WARS	Yes
CellANOVA	CD4 T cells	C19orf59	No
CellANOVA	CD4 T cells	C5AR1	Yes
CellANOVA	CD4 T cells	CAMK1	No
CellANOVA	CD4 T cells	CD14	No
CellANOVA	CD4 T cells	CD9	No
CellANOVA	CD4 T cells	CEBPB	No
CellANOVA	CD4 T cells	CLEC5A	No
CellANOVA	CD4 T cells	COTL1	No
CellANOVA	CD4 T cells	CST6	No
CellANOVA	CD4 T cells	CTB-61M7.2	No
CellANOVA	CD4 T cells	CYP1B1	No
CellANOVA	CD4 T cells	CYP27A1	No
CellANOVA	CD4 T cells	FCGR3A	No
CellANOVA	CD4 T cells	FUCA1	No
CellANOVA	CD4 T cells	GAPT	No
CellANOVA	CD4 T cells	H2AFZ	No
CellANOVA	CD4 T cells	HCK	No
CellANOVA	CD4 T cells	HLA-DMB	No
CellANOVA	CD4 T cells	IER3	No
CellANOVA	CD4 T cells	IL8	No
CellANOVA	CD4 T cells	INSIG1	No
CellANOVA	CD4 T cells	LAMP3	Yes
CellANOVA	CD4 T cells	LIMS1	No
CellANOVA	CD4 T cells	LINC00926	No
CellANOVA	CD4 T cells	LRRC25	No
CellANOVA	CD4 T cells	LTA4H	No
CellANOVA	CD4 T cells	MAP3K8	Yes
CellANOVA	CD4 T cells	MARCKSL1	No
CellANOVA	CD4 T cells	MMP9	No
CellANOVA	CD4 T cells	NUBP1	No
CellANOVA	CD4 T cells	PDPN	Yes
CellANOVA	CD4 T cells	PFN1	No
CellANOVA	CD4 T cells	PID1	No
CellANOVA	CD4 T cells	PKM	No
CellANOVA	CD4 T cells	PPARG	Yes
CellANOVA	CD4 T cells	PTPN6	No
CellANOVA	CD4 T cells	QPCT	No
CellANOVA	CD4 T cells	RP11-290F20.3	Yes
CellANOVA	CD4 T cells	S100A8	No
CellANOVA	CD4 T cells	SLC43A2	Yes
CellANOVA	CD4 T cells	SLC7A11	No
CellANOVA	CD4 T cells	TALDO1	No
CellANOVA	CD4 T cells	TARBP1	Yes
CellANOVA	CD4 T cells	TBL1X	No
CellANOVA	CD4 T cells	THBS1	Yes
CellANOVA	CD4 T cells	TMEM176A	Yes
CellANOVA	CD4 T cells	TMEM176B	Yes
CellANOVA	CD4 T cells	TPST1	No
CellANOVA	CD4 T cells	VCAN	No
CellANOVA	CD4 T cells	ZMYND15	No
CellANOVA	CD8 T cells	ACTB	Yes
CellANOVA	CD8 T cells	ACTG1	Yes
CellANOVA	CD8 T cells	ALOX5AP	Yes
CellANOVA	CD8 T cells	C19orf59	No
CellANOVA	CD8 T cells	CAMK1	No
CellANOVA	CD8 T cells	CD14	No
CellANOVA	CD8 T cells	CD9	No
CellANOVA	CD8 T cells	CEBPB	No
CellANOVA	CD8 T cells	CLEC5A	No
CellANOVA	CD8 T cells	COTL1	No
CellANOVA	CD8 T cells	CST6	No
CellANOVA	CD8 T cells	CXCL16	No
CellANOVA	CD8 T cells	CXCR6	No
CellANOVA	CD8 T cells	CYP27A1	No
CellANOVA	CD8 T cells	FLVCR2	No
CellANOVA	CD8 T cells	GAPT	No
CellANOVA	CD8 T cells	HCK	No
CellANOVA	CD8 T cells	IER3	No
CellANOVA	CD8 T cells	IFI6	Yes
CellANOVA	CD8 T cells	IFNG	Yes
CellANOVA	CD8 T cells	IL8	No
CellANOVA	CD8 T cells	INSIG1	No
CellANOVA	CD8 T cells	IRGQ	No
CellANOVA	CD8 T cells	LAG3	Yes
CellANOVA	CD8 T cells	LTA4H	No
CellANOVA	CD8 T cells	MAP3K8	Yes
CellANOVA	CD8 T cells	MARCKSL1	No
CellANOVA	CD8 T cells	MRM1	Yes
CellANOVA	CD8 T cells	NAB1	No
CellANOVA	CD8 T cells	PDPN	Yes
CellANOVA	CD8 T cells	PHLDA1	No
CellANOVA	CD8 T cells	PID1	No
CellANOVA	CD8 T cells	PKM	No
CellANOVA	CD8 T cells	PLIN2	No
CellANOVA	CD8 T cells	PTMS	Yes
CellANOVA	CD8 T cells	RP11-367G6.3	No
CellANOVA	CD8 T cells	RP11-973H7.4	No
CellANOVA	CD8 T cells	S100A10	No
CellANOVA	CD8 T cells	S100A8	No
CellANOVA	CD8 T cells	SEC61B	No
CellANOVA	CD8 T cells	SLC7A11	No
CellANOVA	CD8 T cells	SMAGP	Yes
CellANOVA	CD8 T cells	TALDO1	No
CellANOVA	CD8 T cells	TMEM176A	Yes
CellANOVA	CD8 T cells	TMEM176B	Yes
CellANOVA	CD8 T cells	TNFAIP8L1	No
CellANOVA	CD8 T cells	TPST1	No
CellANOVA	CD8 T cells	TYMP	Yes
CellANOVA	CD8 T cells	VCAN	No
CellANOVA	CD8 T cells	ZMYND15	No
CellANOVA	Dendritic cells	APOBEC3G	Yes
CellANOVA	Dendritic cells	ATP6V1H	Yes
CellANOVA	Dendritic cells	C4orf46	No
CellANOVA	Dendritic cells	CD38	Yes
CellANOVA	Dendritic cells	CKB	Yes
CellANOVA	Dendritic cells	CSRP2	Yes
CellANOVA	Dendritic cells	CTD-2521M24.9	No
CellANOVA	Dendritic cells	CXCL10	Yes
CellANOVA	Dendritic cells	CXCL13	Yes
CellANOVA	Dendritic cells	CXCL9	Yes
CellANOVA	Dendritic cells	DLEU7	No
CellANOVA	Dendritic cells	EXOSC9	Yes
CellANOVA	Dendritic cells	FANCC	No
CellANOVA	Dendritic cells	GMPR	Yes
CellANOVA	Dendritic cells	GUCY1A3	Yes
CellANOVA	Dendritic cells	HAPLN3	Yes
CellANOVA	Dendritic cells	HESX1	Yes
CellANOVA	Dendritic cells	HMSD	Yes
CellANOVA	Dendritic cells	HSP90AA1	Yes
CellANOVA	Dendritic cells	HSPA1A	Yes
CellANOVA	Dendritic cells	HSPB1	Yes
CellANOVA	Dendritic cells	HSPE1	Yes
CellANOVA	Dendritic cells	HVCN1	No
CellANOVA	Dendritic cells	IFI27	Yes
CellANOVA	Dendritic cells	IFI44L	Yes
CellANOVA	Dendritic cells	IFITM2	Yes
CellANOVA	Dendritic cells	IRF8	Yes
CellANOVA	Dendritic cells	LAG3	Yes
CellANOVA	Dendritic cells	LAP3	Yes
CellANOVA	Dendritic cells	MDC1	No
CellANOVA	Dendritic cells	MGEA5	No
CellANOVA	Dendritic cells	MX1	Yes
CellANOVA	Dendritic cells	OAS1	Yes
CellANOVA	Dendritic cells	PCF11	Yes
CellANOVA	Dendritic cells	PDGFRL	Yes
CellANOVA	Dendritic cells	PHACTR2	Yes
CellANOVA	Dendritic cells	PPA1	Yes
CellANOVA	Dendritic cells	RAB38	Yes
CellANOVA	Dendritic cells	RASGEF1A	No
CellANOVA	Dendritic cells	RP11-514O12.4	No
CellANOVA	Dendritic cells	SAMD9L	Yes
CellANOVA	Dendritic cells	SERPING1	Yes
CellANOVA	Dendritic cells	SPG20	Yes
CellANOVA	Dendritic cells	STAT2	Yes
CellANOVA	Dendritic cells	STK35	No
CellANOVA	Dendritic cells	STX17	Yes
CellANOVA	Dendritic cells	TNFSF10	Yes
CellANOVA	Dendritic cells	TSPAN13	Yes
CellANOVA	Dendritic cells	WWC2	No
CellANOVA	Dendritic cells	XAF1	Yes
CellANOVA	FCGR3A+ monocytes	AC010226.4	No
CellANOVA	FCGR3A+ monocytes	APOBEC3G	Yes
CellANOVA	FCGR3A+ monocytes	ATF5	Yes
CellANOVA	FCGR3A+ monocytes	BATF2	Yes
CellANOVA	FCGR3A+ monocytes	BCL2L14	Yes
CellANOVA	FCGR3A+ monocytes	CCDC50	Yes
CellANOVA	FCGR3A+ monocytes	CCL1	Yes
CellANOVA	FCGR3A+ monocytes	CD300E	No
CellANOVA	FCGR3A+ monocytes	CD40	Yes
CellANOVA	FCGR3A+ monocytes	CD69	Yes
CellANOVA	FCGR3A+ monocytes	CH25H	Yes
CellANOVA	FCGR3A+ monocytes	CPED1	No
CellANOVA	FCGR3A+ monocytes	CXCL11	Yes
CellANOVA	FCGR3A+ monocytes	CXCL12	Yes
CellANOVA	FCGR3A+ monocytes	DDX58	Yes
CellANOVA	FCGR3A+ monocytes	DEFB1	Yes
CellANOVA	FCGR3A+ monocytes	EDN1	Yes
CellANOVA	FCGR3A+ monocytes	FCGR1A	Yes
CellANOVA	FCGR3A+ monocytes	FCGR3B	No
CellANOVA	FCGR3A+ monocytes	FRMD3	Yes
CellANOVA	FCGR3A+ monocytes	GMPR	Yes
CellANOVA	FCGR3A+ monocytes	GUCY1A3	Yes
CellANOVA	FCGR3A+ monocytes	HAVCR2	Yes
CellANOVA	FCGR3A+ monocytes	HES4	Yes
CellANOVA	FCGR3A+ monocytes	HESX1	Yes
CellANOVA	FCGR3A+ monocytes	HIST1H2AC	Yes
CellANOVA	FCGR3A+ monocytes	HSP90AB1	Yes
CellANOVA	FCGR3A+ monocytes	HSPA1A	Yes
CellANOVA	FCGR3A+ monocytes	IFIT1	Yes
CellANOVA	FCGR3A+ monocytes	IL4I1	Yes
CellANOVA	FCGR3A+ monocytes	ISG15	Yes
CellANOVA	FCGR3A+ monocytes	ISG20	Yes
CellANOVA	FCGR3A+ monocytes	KCNMA1	Yes
CellANOVA	FCGR3A+ monocytes	KIF23	Yes
CellANOVA	FCGR3A+ monocytes	LYPD2	Yes
CellANOVA	FCGR3A+ monocytes	OASL	Yes
CellANOVA	FCGR3A+ monocytes	RABGAP1L	Yes
CellANOVA	FCGR3A+ monocytes	RAD51B	Yes
CellANOVA	FCGR3A+ monocytes	RNF138	Yes
CellANOVA	FCGR3A+ monocytes	RP11-326C3.12	No
CellANOVA	FCGR3A+ monocytes	SCIMP	Yes
CellANOVA	FCGR3A+ monocytes	SERPING1	Yes
CellANOVA	FCGR3A+ monocytes	SLC27A3	Yes
CellANOVA	FCGR3A+ monocytes	SLC31A2	Yes
CellANOVA	FCGR3A+ monocytes	SMIM14	No
CellANOVA	FCGR3A+ monocytes	SPTLC2	Yes
CellANOVA	FCGR3A+ monocytes	TIPARP	Yes
CellANOVA	FCGR3A+ monocytes	VAMP5	Yes
CellANOVA	FCGR3A+ monocytes	VSIG1	No
CellANOVA	FCGR3A+ monocytes	ZNF277	Yes
CellANOVA	Megakaryocytes	AHDC1	No
CellANOVA	Megakaryocytes	APEX2	No
CellANOVA	Megakaryocytes	APITD1	No
CellANOVA	Megakaryocytes	C21orf119	No
CellANOVA	Megakaryocytes	CA6	No
CellANOVA	Megakaryocytes	CAPN10-AS1	No
CellANOVA	Megakaryocytes	CD9	No
CellANOVA	Megakaryocytes	CDK13	No
CellANOVA	Megakaryocytes	COCH	No
CellANOVA	Megakaryocytes	CRK	Yes
CellANOVA	Megakaryocytes	CRLS1	No
CellANOVA	Megakaryocytes	FBF1	No
CellANOVA	Megakaryocytes	GADD45A	No
CellANOVA	Megakaryocytes	GAPT	No
CellANOVA	Megakaryocytes	GLIS3	No
CellANOVA	Megakaryocytes	GPR18	Yes
CellANOVA	Megakaryocytes	H2AFZ	No
CellANOVA	Megakaryocytes	HN1L	No
CellANOVA	Megakaryocytes	LINC00662	No
CellANOVA	Megakaryocytes	LRRC61	No
CellANOVA	Megakaryocytes	LTA4H	No
CellANOVA	Megakaryocytes	LTV1	No
CellANOVA	Megakaryocytes	MAK	Yes
CellANOVA	Megakaryocytes	MED31	No
CellANOVA	Megakaryocytes	MID1IP1	No
CellANOVA	Megakaryocytes	NDUFAF5	Yes
CellANOVA	Megakaryocytes	NUPL2	No
CellANOVA	Megakaryocytes	PDPN	Yes
CellANOVA	Megakaryocytes	PTGS1	No
CellANOVA	Megakaryocytes	PXMP4	No
CellANOVA	Megakaryocytes	RAB40C	No
CellANOVA	Megakaryocytes	RHOF	No
CellANOVA	Megakaryocytes	RIOK1	No
CellANOVA	Megakaryocytes	RPAP2	No
CellANOVA	Megakaryocytes	RPL22L1	No
CellANOVA	Megakaryocytes	S100B	No
CellANOVA	Megakaryocytes	SEL1L	No
CellANOVA	Megakaryocytes	SERPINE1	No
CellANOVA	Megakaryocytes	SLC40A1	No
CellANOVA	Megakaryocytes	TARBP1	Yes
CellANOVA	Megakaryocytes	TES	No
CellANOVA	Megakaryocytes	TLR8	Yes
CellANOVA	Megakaryocytes	TMED7	Yes
CellANOVA	Megakaryocytes	TNKS2	Yes
CellANOVA	Megakaryocytes	TSC22D3	No
CellANOVA	Megakaryocytes	VPS37B	Yes
CellANOVA	Megakaryocytes	WBP5	No
CellANOVA	Megakaryocytes	ZMYM1	Yes
CellANOVA	Megakaryocytes	ZNF22	No
CellANOVA	Megakaryocytes	ZSCAN21	No
CellANOVA	NK cells	ACTG1	Yes
CellANOVA	NK cells	ANXA1	No
CellANOVA	NK cells	ATP2B1	No
CellANOVA	NK cells	CAMK1	No
CellANOVA	NK cells	CD14	No
CellANOVA	NK cells	CD68	Yes
CellANOVA	NK cells	CD9	No
CellANOVA	NK cells	CEBPB	No
CellANOVA	NK cells	CLEC5A	No
CellANOVA	NK cells	CST6	No
CellANOVA	NK cells	CTB-61M7.2	No
CellANOVA	NK cells	CYP27A1	No
CellANOVA	NK cells	FLVCR2	No
CellANOVA	NK cells	FTH1	No
CellANOVA	NK cells	FUCA1	No
CellANOVA	NK cells	GAPT	No
CellANOVA	NK cells	GFOD1	Yes
CellANOVA	NK cells	HERPUD1	No
CellANOVA	NK cells	HMGA1	No
CellANOVA	NK cells	HSPA5	Yes
CellANOVA	NK cells	IER3	No
CellANOVA	NK cells	IFI6	Yes
CellANOVA	NK cells	IFNG	Yes
CellANOVA	NK cells	IL8	No
CellANOVA	NK cells	L3MBTL3	Yes
CellANOVA	NK cells	LRRC25	No
CellANOVA	NK cells	MAP3K8	Yes
CellANOVA	NK cells	MLH3	No
CellANOVA	NK cells	MMP9	No
CellANOVA	NK cells	NUCB2	No
CellANOVA	NK cells	PDPN	Yes
CellANOVA	NK cells	PHLDA1	No
CellANOVA	NK cells	PLSCR1	Yes
CellANOVA	NK cells	RAB3GAP2	No
CellANOVA	NK cells	RABEP1	No
CellANOVA	NK cells	RP11-81H14.2	No
CellANOVA	NK cells	SDF2L1	Yes
CellANOVA	NK cells	SEC61B	No
CellANOVA	NK cells	SMAGP	Yes
CellANOVA	NK cells	TALDO1	No
CellANOVA	NK cells	TMEM106C	No
CellANOVA	NK cells	TMEM176B	Yes
CellANOVA	NK cells	TMEM9	No
CellANOVA	NK cells	TNFAIP8L1	No
CellANOVA	NK cells	TPTEP1	No
CellANOVA	NK cells	TYMP	Yes
CellANOVA	NK cells	VCAN	No
CellANOVA	NK cells	VNN1	No
CellANOVA	NK cells	VPS37B	Yes
CellANOVA	NK cells	ZMYND15	No
scDisInFact	B cells	APOBEC3B	Yes
scDisInFact	B cells	BCL2L14	Yes
scDisInFact	B cells	C5orf56	Yes
scDisInFact	B cells	CCL8	Yes
scDisInFact	B cells	CD38	Yes
scDisInFact	B cells	CTD-2521M24.9	No
scDisInFact	B cells	CXCL10	Yes
scDisInFact	B cells	CXCL11	Yes
scDisInFact	B cells	DDX58	Yes
scDisInFact	B cells	DDX60	Yes
scDisInFact	B cells	GBP4	Yes
scDisInFact	B cells	GMPR	Yes
scDisInFact	B cells	HAPLN3	Yes
scDisInFact	B cells	HERC5	Yes
scDisInFact	B cells	HES4	Yes
scDisInFact	B cells	HSH2D	Yes
scDisInFact	B cells	IDO1	Yes
scDisInFact	B cells	IFI27	Yes
scDisInFact	B cells	IFI44L	Yes
scDisInFact	B cells	IFI6	Yes
scDisInFact	B cells	IFIT1	Yes
scDisInFact	B cells	IFIT2	Yes
scDisInFact	B cells	IFIT3	Yes
scDisInFact	B cells	IFITM2	Yes
scDisInFact	B cells	IFITM3	Yes
scDisInFact	B cells	IGFBP4	Yes
scDisInFact	B cells	IL1RN	Yes
scDisInFact	B cells	ISG15	Yes
scDisInFact	B cells	ISG20	Yes
scDisInFact	B cells	LAG3	Yes
scDisInFact	B cells	LAMP3	Yes
scDisInFact	B cells	LAP3	Yes
scDisInFact	B cells	LY6E	Yes
scDisInFact	B cells	MASTL	Yes
scDisInFact	B cells	MT2A	Yes
scDisInFact	B cells	MX1	Yes
scDisInFact	B cells	NEXN	Yes
scDisInFact	B cells	OAS1	Yes
scDisInFact	B cells	OASL	Yes
scDisInFact	B cells	RABGAP1L	Yes
scDisInFact	B cells	RSAD2	Yes
scDisInFact	B cells	SAMD9L	Yes
scDisInFact	B cells	SLC18B1	Yes
scDisInFact	B cells	SP140	Yes
scDisInFact	B cells	TARBP1	Yes
scDisInFact	B cells	TNFSF10	Yes
scDisInFact	B cells	TNFSF13B	Yes
scDisInFact	B cells	USP30-AS1	No
scDisInFact	B cells	XAF1	Yes
scDisInFact	B cells	ZBP1	Yes
scDisInFact	CD14+ monocytes	APOBEC3B	Yes
scDisInFact	CD14+ monocytes	BATF2	Yes
scDisInFact	CD14+ monocytes	BCL2L14	Yes
scDisInFact	CD14+ monocytes	CCNA1	Yes
scDisInFact	CD14+ monocytes	CD274	Yes
scDisInFact	CD14+ monocytes	CD38	Yes
scDisInFact	CD14+ monocytes	CH25H	Yes
scDisInFact	CD14+ monocytes	CXCL10	Yes
scDisInFact	CD14+ monocytes	CXCL11	Yes
scDisInFact	CD14+ monocytes	CXCL9	Yes
scDisInFact	CD14+ monocytes	DDX58	Yes
scDisInFact	CD14+ monocytes	GBP1	Yes
scDisInFact	CD14+ monocytes	GBP4	Yes
scDisInFact	CD14+ monocytes	GMPR	Yes
scDisInFact	CD14+ monocytes	HERC5	Yes
scDisInFact	CD14+ monocytes	HES4	Yes
scDisInFact	CD14+ monocytes	HESX1	Yes
scDisInFact	CD14+ monocytes	HRASLS2	Yes
scDisInFact	CD14+ monocytes	HSH2D	Yes
scDisInFact	CD14+ monocytes	IFI27	Yes
scDisInFact	CD14+ monocytes	IFI44L	Yes
scDisInFact	CD14+ monocytes	IFI6	Yes
scDisInFact	CD14+ monocytes	IFIT1	Yes
scDisInFact	CD14+ monocytes	IFIT2	Yes
scDisInFact	CD14+ monocytes	IFIT3	Yes
scDisInFact	CD14+ monocytes	IFITM2	Yes
scDisInFact	CD14+ monocytes	IFITM3	Yes
scDisInFact	CD14+ monocytes	ISG15	Yes
scDisInFact	CD14+ monocytes	ISG20	Yes
scDisInFact	CD14+ monocytes	LAP3	Yes
scDisInFact	CD14+ monocytes	LY6E	Yes
scDisInFact	CD14+ monocytes	MT2A	Yes
scDisInFact	CD14+ monocytes	MX1	Yes
scDisInFact	CD14+ monocytes	NEXN	Yes
scDisInFact	CD14+ monocytes	NUPR1	Yes
scDisInFact	CD14+ monocytes	OAS1	Yes
scDisInFact	CD14+ monocytes	OASL	Yes
scDisInFact	CD14+ monocytes	PDGFRL	Yes
scDisInFact	CD14+ monocytes	PLSCR1	Yes
scDisInFact	CD14+ monocytes	RABGAP1L	Yes
scDisInFact	CD14+ monocytes	RSAD2	Yes
scDisInFact	CD14+ monocytes	SAMD9L	Yes
scDisInFact	CD14+ monocytes	SPTLC2	Yes
scDisInFact	CD14+ monocytes	STAT2	Yes
scDisInFact	CD14+ monocytes	TNFSF10	Yes
scDisInFact	CD14+ monocytes	TNFSF13B	Yes
scDisInFact	CD14+ monocytes	VAMP5	Yes
scDisInFact	CD14+ monocytes	WARS	Yes
scDisInFact	CD14+ monocytes	XAF1	Yes
scDisInFact	CD14+ monocytes	ZBP1	Yes
scDisInFact	CD4 T cells	BCL2L14	Yes
scDisInFact	CD4 T cells	C5orf56	Yes
scDisInFact	CD4 T cells	CCL8	Yes
scDisInFact	CD4 T cells	CD38	Yes
scDisInFact	CD4 T cells	CNP	Yes
scDisInFact	CD4 T cells	CTD-2521M24.9	No
scDisInFact	CD4 T cells	CXCL10	Yes
scDisInFact	CD4 T cells	CXCL11	Yes
scDisInFact	CD4 T cells	DDX58	Yes
scDisInFact	CD4 T cells	DDX60	Yes
scDisInFact	CD4 T cells	GBP1	Yes
scDisInFact	CD4 T cells	GBP4	Yes
scDisInFact	CD4 T cells	GMPR	Yes
scDisInFact	CD4 T cells	HAPLN3	Yes
scDisInFact	CD4 T cells	HERC5	Yes
scDisInFact	CD4 T cells	HES4	Yes
scDisInFact	CD4 T cells	HSH2D	Yes
scDisInFact	CD4 T cells	IFI27	Yes
scDisInFact	CD4 T cells	IFI44L	Yes
scDisInFact	CD4 T cells	IFI6	Yes
scDisInFact	CD4 T cells	IFIT1	Yes
scDisInFact	CD4 T cells	IFIT2	Yes
scDisInFact	CD4 T cells	IFIT3	Yes
scDisInFact	CD4 T cells	IFITM2	Yes
scDisInFact	CD4 T cells	IFITM3	Yes
scDisInFact	CD4 T cells	IGFBP4	Yes
scDisInFact	CD4 T cells	ISG15	Yes
scDisInFact	CD4 T cells	ISG20	Yes
scDisInFact	CD4 T cells	LAG3	Yes
scDisInFact	CD4 T cells	LAMP3	Yes
scDisInFact	CD4 T cells	LAP3	Yes
scDisInFact	CD4 T cells	LY6E	Yes
scDisInFact	CD4 T cells	MT2A	Yes
scDisInFact	CD4 T cells	MX1	Yes
scDisInFact	CD4 T cells	NEXN	Yes
scDisInFact	CD4 T cells	OAS1	Yes
scDisInFact	CD4 T cells	OASL	Yes
scDisInFact	CD4 T cells	PRF1	Yes
scDisInFact	CD4 T cells	RABGAP1L	Yes
scDisInFact	CD4 T cells	RSAD2	Yes
scDisInFact	CD4 T cells	SAMD9L	Yes
scDisInFact	CD4 T cells	SLC18B1	Yes
scDisInFact	CD4 T cells	SP140	Yes
scDisInFact	CD4 T cells	STAT2	Yes
scDisInFact	CD4 T cells	TARBP1	Yes
scDisInFact	CD4 T cells	TNFSF10	Yes
scDisInFact	CD4 T cells	TNFSF13B	Yes
scDisInFact	CD4 T cells	USP30-AS1	No
scDisInFact	CD4 T cells	XAF1	Yes
scDisInFact	CD4 T cells	ZBP1	Yes
scDisInFact	CD8 T cells	BCL2L14	Yes
scDisInFact	CD8 T cells	C5orf56	Yes
scDisInFact	CD8 T cells	CCL8	Yes
scDisInFact	CD8 T cells	CD38	Yes
scDisInFact	CD8 T cells	CTD-2521M24.9	No
scDisInFact	CD8 T cells	CXCL10	Yes
scDisInFact	CD8 T cells	CXCL11	Yes
scDisInFact	CD8 T cells	DDX58	Yes
scDisInFact	CD8 T cells	DDX60	Yes
scDisInFact	CD8 T cells	GBP1	Yes
scDisInFact	CD8 T cells	GBP4	Yes
scDisInFact	CD8 T cells	GMPR	Yes
scDisInFact	CD8 T cells	HAPLN3	Yes
scDisInFact	CD8 T cells	HERC5	Yes
scDisInFact	CD8 T cells	HES4	Yes
scDisInFact	CD8 T cells	HSH2D	Yes
scDisInFact	CD8 T cells	IFI27	Yes
scDisInFact	CD8 T cells	IFI44L	Yes
scDisInFact	CD8 T cells	IFI6	Yes
scDisInFact	CD8 T cells	IFIT1	Yes
scDisInFact	CD8 T cells	IFIT2	Yes
scDisInFact	CD8 T cells	IFIT3	Yes
scDisInFact	CD8 T cells	IFITM2	Yes
scDisInFact	CD8 T cells	IFITM3	Yes
scDisInFact	CD8 T cells	IGFBP4	Yes
scDisInFact	CD8 T cells	ISG15	Yes
scDisInFact	CD8 T cells	ISG20	Yes
scDisInFact	CD8 T cells	LAG3	Yes
scDisInFact	CD8 T cells	LAMP3	Yes
scDisInFact	CD8 T cells	LAP3	Yes
scDisInFact	CD8 T cells	LY6E	Yes
scDisInFact	CD8 T cells	MT2A	Yes
scDisInFact	CD8 T cells	MX1	Yes
scDisInFact	CD8 T cells	NEXN	Yes
scDisInFact	CD8 T cells	OAS1	Yes
scDisInFact	CD8 T cells	OASL	Yes
scDisInFact	CD8 T cells	PLSCR1	Yes
scDisInFact	CD8 T cells	PRF1	Yes
scDisInFact	CD8 T cells	RABGAP1L	Yes
scDisInFact	CD8 T cells	RSAD2	Yes
scDisInFact	CD8 T cells	SAMD9L	Yes
scDisInFact	CD8 T cells	SLC18B1	Yes
scDisInFact	CD8 T cells	SP140	Yes
scDisInFact	CD8 T cells	STAT2	Yes
scDisInFact	CD8 T cells	TARBP1	Yes
scDisInFact	CD8 T cells	TNFSF10	Yes
scDisInFact	CD8 T cells	TNFSF13B	Yes
scDisInFact	CD8 T cells	USP30-AS1	No
scDisInFact	CD8 T cells	XAF1	Yes
scDisInFact	CD8 T cells	ZBP1	Yes
scDisInFact	Dendritic cells	AIM2	Yes
scDisInFact	Dendritic cells	BCL2L14	Yes
scDisInFact	Dendritic cells	C5orf56	Yes
scDisInFact	Dendritic cells	CD38	Yes
scDisInFact	Dendritic cells	CH25H	Yes
scDisInFact	Dendritic cells	CNP	Yes
scDisInFact	Dendritic cells	CTD-2521M24.9	No
scDisInFact	Dendritic cells	CXCL10	Yes
scDisInFact	Dendritic cells	DDX58	Yes
scDisInFact	Dendritic cells	DDX60	Yes
scDisInFact	Dendritic cells	GBP1	Yes
scDisInFact	Dendritic cells	GBP4	Yes
scDisInFact	Dendritic cells	GMPR	Yes
scDisInFact	Dendritic cells	HAPLN3	Yes
scDisInFact	Dendritic cells	HERC5	Yes
scDisInFact	Dendritic cells	HES4	Yes
scDisInFact	Dendritic cells	HRASLS2	Yes
scDisInFact	Dendritic cells	HSH2D	Yes
scDisInFact	Dendritic cells	IFI27	Yes
scDisInFact	Dendritic cells	IFI44L	Yes
scDisInFact	Dendritic cells	IFI6	Yes
scDisInFact	Dendritic cells	IFIT1	Yes
scDisInFact	Dendritic cells	IFIT2	Yes
scDisInFact	Dendritic cells	IFIT3	Yes
scDisInFact	Dendritic cells	IFITM2	Yes
scDisInFact	Dendritic cells	IFITM3	Yes
scDisInFact	Dendritic cells	IGFBP4	Yes
scDisInFact	Dendritic cells	IRF8	Yes
scDisInFact	Dendritic cells	ISG15	Yes
scDisInFact	Dendritic cells	ISG20	Yes
scDisInFact	Dendritic cells	LAG3	Yes
scDisInFact	Dendritic cells	LAMP3	Yes
scDisInFact	Dendritic cells	LY6E	Yes
scDisInFact	Dendritic cells	MASTL	Yes
scDisInFact	Dendritic cells	MT2A	Yes
scDisInFact	Dendritic cells	MX1	Yes
scDisInFact	Dendritic cells	NEXN	Yes
scDisInFact	Dendritic cells	OAS1	Yes
scDisInFact	Dendritic cells	OASL	Yes
scDisInFact	Dendritic cells	PLAC8	Yes
scDisInFact	Dendritic cells	PLSCR1	Yes
scDisInFact	Dendritic cells	RABGAP1L	Yes
scDisInFact	Dendritic cells	RSAD2	Yes
scDisInFact	Dendritic cells	SAMD9L	Yes
scDisInFact	Dendritic cells	SP140	Yes
scDisInFact	Dendritic cells	STAT2	Yes
scDisInFact	Dendritic cells	TNFSF10	Yes
scDisInFact	Dendritic cells	USP30-AS1	No
scDisInFact	Dendritic cells	XAF1	Yes
scDisInFact	Dendritic cells	ZBP1	Yes
scDisInFact	FCGR3A+ monocytes	AIM2	Yes
scDisInFact	FCGR3A+ monocytes	APOBEC3G	Yes
scDisInFact	FCGR3A+ monocytes	ARL5B	Yes
scDisInFact	FCGR3A+ monocytes	BCL2L14	Yes
scDisInFact	FCGR3A+ monocytes	C5orf56	Yes
scDisInFact	FCGR3A+ monocytes	CD38	Yes
scDisInFact	FCGR3A+ monocytes	CNP	Yes
scDisInFact	FCGR3A+ monocytes	CTD-2521M24.9	No
scDisInFact	FCGR3A+ monocytes	CXCL10	Yes
scDisInFact	FCGR3A+ monocytes	DDX58	Yes
scDisInFact	FCGR3A+ monocytes	DDX60	Yes
scDisInFact	FCGR3A+ monocytes	GBP1	Yes
scDisInFact	FCGR3A+ monocytes	GBP3	Yes
scDisInFact	FCGR3A+ monocytes	GBP4	Yes
scDisInFact	FCGR3A+ monocytes	GMPR	Yes
scDisInFact	FCGR3A+ monocytes	HAPLN3	Yes
scDisInFact	FCGR3A+ monocytes	HERC5	Yes
scDisInFact	FCGR3A+ monocytes	HES4	Yes
scDisInFact	FCGR3A+ monocytes	HRASLS2	Yes
scDisInFact	FCGR3A+ monocytes	HSH2D	Yes
scDisInFact	FCGR3A+ monocytes	IFI27	Yes
scDisInFact	FCGR3A+ monocytes	IFI44L	Yes
scDisInFact	FCGR3A+ monocytes	IFI6	Yes
scDisInFact	FCGR3A+ monocytes	IFIT1	Yes
scDisInFact	FCGR3A+ monocytes	IFIT2	Yes
scDisInFact	FCGR3A+ monocytes	IFIT3	Yes
scDisInFact	FCGR3A+ monocytes	IFITM2	Yes
scDisInFact	FCGR3A+ monocytes	IGFBP4	Yes
scDisInFact	FCGR3A+ monocytes	ISG15	Yes
scDisInFact	FCGR3A+ monocytes	ISG20	Yes
scDisInFact	FCGR3A+ monocytes	LAG3	Yes
scDisInFact	FCGR3A+ monocytes	LAMP3	Yes
scDisInFact	FCGR3A+ monocytes	LY6E	Yes
scDisInFact	FCGR3A+ monocytes	MASTL	Yes
scDisInFact	FCGR3A+ monocytes	MT2A	Yes
scDisInFact	FCGR3A+ monocytes	MX1	Yes
scDisInFact	FCGR3A+ monocytes	NEXN	Yes
scDisInFact	FCGR3A+ monocytes	OAS1	Yes
scDisInFact	FCGR3A+ monocytes	OASL	Yes
scDisInFact	FCGR3A+ monocytes	RABGAP1L	Yes
scDisInFact	FCGR3A+ monocytes	RSAD2	Yes
scDisInFact	FCGR3A+ monocytes	SAMD9L	Yes
scDisInFact	FCGR3A+ monocytes	SP140	Yes
scDisInFact	FCGR3A+ monocytes	STAT2	Yes
scDisInFact	FCGR3A+ monocytes	TDRD7	Yes
scDisInFact	FCGR3A+ monocytes	TMEM123	Yes
scDisInFact	FCGR3A+ monocytes	TNFSF10	Yes
scDisInFact	FCGR3A+ monocytes	USP30-AS1	No
scDisInFact	FCGR3A+ monocytes	XAF1	Yes
scDisInFact	FCGR3A+ monocytes	ZBP1	Yes
scDisInFact	Megakaryocytes	BCL2L14	Yes
scDisInFact	Megakaryocytes	C5orf56	Yes
scDisInFact	Megakaryocytes	CD38	Yes
scDisInFact	Megakaryocytes	CD69	Yes
scDisInFact	Megakaryocytes	CNP	Yes
scDisInFact	Megakaryocytes	CTD-2521M24.9	No
scDisInFact	Megakaryocytes	CXCL10	Yes
scDisInFact	Megakaryocytes	DDX58	Yes
scDisInFact	Megakaryocytes	DDX60	Yes
scDisInFact	Megakaryocytes	GBP1	Yes
scDisInFact	Megakaryocytes	GBP4	Yes
scDisInFact	Megakaryocytes	GMPR	Yes
scDisInFact	Megakaryocytes	HAPLN3	Yes
scDisInFact	Megakaryocytes	HERC5	Yes
scDisInFact	Megakaryocytes	HES4	Yes
scDisInFact	Megakaryocytes	HRASLS2	Yes
scDisInFact	Megakaryocytes	HSH2D	Yes
scDisInFact	Megakaryocytes	IFI27	Yes
scDisInFact	Megakaryocytes	IFI44L	Yes
scDisInFact	Megakaryocytes	IFI6	Yes
scDisInFact	Megakaryocytes	IFIT1	Yes
scDisInFact	Megakaryocytes	IFIT2	Yes
scDisInFact	Megakaryocytes	IFIT3	Yes
scDisInFact	Megakaryocytes	IFITM2	Yes
scDisInFact	Megakaryocytes	IFITM3	Yes
scDisInFact	Megakaryocytes	IGFBP4	Yes
scDisInFact	Megakaryocytes	ISG15	Yes
scDisInFact	Megakaryocytes	ISG20	Yes
scDisInFact	Megakaryocytes	LAG3	Yes
scDisInFact	Megakaryocytes	LAMP3	Yes
scDisInFact	Megakaryocytes	LY6E	Yes
scDisInFact	Megakaryocytes	MASTL	Yes
scDisInFact	Megakaryocytes	MT2A	Yes
scDisInFact	Megakaryocytes	MX1	Yes
scDisInFact	Megakaryocytes	NEXN	Yes
scDisInFact	Megakaryocytes	OAS1	Yes
scDisInFact	Megakaryocytes	OASL	Yes
scDisInFact	Megakaryocytes	PLAC8	Yes
scDisInFact	Megakaryocytes	PLSCR1	Yes
scDisInFact	Megakaryocytes	RABGAP1L	Yes
scDisInFact	Megakaryocytes	RSAD2	Yes
scDisInFact	Megakaryocytes	SAMD9L	Yes
scDisInFact	Megakaryocytes	SP140	Yes
scDisInFact	Megakaryocytes	STAT2	Yes
scDisInFact	Megakaryocytes	TARBP1	Yes
scDisInFact	Megakaryocytes	TMEM123	Yes
scDisInFact	Megakaryocytes	TNFSF10	Yes
scDisInFact	Megakaryocytes	USP30-AS1	No
scDisInFact	Megakaryocytes	XAF1	Yes
scDisInFact	Megakaryocytes	ZBP1	Yes
scDisInFact	NK cells	BCL2L14	Yes
scDisInFact	NK cells	C5orf56	Yes
scDisInFact	NK cells	CCL8	Yes
scDisInFact	NK cells	CD38	Yes
scDisInFact	NK cells	CD69	Yes
scDisInFact	NK cells	CNP	Yes
scDisInFact	NK cells	CTD-2521M24.9	No
scDisInFact	NK cells	CXCL10	Yes
scDisInFact	NK cells	DDX58	Yes
scDisInFact	NK cells	DDX60	Yes
scDisInFact	NK cells	GBP1	Yes
scDisInFact	NK cells	GBP4	Yes
scDisInFact	NK cells	GMPR	Yes
scDisInFact	NK cells	HAPLN3	Yes
scDisInFact	NK cells	HERC5	Yes
scDisInFact	NK cells	HES4	Yes
scDisInFact	NK cells	HSH2D	Yes
scDisInFact	NK cells	IFI27	Yes
scDisInFact	NK cells	IFI44L	Yes
scDisInFact	NK cells	IFI6	Yes
scDisInFact	NK cells	IFIT1	Yes
scDisInFact	NK cells	IFIT2	Yes
scDisInFact	NK cells	IFIT3	Yes
scDisInFact	NK cells	IFITM2	Yes
scDisInFact	NK cells	IFITM3	Yes
scDisInFact	NK cells	IGFBP4	Yes
scDisInFact	NK cells	ISG15	Yes
scDisInFact	NK cells	ISG20	Yes
scDisInFact	NK cells	LAG3	Yes
scDisInFact	NK cells	LAMP3	Yes
scDisInFact	NK cells	LAP3	Yes
scDisInFact	NK cells	LY6E	Yes
scDisInFact	NK cells	MASTL	Yes
scDisInFact	NK cells	MT2A	Yes
scDisInFact	NK cells	MX1	Yes
scDisInFact	NK cells	NEXN	Yes
scDisInFact	NK cells	OAS1	Yes
scDisInFact	NK cells	OASL	Yes
scDisInFact	NK cells	PLSCR1	Yes
scDisInFact	NK cells	RABGAP1L	Yes
scDisInFact	NK cells	RSAD2	Yes
scDisInFact	NK cells	SAMD9L	Yes
scDisInFact	NK cells	SLC18B1	Yes
scDisInFact	NK cells	SP140	Yes
scDisInFact	NK cells	STAT2	Yes
scDisInFact	NK cells	TARBP1	Yes
scDisInFact	NK cells	TNFSF10	Yes
scDisInFact	NK cells	USP30-AS1	No
scDisInFact	NK cells	XAF1	Yes
scDisInFact	NK cells	ZBP1	Yes
scVI	B cells	CCL3	Yes
scVI	B cells	CCL4	No
scVI	B cells	CCR7	Yes
scVI	B cells	CD48	Yes
scVI	B cells	CD69	Yes
scVI	B cells	CLEC2D	Yes
scVI	B cells	COX5A	Yes
scVI	B cells	CREM	Yes
scVI	B cells	CXCL10	Yes
scVI	B cells	CXCL11	Yes
scVI	B cells	DDX58	Yes
scVI	B cells	GBP1	Yes
scVI	B cells	GBP2	Yes
scVI	B cells	GBP4	Yes
scVI	B cells	HBB	No
scVI	B cells	HERC5	Yes
scVI	B cells	HSP90AA1	Yes
scVI	B cells	HSP90AB1	Yes
scVI	B cells	IFI44L	Yes
scVI	B cells	IFI6	Yes
scVI	B cells	IFIT1	Yes
scVI	B cells	IFIT2	Yes
scVI	B cells	IFIT3	Yes
scVI	B cells	IFITM2	Yes
scVI	B cells	IFITM3	Yes
scVI	B cells	IRF8	Yes
scVI	B cells	ISG15	Yes
scVI	B cells	ISG20	Yes
scVI	B cells	LAP3	Yes
scVI	B cells	LY6E	Yes
scVI	B cells	MT2A	Yes
scVI	B cells	MX1	Yes
scVI	B cells	NPC2	Yes
scVI	B cells	OAS1	Yes
scVI	B cells	OASL	Yes
scVI	B cells	PLAC8	Yes
scVI	B cells	PLSCR1	Yes
scVI	B cells	PMAIP1	Yes
scVI	B cells	RSAD2	Yes
scVI	B cells	SAMD9L	Yes
scVI	B cells	SAT1	Yes
scVI	B cells	SRGN	Yes
scVI	B cells	TMEM123	Yes
scVI	B cells	TMSB4X	Yes
scVI	B cells	TNFSF10	Yes
scVI	B cells	TYMP	Yes
scVI	CD14+ monocytes	APOBEC3A	Yes
scVI	CD14+ monocytes	APOBEC3B	Yes
scVI	CD14+ monocytes	CCL2	Yes
scVI	CD14+ monocytes	CCL3	Yes
scVI	CD14+ monocytes	CCL4	No
scVI	CD14+ monocytes	CCL7	Yes
scVI	CD14+ monocytes	CCL8	Yes
scVI	CD14+ monocytes	CST3	Yes
scVI	CD14+ monocytes	CSTB	Yes
scVI	CD14+ monocytes	CTSC	Yes
scVI	CD14+ monocytes	CTSL	Yes
scVI	CD14+ monocytes	CXCL10	Yes
scVI	CD14+ monocytes	CXCL11	Yes
scVI	CD14+ monocytes	FAM26F	Yes
scVI	CD14+ monocytes	GBP1	Yes
scVI	CD14+ monocytes	HSP90AA1	Yes
scVI	CD14+ monocytes	HSPA1A	Yes
scVI	CD14+ monocytes	HSPB1	Yes
scVI	CD14+ monocytes	IDO1	Yes
scVI	CD14+ monocytes	IFI27	Yes
scVI	CD14+ monocytes	IFI6	Yes
scVI	CD14+ monocytes	IFIT1	Yes
scVI	CD14+ monocytes	IFIT2	Yes
scVI	CD14+ monocytes	IFIT3	Yes
scVI	CD14+ monocytes	IFITM2	Yes
scVI	CD14+ monocytes	IFITM3	Yes
scVI	CD14+ monocytes	IL1RN	Yes
scVI	CD14+ monocytes	ISG15	Yes
scVI	CD14+ monocytes	ISG20	Yes
scVI	CD14+ monocytes	LAP3	Yes
scVI	CD14+ monocytes	LY6E	Yes
scVI	CD14+ monocytes	MT2A	Yes
scVI	CD14+ monocytes	MX1	Yes
scVI	CD14+ monocytes	NINJ1	Yes
scVI	CD14+ monocytes	OAS1	Yes
scVI	CD14+ monocytes	OASL	Yes
scVI	CD14+ monocytes	PLSCR1	Yes
scVI	CD14+ monocytes	RSAD2	Yes
scVI	CD14+ monocytes	SAMD9L	Yes
scVI	CD14+ monocytes	SAT1	Yes
scVI	CD14+ monocytes	SOD2	Yes
scVI	CD14+ monocytes	TNFSF10	Yes
scVI	CD14+ monocytes	TNFSF13B	Yes
scVI	CD14+ monocytes	TXN	Yes
scVI	CD14+ monocytes	TYMP	Yes
scVI	CD4 T cells	C5orf56	Yes
scVI	CD4 T cells	CARD16	Yes
scVI	CD4 T cells	CCR7	Yes
scVI	CD4 T cells	CD69	Yes
scVI	CD4 T cells	CLEC2D	Yes
scVI	CD4 T cells	CXCL10	Yes
scVI	CD4 T cells	DDX58	Yes
scVI	CD4 T cells	GBP1	Yes
scVI	CD4 T cells	GBP2	Yes
scVI	CD4 T cells	GBP4	Yes
scVI	CD4 T cells	GIMAP7	Yes
scVI	CD4 T cells	HERC5	Yes
scVI	CD4 T cells	IFI27	Yes
scVI	CD4 T cells	IFI44L	Yes
scVI	CD4 T cells	IFI6	Yes
scVI	CD4 T cells	IFIT1	Yes
scVI	CD4 T cells	IFIT2	Yes
scVI	CD4 T cells	IFIT3	Yes
scVI	CD4 T cells	IFITM2	Yes
scVI	CD4 T cells	IFITM3	Yes
scVI	CD4 T cells	ISG15	Yes
scVI	CD4 T cells	ISG20	Yes
scVI	CD4 T cells	LY6E	Yes
scVI	CD4 T cells	MT2A	Yes
scVI	CD4 T cells	MX1	Yes
scVI	CD4 T cells	OAS1	Yes
scVI	CD4 T cells	OASL	Yes
scVI	CD4 T cells	PLSCR1	Yes
scVI	CD4 T cells	RGS1	Yes
scVI	CD4 T cells	RSAD2	Yes
scVI	CD4 T cells	SAMD9L	Yes
scVI	CD4 T cells	SAT1	Yes
scVI	CD4 T cells	SELL	Yes
scVI	CD4 T cells	TARBP1	Yes
scVI	CD4 T cells	TMEM123	Yes
scVI	CD4 T cells	TNFSF10	Yes
scVI	CD8 T cells	ALOX5AP	Yes
scVI	CD8 T cells	ANXA1	No
scVI	CD8 T cells	C5orf56	Yes
scVI	CD8 T cells	CD69	Yes
scVI	CD8 T cells	CLEC2D	Yes
scVI	CD8 T cells	GBP1	Yes
scVI	CD8 T cells	GZMB	Yes
scVI	CD8 T cells	HERC5	Yes
scVI	CD8 T cells	IFI44L	Yes
scVI	CD8 T cells	IFI6	Yes
scVI	CD8 T cells	IFIT1	Yes
scVI	CD8 T cells	IFIT2	Yes
scVI	CD8 T cells	IFIT3	Yes
scVI	CD8 T cells	IFITM3	Yes
scVI	CD8 T cells	ISG15	Yes
scVI	CD8 T cells	ISG20	Yes
scVI	CD8 T cells	LAG3	Yes
scVI	CD8 T cells	LY6E	Yes
scVI	CD8 T cells	MT2A	Yes
scVI	CD8 T cells	MX1	Yes
scVI	CD8 T cells	OAS1	Yes
scVI	CD8 T cells	OASL	Yes
scVI	CD8 T cells	PLSCR1	Yes
scVI	CD8 T cells	PMAIP1	Yes
scVI	CD8 T cells	PRF1	Yes
scVI	CD8 T cells	RARRES3	Yes
scVI	CD8 T cells	RSAD2	Yes
scVI	CD8 T cells	SAMD9L	Yes
scVI	CD8 T cells	SAT1	Yes
scVI	CD8 T cells	SRGN	Yes
scVI	CD8 T cells	TNFSF10	Yes
scVI	Dendritic cells	APOBEC3A	Yes
scVI	Dendritic cells	CCR7	Yes
scVI	Dendritic cells	CD38	Yes
scVI	Dendritic cells	COX5A	Yes
scVI	Dendritic cells	CST3	Yes
scVI	Dendritic cells	CTSC	Yes
scVI	Dendritic cells	CXCL10	Yes
scVI	Dendritic cells	CXCL11	Yes
scVI	Dendritic cells	FAM26F	Yes
scVI	Dendritic cells	GBP1	Yes
scVI	Dendritic cells	GBP4	Yes
scVI	Dendritic cells	GZMB	Yes
scVI	Dendritic cells	HERPUD1	No
scVI	Dendritic cells	HSP90AA1	Yes
scVI	Dendritic cells	HSP90AB1	Yes
scVI	Dendritic cells	HSPA1A	Yes
scVI	Dendritic cells	HSPA8	Yes
scVI	Dendritic cells	HSPB1	Yes
scVI	Dendritic cells	IDO1	Yes
scVI	Dendritic cells	IFI27	Yes
scVI	Dendritic cells	IFI44L	Yes
scVI	Dendritic cells	IFI6	Yes
scVI	Dendritic cells	IFIT1	Yes
scVI	Dendritic cells	IFIT2	Yes
scVI	Dendritic cells	IFIT3	Yes
scVI	Dendritic cells	IFITM2	Yes
scVI	Dendritic cells	IFITM3	Yes
scVI	Dendritic cells	IRF8	Yes
scVI	Dendritic cells	ISG15	Yes
scVI	Dendritic cells	ISG20	Yes
scVI	Dendritic cells	LAP3	Yes
scVI	Dendritic cells	LY6E	Yes
scVI	Dendritic cells	MX1	Yes
scVI	Dendritic cells	OAS1	Yes
scVI	Dendritic cells	PLAC8	Yes
scVI	Dendritic cells	PLSCR1	Yes
scVI	Dendritic cells	RSAD2	Yes
scVI	Dendritic cells	SAMD9L	Yes
scVI	Dendritic cells	SAT1	Yes
scVI	Dendritic cells	TNFSF10	Yes
scVI	Dendritic cells	TNFSF13B	Yes
scVI	Dendritic cells	TSPAN13	Yes
scVI	Dendritic cells	TXN	Yes
scVI	Dendritic cells	TYMP	Yes
scVI	FCGR3A+ monocytes	ANXA1	No
scVI	FCGR3A+ monocytes	APOBEC3A	Yes
scVI	FCGR3A+ monocytes	C15orf48	Yes
scVI	FCGR3A+ monocytes	CCL2	Yes
scVI	FCGR3A+ monocytes	CCL4	No
scVI	FCGR3A+ monocytes	CCL8	Yes
scVI	FCGR3A+ monocytes	CD74	Yes
scVI	FCGR3A+ monocytes	CST3	Yes
scVI	FCGR3A+ monocytes	CTSC	Yes
scVI	FCGR3A+ monocytes	CTSL	Yes
scVI	FCGR3A+ monocytes	CXCL10	Yes
scVI	FCGR3A+ monocytes	CXCL11	Yes
scVI	FCGR3A+ monocytes	FAM26F	Yes
scVI	FCGR3A+ monocytes	GBP1	Yes
scVI	FCGR3A+ monocytes	GBP4	Yes
scVI	FCGR3A+ monocytes	GBP5	Yes
scVI	FCGR3A+ monocytes	HSP90AA1	Yes
scVI	FCGR3A+ monocytes	HSPA1A	Yes
scVI	FCGR3A+ monocytes	HSPA8	Yes
scVI	FCGR3A+ monocytes	HSPB1	Yes
scVI	FCGR3A+ monocytes	IDO1	Yes
scVI	FCGR3A+ monocytes	IFI27	Yes
scVI	FCGR3A+ monocytes	IFI6	Yes
scVI	FCGR3A+ monocytes	IFIT1	Yes
scVI	FCGR3A+ monocytes	IFIT2	Yes
scVI	FCGR3A+ monocytes	IFIT3	Yes
scVI	FCGR3A+ monocytes	IFITM2	Yes
scVI	FCGR3A+ monocytes	IFITM3	Yes
scVI	FCGR3A+ monocytes	IL1RN	Yes
scVI	FCGR3A+ monocytes	ISG15	Yes
scVI	FCGR3A+ monocytes	ISG20	Yes
scVI	FCGR3A+ monocytes	LAP3	Yes
scVI	FCGR3A+ monocytes	LY6E	Yes
scVI	FCGR3A+ monocytes	MS4A4A	Yes
scVI	FCGR3A+ monocytes	MS4A7	No
scVI	FCGR3A+ monocytes	MT2A	Yes
scVI	FCGR3A+ monocytes	MX1	Yes
scVI	FCGR3A+ monocytes	OAS1	Yes
scVI	FCGR3A+ monocytes	OASL	Yes
scVI	FCGR3A+ monocytes	PLSCR1	Yes
scVI	FCGR3A+ monocytes	RSAD2	Yes
scVI	FCGR3A+ monocytes	SAMD9L	Yes
scVI	FCGR3A+ monocytes	SAT1	Yes
scVI	FCGR3A+ monocytes	TNFSF10	Yes
scVI	FCGR3A+ monocytes	TNFSF13B	Yes
scVI	FCGR3A+ monocytes	TXN	Yes
scVI	FCGR3A+ monocytes	TYMP	Yes
scVI	FCGR3A+ monocytes	TYROBP	Yes
scVI	FCGR3A+ monocytes	VAMP5	Yes
scVI	FCGR3A+ monocytes	WARS	Yes
scVI	Megakaryocytes	ACRBP	No
scVI	Megakaryocytes	APOBEC3A	Yes
scVI	Megakaryocytes	CA2	No
scVI	Megakaryocytes	CCR7	Yes
scVI	Megakaryocytes	CD69	Yes
scVI	Megakaryocytes	CLU	Yes
scVI	Megakaryocytes	CMTM5	No
scVI	Megakaryocytes	CXCL10	Yes
scVI	Megakaryocytes	GBP1	Yes
scVI	Megakaryocytes	GIMAP7	Yes
scVI	Megakaryocytes	GNG11	No
scVI	Megakaryocytes	HSP90AB1	Yes
scVI	Megakaryocytes	IFI44L	Yes
scVI	Megakaryocytes	IFI6	Yes
scVI	Megakaryocytes	IFIT1	Yes
scVI	Megakaryocytes	IFIT2	Yes
scVI	Megakaryocytes	IFIT3	Yes
scVI	Megakaryocytes	IFITM3	Yes
scVI	Megakaryocytes	ISG15	Yes
scVI	Megakaryocytes	ISG20	Yes
scVI	Megakaryocytes	LY6E	Yes
scVI	Megakaryocytes	MAP3K7CL	Yes
scVI	Megakaryocytes	MT2A	Yes
scVI	Megakaryocytes	MX1	Yes
scVI	Megakaryocytes	OAS1	Yes
scVI	Megakaryocytes	OASL	Yes
scVI	Megakaryocytes	PLSCR1	Yes
scVI	Megakaryocytes	RSAD2	Yes
scVI	Megakaryocytes	SAT1	Yes
scVI	Megakaryocytes	SDPR	No
scVI	Megakaryocytes	SELL	Yes
scVI	Megakaryocytes	SPARC	No
scVI	Megakaryocytes	TMEM123	Yes
scVI	Megakaryocytes	TNFSF10	Yes
scVI	NK cells	ALOX5AP	Yes
scVI	NK cells	ANXA1	No
scVI	NK cells	C5orf56	Yes
scVI	NK cells	CD38	Yes
scVI	NK cells	CD69	Yes
scVI	NK cells	FASLG	Yes
scVI	NK cells	GZMB	Yes
scVI	NK cells	HERC5	Yes
scVI	NK cells	HSPA5	Yes
scVI	NK cells	IFI44L	Yes
scVI	NK cells	IFI6	Yes
scVI	NK cells	IFIT1	Yes
scVI	NK cells	IFIT2	Yes
scVI	NK cells	IFIT3	Yes
scVI	NK cells	IFITM2	Yes
scVI	NK cells	IFITM3	Yes
scVI	NK cells	ISG15	Yes
scVI	NK cells	ISG20	Yes
scVI	NK cells	LAP3	Yes
scVI	NK cells	LY6E	Yes
scVI	NK cells	MANF	Yes
scVI	NK cells	MT2A	Yes
scVI	NK cells	MX1	Yes
scVI	NK cells	OAS1	Yes
scVI	NK cells	OASL	Yes
scVI	NK cells	PLSCR1	Yes
scVI	NK cells	PRF1	Yes
scVI	NK cells	RARRES3	Yes
scVI	NK cells	RSAD2	Yes
scVI	NK cells	SAMD9L	Yes
scVI	NK cells	SAT1	Yes
scVI	NK cells	TNFSF10	Yes
scVI	NK cells	TYMP	Yes
scGen	CD14+ monocytes	AK3	No
scGen	CD14+ monocytes	AQP3	No
scGen	CD14+ monocytes	ARL5B	Yes
scGen	CD14+ monocytes	BATF	Yes
scGen	CD14+ monocytes	BRIX1	Yes
scGen	CD14+ monocytes	C2orf49	Yes
scGen	CD14+ monocytes	CAT	No
scGen	CD14+ monocytes	CCL22	No
scGen	CD14+ monocytes	CCND2	Yes
scGen	CD14+ monocytes	CLIC3	No
scGen	CD14+ monocytes	CST7	No
scGen	CD14+ monocytes	DAPP1	Yes
scGen	CD14+ monocytes	DDX41	No
scGen	CD14+ monocytes	DRG2	No
scGen	CD14+ monocytes	EIF4EBP1	No
scGen	CD14+ monocytes	FAM60A	No
scGen	CD14+ monocytes	GCHFR	No
scGen	CD14+ monocytes	GLO1	No
scGen	CD14+ monocytes	GPATCH4	Yes
scGen	CD14+ monocytes	HIST1H1C	Yes
scGen	CD14+ monocytes	IFITM2	Yes
scGen	CD14+ monocytes	IFRD2	No
scGen	CD14+ monocytes	IL6	Yes
scGen	CD14+ monocytes	IL7R	No
scGen	CD14+ monocytes	ISG20	Yes
scGen	CD14+ monocytes	KCTD5	Yes
scGen	CD14+ monocytes	LINC00996	No
scGen	CD14+ monocytes	LY6E	Yes
scGen	CD14+ monocytes	MAP3K13	Yes
scGen	CD14+ monocytes	MIR155HG	No
scGen	CD14+ monocytes	NFYB	No
scGen	CD14+ monocytes	NME1	Yes
scGen	CD14+ monocytes	NUDT2	No
scGen	CD14+ monocytes	OXCT1	No
scGen	CD14+ monocytes	P2RY10	No
scGen	CD14+ monocytes	PGM2	Yes
scGen	CD14+ monocytes	PIGK	No
scGen	CD14+ monocytes	POLR1C	No
scGen	CD14+ monocytes	PPA1	Yes
scGen	CD14+ monocytes	RAB3GAP1	Yes
scGen	CD14+ monocytes	RNF8	Yes
scGen	CD14+ monocytes	RPIA	No
scGen	CD14+ monocytes	SAR1A	Yes
scGen	CD14+ monocytes	SDR39U1	No
scGen	CD14+ monocytes	SELL	Yes
scGen	CD14+ monocytes	SNHG15	Yes
scGen	CD14+ monocytes	SRSF1	No
scGen	CD14+ monocytes	STAT5A	Yes
scGen	CD14+ monocytes	TCTN3	No
scGen	CD14+ monocytes	TMEM123	Yes
scGen	CD4 T cells	BCAS2	Yes
scGen	CD4 T cells	C19orf10	No
scGen	CD4 T cells	CACYBP	Yes
scGen	CD4 T cells	CHORDC1	Yes
scGen	CD4 T cells	CLK1	No
scGen	CD4 T cells	CTSC	Yes
scGen	CD4 T cells	DNAJB1	Yes
scGen	CD4 T cells	HSPD1	Yes
scGen	CD4 T cells	HSPH1	Yes
scGen	CD4 T cells	JMJD6	No
scGen	CD4 T cells	MIR155HG	No
scGen	CD4 T cells	MRPL18	Yes
scGen	CD4 T cells	SEC11C	No
scGen	CD4 T cells	TCP1	Yes
scGen	CD4 T cells	YPEL5	No
scGen	CD4 T cells	ZFAND2A	Yes
scGen	Dendritic cells	ALAS2	No
scGen	Dendritic cells	AQP9	No
scGen	Dendritic cells	C9orf156	No
scGen	Dendritic cells	CASC4	No
scGen	Dendritic cells	CCL7	Yes
scGen	Dendritic cells	CD38	Yes
scGen	Dendritic cells	CD7	No
scGen	Dendritic cells	CD8A	No
scGen	Dendritic cells	CD8B	No
scGen	Dendritic cells	CDC16	No
scGen	Dendritic cells	CPNE3	No
scGen	Dendritic cells	CXCL2	No
scGen	Dendritic cells	ELL2	Yes
scGen	Dendritic cells	FAM134C	No
scGen	Dendritic cells	FAM43A	No
scGen	Dendritic cells	FUCA1	No
scGen	Dendritic cells	GGNBP2	No
scGen	Dendritic cells	GPR18	Yes
scGen	Dendritic cells	GZMM	No
scGen	Dendritic cells	HBA1	No
scGen	Dendritic cells	HBA2	No
scGen	Dendritic cells	HBB	No
scGen	Dendritic cells	HVCN1	No
scGen	Dendritic cells	ICOS	Yes
scGen	Dendritic cells	IL2RA	Yes
scGen	Dendritic cells	IRG1	Yes
scGen	Dendritic cells	KIAA0226L	No
scGen	Dendritic cells	KMO	No
scGen	Dendritic cells	LRIF1	Yes
scGen	Dendritic cells	NR4A2	No
scGen	Dendritic cells	PIK3IP1	No
scGen	Dendritic cells	PNPLA8	No
scGen	Dendritic cells	RASSF1	No
scGen	Dendritic cells	RGS2	No
scGen	Dendritic cells	RHOH	Yes
scGen	Dendritic cells	SC5D	No
scGen	Dendritic cells	SEC23B	No
scGen	Dendritic cells	SERPINB2	Yes
scGen	Dendritic cells	SLC25A38	No
scGen	Dendritic cells	SLC37A1	Yes
scGen	Dendritic cells	SLC39A8	No
scGen	Dendritic cells	SNHG8	No
scGen	Dendritic cells	ST3GAL1	Yes
scGen	Dendritic cells	SYTL3	Yes
scGen	Dendritic cells	TUBA4A	No
scGen	Dendritic cells	ZNF701	Yes
scGen	FCGR3A+ monocytes	AK3	No
scGen	FCGR3A+ monocytes	AL928768.3	Yes
scGen	FCGR3A+ monocytes	AQP3	No
scGen	FCGR3A+ monocytes	ARL5B	Yes
scGen	FCGR3A+ monocytes	BANK1	Yes
scGen	FCGR3A+ monocytes	CCL22	No
scGen	FCGR3A+ monocytes	CCNA1	Yes
scGen	FCGR3A+ monocytes	CCND2	Yes
scGen	FCGR3A+ monocytes	CD5	No
scGen	FCGR3A+ monocytes	CHORDC1	Yes
scGen	FCGR3A+ monocytes	CLECL1	Yes
scGen	FCGR3A+ monocytes	CLIC3	No
scGen	FCGR3A+ monocytes	CPNE2	Yes
scGen	FCGR3A+ monocytes	DAPP1	Yes
scGen	FCGR3A+ monocytes	FAM43A	No
scGen	FCGR3A+ monocytes	FAM69A	No
scGen	FCGR3A+ monocytes	GADD45B	Yes
scGen	FCGR3A+ monocytes	GLO1	No
scGen	FCGR3A+ monocytes	GTF3C5	No
scGen	FCGR3A+ monocytes	H2AFX	No
scGen	FCGR3A+ monocytes	IL6	Yes
scGen	FCGR3A+ monocytes	ISCA1	No
scGen	FCGR3A+ monocytes	MIR155HG	No
scGen	FCGR3A+ monocytes	NDEL1	Yes
scGen	FCGR3A+ monocytes	NFYB	No
scGen	FCGR3A+ monocytes	NR4A1	No
scGen	FCGR3A+ monocytes	NUCB2	No
scGen	FCGR3A+ monocytes	P2RY10	No
scGen	FCGR3A+ monocytes	PGM2	Yes
scGen	FCGR3A+ monocytes	PNMA1	No
scGen	FCGR3A+ monocytes	POLR1C	No
scGen	FCGR3A+ monocytes	PPA1	Yes
scGen	FCGR3A+ monocytes	PRR7	No
scGen	FCGR3A+ monocytes	PTPRCAP	No
scGen	FCGR3A+ monocytes	RAB3GAP1	Yes
scGen	FCGR3A+ monocytes	RHOF	No
scGen	FCGR3A+ monocytes	RNASE2	Yes
scGen	FCGR3A+ monocytes	RP11-752G15.6	No
scGen	FCGR3A+ monocytes	RUFY1	No
scGen	FCGR3A+ monocytes	SDR39U1	No
scGen	FCGR3A+ monocytes	SLC25A4	No
scGen	FCGR3A+ monocytes	SLC9A3R1	No
scGen	FCGR3A+ monocytes	SRSF1	No
scGen	FCGR3A+ monocytes	STAT5A	Yes
scGen	FCGR3A+ monocytes	SUCLA2	No
scGen	FCGR3A+ monocytes	TAF1B	Yes
scGen	FCGR3A+ monocytes	TBC1D4	No
scGen	FCGR3A+ monocytes	TMA16	Yes
scGen	FCGR3A+ monocytes	TVP23A	No
scGen	FCGR3A+ monocytes	ZNF32	No
ComBat	B cells	ABCC3	No
ComBat	B cells	ALCAM	No
ComBat	B cells	AMICA1	No
ComBat	B cells	C19orf59	No
ComBat	B cells	C5AR1	Yes
ComBat	B cells	CD14	No
ComBat	B cells	CLEC5A	No
ComBat	B cells	CST6	No
ComBat	B cells	CTB-61M7.2	No
ComBat	B cells	CXCL1	No
ComBat	B cells	CXCL2	No
ComBat	B cells	CXCL3	No
ComBat	B cells	CYP1B1	No
ComBat	B cells	CYP27A1	No
ComBat	B cells	DAB2	No
ComBat	B cells	DNAJC25	Yes
ComBat	B cells	DOK2	No
ComBat	B cells	EEPD1	Yes
ComBat	B cells	EPB41L3	No
ComBat	B cells	FCRL4	No
ComBat	B cells	FOXK2	No
ComBat	B cells	G0S2	No
ComBat	B cells	HOTAIRM1	No
ComBat	B cells	HS3ST1	No
ComBat	B cells	IER3	No
ComBat	B cells	IL1B	No
ComBat	B cells	KCNG1	No
ComBat	B cells	LINC01094	No
ComBat	B cells	LRRC25	No
ComBat	B cells	LRRK2	No
ComBat	B cells	MGST1	Yes
ComBat	B cells	MMP9	No
ComBat	B cells	NMB	Yes
ComBat	B cells	OLR1	No
ComBat	B cells	OSM	No
ComBat	B cells	PHLDA1	No
ComBat	B cells	PID1	No
ComBat	B cells	RP11-290F20.3	Yes
ComBat	B cells	S100A12	No
ComBat	B cells	S100A8	No
ComBat	B cells	SDC2	No
ComBat	B cells	SGCE	No
ComBat	B cells	SLC11A1	No
ComBat	B cells	SLC43A2	Yes
ComBat	B cells	SLC7A11	No
ComBat	B cells	SMPDL3A	No
ComBat	B cells	THBS1	Yes
ComBat	B cells	TPST1	No
ComBat	B cells	VCAN	No
ComBat	B cells	ZDHHC7	No
ComBat	CD14+ monocytes	ABCC3	No
ComBat	CD14+ monocytes	AKR1C3	No
ComBat	CD14+ monocytes	AMICA1	No
ComBat	CD14+ monocytes	ATXN1	No
ComBat	CD14+ monocytes	C6orf223	No
ComBat	CD14+ monocytes	CAMK1	No
ComBat	CD14+ monocytes	CCL8	Yes
ComBat	CD14+ monocytes	CCNH	No
ComBat	CD14+ monocytes	CD93	No
ComBat	CD14+ monocytes	CENPW	No
ComBat	CD14+ monocytes	COL7A1	No
ComBat	CD14+ monocytes	CST6	No
ComBat	CD14+ monocytes	CTD-2267D19.2	No
ComBat	CD14+ monocytes	CXCL10	Yes
ComBat	CD14+ monocytes	CXCL11	Yes
ComBat	CD14+ monocytes	CXCL5	No
ComBat	CD14+ monocytes	DAB2	No
ComBat	CD14+ monocytes	ECHDC1	No
ComBat	CD14+ monocytes	EGR1	No
ComBat	CD14+ monocytes	EMR2	No
ComBat	CD14+ monocytes	ETFA	No
ComBat	CD14+ monocytes	G0S2	No
ComBat	CD14+ monocytes	HS3ST1	No
ComBat	CD14+ monocytes	IDO1	Yes
ComBat	CD14+ monocytes	IFIT2	Yes
ComBat	CD14+ monocytes	IRGQ	No
ComBat	CD14+ monocytes	KDM6B	No
ComBat	CD14+ monocytes	LINC01094	No
ComBat	CD14+ monocytes	MMP19	No
ComBat	CD14+ monocytes	MMP9	No
ComBat	CD14+ monocytes	MTSS1	Yes
ComBat	CD14+ monocytes	NDUFV3	No
ComBat	CD14+ monocytes	NMB	Yes
ComBat	CD14+ monocytes	PDPN	Yes
ComBat	CD14+ monocytes	PLAU	No
ComBat	CD14+ monocytes	PLEK2	No
ComBat	CD14+ monocytes	POR	No
ComBat	CD14+ monocytes	PPARG	Yes
ComBat	CD14+ monocytes	PTGS1	No
ComBat	CD14+ monocytes	RSAD2	Yes
ComBat	CD14+ monocytes	SMOX	No
ComBat	CD14+ monocytes	SSH1	No
ComBat	CD14+ monocytes	THBD	No
ComBat	CD14+ monocytes	TMX2	No
ComBat	CD14+ monocytes	TNFSF10	Yes
ComBat	CD14+ monocytes	TNFSF13B	Yes
ComBat	CD14+ monocytes	TPST1	No
ComBat	CD14+ monocytes	TRIB1	No
ComBat	CD14+ monocytes	TRMT6	No
ComBat	CD14+ monocytes	ZFHX3	No
ComBat	CD4 T cells	C19orf59	No
ComBat	CD4 T cells	C1orf122	No
ComBat	CD4 T cells	C5AR1	Yes
ComBat	CD4 T cells	CD14	No
ComBat	CD4 T cells	CD9	No
ComBat	CD4 T cells	CLEC5A	No
ComBat	CD4 T cells	CST6	No
ComBat	CD4 T cells	CTB-61M7.2	No
ComBat	CD4 T cells	CXCL1	No
ComBat	CD4 T cells	CXCL16	No
ComBat	CD4 T cells	CXCL2	No
ComBat	CD4 T cells	CXCL3	No
ComBat	CD4 T cells	CYP1B1	No
ComBat	CD4 T cells	CYP27A1	No
ComBat	CD4 T cells	DAB2	No
ComBat	CD4 T cells	EIF4EBP1	No
ComBat	CD4 T cells	EPB41L3	No
ComBat	CD4 T cells	FOS	No
ComBat	CD4 T cells	G0S2	No
ComBat	CD4 T cells	GAPT	No
ComBat	CD4 T cells	HS3ST1	No
ComBat	CD4 T cells	IER3	No
ComBat	CD4 T cells	IL13RA1	No
ComBat	CD4 T cells	IL1B	No
ComBat	CD4 T cells	IL8	No
ComBat	CD4 T cells	LRRC25	No
ComBat	CD4 T cells	MAP3K8	Yes
ComBat	CD4 T cells	MGST1	Yes
ComBat	CD4 T cells	MMP19	No
ComBat	CD4 T cells	MMP9	No
ComBat	CD4 T cells	MTSS1	Yes
ComBat	CD4 T cells	OLR1	No
ComBat	CD4 T cells	OSM	No
ComBat	CD4 T cells	PID1	No
ComBat	CD4 T cells	PNP	No
ComBat	CD4 T cells	PPIF	No
ComBat	CD4 T cells	QPCT	No
ComBat	CD4 T cells	RP11-290F20.3	Yes
ComBat	CD4 T cells	S100A12	No
ComBat	CD4 T cells	S100A8	No
ComBat	CD4 T cells	SDC2	No
ComBat	CD4 T cells	SERPINB2	Yes
ComBat	CD4 T cells	SLC11A1	No
ComBat	CD4 T cells	SLC43A2	Yes
ComBat	CD4 T cells	SLC7A11	No
ComBat	CD4 T cells	TGFBI	No
ComBat	CD4 T cells	THBS1	Yes
ComBat	CD4 T cells	TPST1	No
ComBat	CD4 T cells	VCAN	No
ComBat	CD4 T cells	VMO1	Yes
ComBat	CD8 T cells	AC007383.3	No
ComBat	CD8 T cells	ACTN1	No
ComBat	CD8 T cells	AGPAT9	No
ComBat	CD8 T cells	BCAT1	No
ComBat	CD8 T cells	C19orf59	No
ComBat	CD8 T cells	CAMK1	No
ComBat	CD8 T cells	CD14	No
ComBat	CD8 T cells	CD9	No
ComBat	CD8 T cells	CDK5RAP2	No
ComBat	CD8 T cells	CLEC5A	No
ComBat	CD8 T cells	COL6A2	Yes
ComBat	CD8 T cells	CST6	No
ComBat	CD8 T cells	CTB-61M7.2	No
ComBat	CD8 T cells	CXCL3	No
ComBat	CD8 T cells	CYP1B1	No
ComBat	CD8 T cells	CYP27A1	No
ComBat	CD8 T cells	EPB41L3	No
ComBat	CD8 T cells	FBXL6	No
ComBat	CD8 T cells	FOXK2	No
ComBat	CD8 T cells	G0S2	No
ComBat	CD8 T cells	GAPT	No
ComBat	CD8 T cells	GGH	No
ComBat	CD8 T cells	HPGD	No
ComBat	CD8 T cells	HS3ST1	No
ComBat	CD8 T cells	IER3	No
ComBat	CD8 T cells	IL13RA1	No
ComBat	CD8 T cells	IL1B	No
ComBat	CD8 T cells	IRGQ	No
ComBat	CD8 T cells	ITGAV	No
ComBat	CD8 T cells	KIR2DL3	Yes
ComBat	CD8 T cells	LRRC25	No
ComBat	CD8 T cells	METTL25	No
ComBat	CD8 T cells	NMB	Yes
ComBat	CD8 T cells	OLR1	No
ComBat	CD8 T cells	OSM	No
ComBat	CD8 T cells	PID1	No
ComBat	CD8 T cells	PIK3R5	No
ComBat	CD8 T cells	PINK1-AS	No
ComBat	CD8 T cells	REV1	No
ComBat	CD8 T cells	RP11-152N13.5	No
ComBat	CD8 T cells	S100A12	No
ComBat	CD8 T cells	SDC2	No
ComBat	CD8 T cells	SLC11A1	No
ComBat	CD8 T cells	SLC7A11	No
ComBat	CD8 T cells	TNFAIP8L1	No
ComBat	CD8 T cells	VCAN	No
ComBat	CD8 T cells	VILL	Yes
ComBat	CD8 T cells	ZNF354B	No
ComBat	CD8 T cells	ZNF382	No
ComBat	CD8 T cells	ZNF837	No
ComBat	Dendritic cells	ABCC4	No
ComBat	Dendritic cells	AC005523.2	No
ComBat	Dendritic cells	AKR1C1	No
ComBat	Dendritic cells	AKR1C2	No
ComBat	Dendritic cells	AP000769.1	No
ComBat	Dendritic cells	C19orf59	No
ComBat	Dendritic cells	CAV1	No
ComBat	Dendritic cells	CD1B	No
ComBat	Dendritic cells	COG3	No
ComBat	Dendritic cells	CRAT	No
ComBat	Dendritic cells	CREB3L4	No
ComBat	Dendritic cells	CTB-61M7.2	No
ComBat	Dendritic cells	EXTL2	Yes
ComBat	Dendritic cells	F13A1	No
ComBat	Dendritic cells	FAM101B	No
ComBat	Dendritic cells	FAM43A	No
ComBat	Dendritic cells	GNG4	No
ComBat	Dendritic cells	HEATR6	No
ComBat	Dendritic cells	HNRNPU-AS1	No
ComBat	Dendritic cells	HOXA9	No
ComBat	Dendritic cells	HOXB-AS1	Yes
ComBat	Dendritic cells	HOXB3	No
ComBat	Dendritic cells	IMPA2	No
ComBat	Dendritic cells	KIF3B	No
ComBat	Dendritic cells	MFSD3	No
ComBat	Dendritic cells	MMP7	No
ComBat	Dendritic cells	PDGFB	Yes
ComBat	Dendritic cells	PROC	No
ComBat	Dendritic cells	PXMP4	No
ComBat	Dendritic cells	QPRT	No
ComBat	Dendritic cells	RMDN2	No
ComBat	Dendritic cells	ROM1	No
ComBat	Dendritic cells	RP11-105N14.1	No
ComBat	Dendritic cells	RP11-386G11.5	No
ComBat	Dendritic cells	SERPINH1	Yes
ComBat	Dendritic cells	SLC11A1	No
ComBat	Dendritic cells	SLC23A3	Yes
ComBat	Dendritic cells	SLC6A12	Yes
ComBat	Dendritic cells	ST3GAL1	Yes
ComBat	Dendritic cells	TAOK2	Yes
ComBat	Dendritic cells	TIGD2	Yes
ComBat	Dendritic cells	TLR6	Yes
ComBat	Dendritic cells	TPST1	No
ComBat	Dendritic cells	TRPM2	No
ComBat	Dendritic cells	TRPM7	No
ComBat	Dendritic cells	UBE3C	No
ComBat	Dendritic cells	YPEL1	No
ComBat	Dendritic cells	ZNF223.1	No
ComBat	Dendritic cells	ZNF235	Yes
ComBat	Dendritic cells	ZNF846	No
ComBat	FCGR3A+ monocytes	ACSL4	Yes
ComBat	FCGR3A+ monocytes	ACTN1	No
ComBat	FCGR3A+ monocytes	BICD2	No
ComBat	FCGR3A+ monocytes	CAMK1	No
ComBat	FCGR3A+ monocytes	CASC7	No
ComBat	FCGR3A+ monocytes	CDKN3	No
ComBat	FCGR3A+ monocytes	CEACAM3	Yes
ComBat	FCGR3A+ monocytes	CRIP2	No
ComBat	FCGR3A+ monocytes	CTC-378H22.1	No
ComBat	FCGR3A+ monocytes	CXCL1	No
ComBat	FCGR3A+ monocytes	CYBRD1	No
ComBat	FCGR3A+ monocytes	CYP27A1	No
ComBat	FCGR3A+ monocytes	DRG2	No
ComBat	FCGR3A+ monocytes	ECHDC1	No
ComBat	FCGR3A+ monocytes	EIF4EBP1	No
ComBat	FCGR3A+ monocytes	EREG	No
ComBat	FCGR3A+ monocytes	FAM168B	No
ComBat	FCGR3A+ monocytes	FAM195A	No
ComBat	FCGR3A+ monocytes	GK5	No
ComBat	FCGR3A+ monocytes	GLIS3	No
ComBat	FCGR3A+ monocytes	GPNMB	No
ComBat	FCGR3A+ monocytes	HES1	No
ComBat	FCGR3A+ monocytes	ICAM4	No
ComBat	FCGR3A+ monocytes	JAKMIP2	No
ComBat	FCGR3A+ monocytes	KIAA0930	No
ComBat	FCGR3A+ monocytes	KLHL24	No
ComBat	FCGR3A+ monocytes	LINC01094	No
ComBat	FCGR3A+ monocytes	LPXN	No
ComBat	FCGR3A+ monocytes	MEG3	No
ComBat	FCGR3A+ monocytes	MMP9	No
ComBat	FCGR3A+ monocytes	NACC2	Yes
ComBat	FCGR3A+ monocytes	NADSYN1	No
ComBat	FCGR3A+ monocytes	PKIB	No
ComBat	FCGR3A+ monocytes	PLEK2	No
ComBat	FCGR3A+ monocytes	PPP1R17	No
ComBat	FCGR3A+ monocytes	PSMG3	No
ComBat	FCGR3A+ monocytes	PURA	No
ComBat	FCGR3A+ monocytes	QPRT	No
ComBat	FCGR3A+ monocytes	RAMP1	No
ComBat	FCGR3A+ monocytes	REV1	No
ComBat	FCGR3A+ monocytes	RRAS	Yes
ComBat	FCGR3A+ monocytes	SOWAHD	No
ComBat	FCGR3A+ monocytes	ST3GAL1	Yes
ComBat	FCGR3A+ monocytes	TIMP2	Yes
ComBat	FCGR3A+ monocytes	TMEM176A	Yes
ComBat	FCGR3A+ monocytes	TNFAIP8L1	No
ComBat	FCGR3A+ monocytes	TPTEP1	No
ComBat	FCGR3A+ monocytes	TRIB1	No
ComBat	FCGR3A+ monocytes	VNN1	No
ComBat	FCGR3A+ monocytes	ZG16B	Yes
ComBat	Megakaryocytes	ABHD4	No
ComBat	Megakaryocytes	AC005523.2	No
ComBat	Megakaryocytes	AKR1C2	No
ComBat	Megakaryocytes	APEX2	No
ComBat	Megakaryocytes	C21orf119	No
ComBat	Megakaryocytes	C3orf18	Yes
ComBat	Megakaryocytes	C6orf223	No
ComBat	Megakaryocytes	CCDC22	No
ComBat	Megakaryocytes	CD160	Yes
ComBat	Megakaryocytes	DCSTAMP	No
ComBat	Megakaryocytes	DNAJC25	Yes
ComBat	Megakaryocytes	EGLN3	No
ComBat	Megakaryocytes	FAM101B	No
ComBat	Megakaryocytes	FOXK2	No
ComBat	Megakaryocytes	GPR174	No
ComBat	Megakaryocytes	GPR97	No
ComBat	Megakaryocytes	HOTAIRM1	No
ComBat	Megakaryocytes	HSD3B7	Yes
ComBat	Megakaryocytes	ICA1	Yes
ComBat	Megakaryocytes	IL24	Yes
ComBat	Megakaryocytes	INPP5A	No
ComBat	Megakaryocytes	METTL25	No
ComBat	Megakaryocytes	NMB	Yes
ComBat	Megakaryocytes	NR1D1	No
ComBat	Megakaryocytes	POLR3A	Yes
ComBat	Megakaryocytes	PXMP4	No
ComBat	Megakaryocytes	RASL11A	No
ComBat	Megakaryocytes	RP11-218M22.1	No
ComBat	Megakaryocytes	S100A12	No
ComBat	Megakaryocytes	S100A5	No
ComBat	Megakaryocytes	SLC19A2	No
ComBat	Megakaryocytes	SLC30A6	Yes
ComBat	Megakaryocytes	STEAP1B	No
ComBat	Megakaryocytes	TCTN1	No
ComBat	Megakaryocytes	TNRC6C	No
ComBat	Megakaryocytes	TPST1	No
ComBat	Megakaryocytes	TRIM16	No
ComBat	Megakaryocytes	TST	No
ComBat	Megakaryocytes	TYMS	No
ComBat	Megakaryocytes	USP9X	No
ComBat	Megakaryocytes	VPREB3	Yes
ComBat	Megakaryocytes	YPEL1	No
ComBat	Megakaryocytes	ZNF117	No
ComBat	Megakaryocytes	ZNF236	No
ComBat	Megakaryocytes	ZNF256	Yes
ComBat	Megakaryocytes	ZNF502	Yes
ComBat	Megakaryocytes	ZNF512B	No
ComBat	Megakaryocytes	ZNF570	No
ComBat	Megakaryocytes	ZNF84	No
ComBat	Megakaryocytes	ZSCAN21	No
ComBat	NK cells	ACTN1	No
ComBat	NK cells	AGPAT9	No
ComBat	NK cells	AURKA	No
ComBat	NK cells	BCAT1	No
ComBat	NK cells	C5AR1	Yes
ComBat	NK cells	CAMK1	No
ComBat	NK cells	CD14	No
ComBat	NK cells	CD9	No
ComBat	NK cells	CLEC5A	No
ComBat	NK cells	CST6	No
ComBat	NK cells	CTB-61M7.2	No
ComBat	NK cells	CXCL1	No
ComBat	NK cells	CXCL2	No
ComBat	NK cells	CXCL3	No
ComBat	NK cells	CYP1B1	No
ComBat	NK cells	CYP27A1	No
ComBat	NK cells	EPB41L3	No
ComBat	NK cells	G0S2	No
ComBat	NK cells	GAPT	No
ComBat	NK cells	HS3ST1	No
ComBat	NK cells	IL13RA1	No
ComBat	NK cells	IL1B	No
ComBat	NK cells	ITGAV	No
ComBat	NK cells	KCNAB2	No
ComBat	NK cells	KIAA0232	No
ComBat	NK cells	KIAA0930	No
ComBat	NK cells	LRRC25	No
ComBat	NK cells	MGST1	Yes
ComBat	NK cells	MTA1	No
ComBat	NK cells	OLR1	No
ComBat	NK cells	OSM	No
ComBat	NK cells	PID1	No
ComBat	NK cells	POR	No
ComBat	NK cells	RECK	No
ComBat	NK cells	RP11-489E7.4	No
ComBat	NK cells	S100A12	No
ComBat	NK cells	SDC2	No
[truncated: 726 more rows]

## Sheet: Table S3C.PBMC_CD14_GO_terms
Table S3C. GO terms in CD14+ monocytes of PBMC dataset.
Method	Cell population	Regulation	ONTOLOGY	ID	Description	GeneRatio	BgRatio	p-value	Adjusted p-value	q-value	GeneID	Count
CAPER	CD14+ monocytes	Up	BP	GO:0044419	biological process involved in interspecies interaction between organisms	109/251	430/2546	5.45485e-26	8.43496e-23	6.33996e-23	ISG15/CXCL11/IFIT2/RSAD2/CXCL10/IFIT1/OAS1/IFIT3/IFI6/IFITM3/LY6E/MX1/OASL/IDO1/GBP1/APOBEC3A/IFI44L/HERC5/SERPING1/IL27/ISG20/GBP4/GBP5/IFI27/CXCL9/PLSCR1/CCL8/DDX60/IFITM2/ZC3HAV1/SASH1/GBP2/GBP3/SOD2/SLAMF7/NINJ1/FCGR1A/P2RX7/SIRPA/RIPK2/CTSS/MNDA/HSPA1A/CD40/CARD16/PIM2/DEFB1/NPC2/LYN/HSPB1/CASP1/EDN1/IRF8/IL15/CD80/KYNU/TYROBP/BATF/SYK/PTGIR/CFD/CALCOCO2/STAT2/CD274/NFKBIA/TIGIT/CCR5/LGALS1/…	109
CAPER	CD14+ monocytes	Up	BP	GO:0006952	defense response	116/251	481/2546	7.03206e-26	8.43496e-23	6.33996e-23	ISG15/CXCL11/IFIT2/RSAD2/CXCL10/IFIT1/OAS1/IFIT3/IFI6/IFITM3/LY6E/MX1/OASL/IDO1/GBP1/APOBEC3A/IFI44L/HERC5/SERPING1/IL27/ISG20/GBP4/GBP5/IFI27/CXCL9/PLSCR1/CCL8/DDX60/IFITM2/ZC3HAV1/GBP2/GBP3/CMKLR1/CD48/SLAMF7/CTSC/NINJ1/FCGR1A/P2RX7/PTK2B/SIRPA/RIPK2/IL1RN/CTSS/MNDA/HSPA1A/CD40/DEFB1/LYN/CASP1/EDN1/CCRL2/CST3/IRF8/IL15/APOL3/ZEB2/KYNU/TYROBP/BATF/SYK/PTGIR/CFD/CALCOCO2/STAT2/CD274/NFKBIA/TIGIT/…	116
CAPER	CD14+ monocytes	Up	BP	GO:0051707	response to other organism	104/251	403/2546	2.96121e-25	2.22985e-22	1.67602e-22	ISG15/CXCL11/IFIT2/RSAD2/CXCL10/IFIT1/OAS1/IFIT3/IFI6/IFITM3/LY6E/MX1/OASL/IDO1/GBP1/APOBEC3A/IFI44L/HERC5/SERPING1/IL27/ISG20/GBP4/GBP5/IFI27/CXCL9/PLSCR1/CCL8/DDX60/IFITM2/ZC3HAV1/SASH1/GBP2/GBP3/SOD2/SLAMF7/NINJ1/FCGR1A/P2RX7/SIRPA/RIPK2/CTSS/MNDA/HSPA1A/CD40/CARD16/PIM2/DEFB1/NPC2/LYN/HSPB1/CASP1/EDN1/IRF8/IL15/CD80/KYNU/TYROBP/BATF/SYK/PTGIR/CFD/CALCOCO2/STAT2/CD274/NFKBIA/TIGIT/CCR5/FCER1G/…	104
CAPER	CD14+ monocytes	Up	BP	GO:0043207	response to external biotic stimulus	104/251	404/2546	3.71797e-25	2.22985e-22	1.67602e-22	ISG15/CXCL11/IFIT2/RSAD2/CXCL10/IFIT1/OAS1/IFIT3/IFI6/IFITM3/LY6E/MX1/OASL/IDO1/GBP1/APOBEC3A/IFI44L/HERC5/SERPING1/IL27/ISG20/GBP4/GBP5/IFI27/CXCL9/PLSCR1/CCL8/DDX60/IFITM2/ZC3HAV1/SASH1/GBP2/GBP3/SOD2/SLAMF7/NINJ1/FCGR1A/P2RX7/SIRPA/RIPK2/CTSS/MNDA/HSPA1A/CD40/CARD16/PIM2/DEFB1/NPC2/LYN/HSPB1/CASP1/EDN1/IRF8/IL15/CD80/KYNU/TYROBP/BATF/SYK/PTGIR/CFD/CALCOCO2/STAT2/CD274/NFKBIA/TIGIT/CCR5/FCER1G/…	104
CAPER	CD14+ monocytes	Up	BP	GO:0009607	response to biotic stimulus	105/251	412/2546	4.79958e-25	2.30284e-22	1.73088e-22	ISG15/CXCL11/IFIT2/RSAD2/CXCL10/IFIT1/OAS1/IFIT3/IFI6/IFITM3/LY6E/MX1/OASL/IDO1/GBP1/APOBEC3A/IFI44L/HERC5/SERPING1/IL27/ISG20/GBP4/GBP5/IFI27/CXCL9/PLSCR1/CCL8/DDX60/IFITM2/ZC3HAV1/SASH1/GBP2/GBP3/SOD2/SLAMF7/NINJ1/FCGR1A/P2RX7/SIRPA/RIPK2/CTSS/MNDA/HSPA1A/CD40/CARD16/IL4I1/PIM2/DEFB1/NPC2/LYN/HSPB1/CASP1/EDN1/IRF8/IL15/CD80/KYNU/TYROBP/BATF/SYK/PTGIR/CFD/CALCOCO2/STAT2/CD274/NFKBIA/TIGIT/CCR5/F…	105
CAPER	CD14+ monocytes	Up	BP	GO:0098542	defense response to other organism	85/251	306/2546	2.3132e-22	9.24895e-20	6.95178e-20	ISG15/CXCL11/IFIT2/RSAD2/CXCL10/IFIT1/OAS1/IFIT3/IFI6/IFITM3/LY6E/MX1/OASL/GBP1/APOBEC3A/HERC5/SERPING1/IL27/ISG20/GBP4/GBP5/IFI27/CXCL9/PLSCR1/CCL8/DDX60/IFITM2/ZC3HAV1/GBP2/GBP3/SLAMF7/NINJ1/FCGR1A/P2RX7/SIRPA/RIPK2/CTSS/MNDA/HSPA1A/CD40/DEFB1/LYN/CASP1/EDN1/IRF8/KYNU/TYROBP/BATF/SYK/CFD/CALCOCO2/STAT2/CD274/NFKBIA/TIGIT/FCER1G/CCL2/HSP90AA1/LGALS3/CCL4/GZMK/NCF1/CCL3/CYBB/FCN1/RAB20/GRN/CD74/A…	85
CAPER	CD14+ monocytes	Up	BP	GO:0140546	defense response to symbiont	84/251	302/2546	4.12447e-22	1.41351e-19	1.06244e-19	ISG15/CXCL11/IFIT2/RSAD2/CXCL10/IFIT1/OAS1/IFIT3/IFI6/IFITM3/LY6E/MX1/OASL/GBP1/APOBEC3A/HERC5/SERPING1/IL27/ISG20/GBP4/GBP5/IFI27/CXCL9/PLSCR1/CCL8/DDX60/IFITM2/ZC3HAV1/GBP2/GBP3/SLAMF7/NINJ1/FCGR1A/P2RX7/SIRPA/RIPK2/CTSS/MNDA/HSPA1A/CD40/DEFB1/LYN/CASP1/EDN1/IRF8/KYNU/TYROBP/SYK/CFD/CALCOCO2/STAT2/CD274/NFKBIA/TIGIT/FCER1G/CCL2/HSP90AA1/LGALS3/CCL4/GZMK/NCF1/CCL3/CYBB/FCN1/RAB20/GRN/CD74/AIF1/H…	84
CAPER	CD14+ monocytes	Up	BP	GO:0045087	innate immune response	77/251	270/2546	7.80509e-21	2.34055e-18	1.75923e-18	ISG15/IFIT2/RSAD2/CXCL10/IFIT1/OAS1/IFIT3/IFI6/IFITM3/LY6E/MX1/OASL/GBP1/APOBEC3A/HERC5/SERPING1/IL27/ISG20/GBP4/GBP5/IFI27/PLSCR1/DDX60/IFITM2/ZC3HAV1/GBP2/GBP3/SLAMF7/NINJ1/FCGR1A/P2RX7/SIRPA/RIPK2/CTSS/MNDA/HSPA1A/CD40/DEFB1/LYN/CASP1/EDN1/IRF8/KYNU/TYROBP/SYK/CFD/CALCOCO2/STAT2/CD274/NFKBIA/TIGIT/FCER1G/CCL2/HSP90AA1/LGALS3/GZMK/NCF1/CCL3/CYBB/FCN1/RAB20/GRN/CD74/AIF1/HSPA1B/SERPINB9/SPI1/TLR…	77
CAPER	CD14+ monocytes	Up	BP	GO:0032101	regulation of response to external stimulus	78/251	296/2546	9.04224e-19	2.41026e-16	1.81162e-16	ISG15/RSAD2/CXCL10/OAS1/OASL/IDO1/GBP1/HERC5/SERPING1/IL27/GBP5/PLSCR1/DDX60/ZC3HAV1/SASH1/GBP2/GBP3/CMKLR1/CTSC/NINJ1/FCGR1A/P2RX7/PTK2B/SIRPA/RIPK2/CTSS/MNDA/HSPA1A/CARD16/LYN/MOSPD2/HSPB1/CASP1/EDN1/P2RX4/IL15/TYROBP/SYK/STAT2/CD274/NFKBIA/TIGIT/LGALS1/CLEC12A/FCER1G/CCR1/C3AR1/CCL2/MGLL/HSP90AA1/CCL4/GZMK/NCF1/HLA-DRB1/ADA/CCL3/FCN1/GRN/CD74/TNFAIP6/AIF1/HSPA1B/SERPINB9/SPI1/TLR2/CLEC4E/ANXA1…	78
CAPER	CD14+ monocytes	Up	BP	GO:0032103	positive regulation of response to external stimulus	58/251	183/2546	6.97641e-18	1.67364e-15	1.25796e-15	RSAD2/CXCL10/OAS1/OASL/IDO1/GBP1/GBP5/PLSCR1/DDX60/ZC3HAV1/SASH1/GBP2/GBP3/CMKLR1/CTSC/NINJ1/FCGR1A/P2RX7/PTK2B/RIPK2/CTSS/MNDA/HSPA1A/LYN/MOSPD2/HSPB1/CASP1/EDN1/P2RX4/IL15/TYROBP/SYK/CD274/NFKBIA/LGALS1/FCER1G/CCR1/C3AR1/CCL2/HSP90AA1/CCL4/GZMK/CCL3/FCN1/GRN/CD74/AIF1/HSPA1B/SPI1/TLR2/CLEC4E/PLA2G7/SQSTM1/CFP/HCK/CCL7/TNIP3/HSPA8	58
CAPER	CD14+ monocytes	Up	BP	GO:0034097	response to cytokine	74/251	289/2546	6.02547e-17	1.3141e-14	9.87716e-15	ISG15/CXCL11/CXCL10/IFIT1/OAS1/IFITM3/TNFSF13B/MX1/OASL/GBP1/GBP4/GBP5/XAF1/IFI27/CXCL9/PLSCR1/CCL8/MT2A/IFITM2/CD38/SNX10/GBP2/GBP3/CMKLR1/LAMP3/PTK2B/SIRPA/RIPK2/IL1RN/MNDA/HSPA1A/CD40/CARD16/FAS/LYN/NRP2/CASP1/EDN1/CCRL2/IRF8/IL15/KYNU/SYK/CALCOCO2/STAT2/CD274/NFKBIA/CCR5/FCER1G/CCR1/ACSL1/CCL2/TIMP1/CCL4/LILRB4/CCL3/KMO/RAB20/CD74/AIF1/TRAF1/HSPA1B/HSP90AB1/SPI1/TLR2/HCK/CCL7/IFNGR2/HLA-DPA1/…	74
CAPER	CD14+ monocytes	Up	BP	GO:1901652	response to peptide	74/251	292/2546	1.14279e-16	2.28462e-14	1.71719e-14	ISG15/CXCL11/CXCL10/IFIT1/OAS1/IFITM3/TNFSF13B/MX1/OASL/GBP1/GBP4/GBP5/XAF1/IFI27/CXCL9/PLSCR1/CCL8/MT2A/IFITM2/CD38/SNX10/GBP2/GBP3/CMKLR1/LAMP3/PTK2B/SIRPA/RIPK2/IL1RN/MNDA/HSPA1A/CD40/CARD16/FAS/LYN/NRP2/CASP1/EDN1/CCRL2/IRF8/IL15/KYNU/SYK/CALCOCO2/STAT2/CD274/NFKBIA/CCR5/FCER1G/CCR1/ACSL1/CCL2/TIMP1/CCL4/LILRB4/CCL3/KMO/RAB20/CD74/AIF1/TRAF1/HSPA1B/HSP90AB1/SPI1/TLR2/HCK/CCL7/IFNGR2/HLA-DPA1/…	74
CAPER	CD14+ monocytes	Up	BP	GO:0031347	regulation of defense response	62/251	228/2546	1.91668e-15	3.53701e-13	2.65852e-13	ISG15/RSAD2/OAS1/OASL/IDO1/GBP1/HERC5/SERPING1/IL27/GBP5/PLSCR1/DDX60/ZC3HAV1/GBP2/GBP3/CTSC/NINJ1/FCGR1A/P2RX7/SIRPA/RIPK2/CTSS/MNDA/HSPA1A/LYN/CASP1/IL15/TYROBP/SYK/STAT2/CD274/NFKBIA/TIGIT/LGALS1/CLEC12A/FCER1G/CCR1/MGLL/HSP90AA1/GZMK/NCF1/HLA-DRB1/ADA/CCL3/FCN1/GRN/TNFAIP6/HSPA1B/SERPINB9/SPI1/TLR2/CLEC4E/ANXA1/PLA2G7/SQSTM1/CFP/HCK/CCL7/TNIP3/FGL2/HSPA8/SLC39A8	62
CAPER	CD14+ monocytes	Up	BP	GO:0071345	cellular response to cytokine stimulus	66/251	259/2546	6.67006e-15	1.14296e-12	8.59083e-13	ISG15/CXCL11/CXCL10/IFIT1/OAS1/IFITM3/TNFSF13B/MX1/OASL/GBP1/GBP4/GBP5/IFI27/CXCL9/CCL8/MT2A/IFITM2/SNX10/GBP2/GBP3/CMKLR1/PTK2B/SIRPA/RIPK2/IL1RN/MNDA/HSPA1A/CD40/CARD16/FAS/LYN/NRP2/CASP1/EDN1/CCRL2/IRF8/IL15/SYK/STAT2/NFKBIA/CCR5/FCER1G/CCR1/ACSL1/CCL2/CCL4/LILRB4/CCL3/KMO/RAB20/CD74/AIF1/TRAF1/HSPA1B/HSP90AB1/SPI1/TLR2/HCK/CCL7/IFNGR2/HLA-DPA1/CACYBP/ASAH1/NSMAF/MSC/CCL3L1	66
CAPER	CD14+ monocytes	Up	BP	GO:0002831	regulation of response to biotic stimulus	47/251	151/2546	3.73815e-14	5.97855e-12	4.49365e-12	ISG15/RSAD2/OAS1/OASL/HERC5/SERPING1/IL27/GBP5/PLSCR1/DDX60/ZC3HAV1/SASH1/GBP2/NINJ1/P2RX7/SIRPA/RIPK2/CTSS/MNDA/HSPA1A/CARD16/IL4I1/LYN/CASP1/IL15/TYROBP/SYK/STAT2/CD274/NFKBIA/TIGIT/HSP90AA1/NCF1/HLA-DRB1/FCN1/GRN/HSPA1B/SERPINB9/SPI1/TLR2/CLEC4E/SQSTM1/CFP/HCK/TNIP3/FGL2/HSPA8	47
CAPER	CD14+ monocytes	Up	BP	GO:0051607	defense response to virus	34/251	85/2546	5.02294e-14	7.53127e-12	5.66072e-12	ISG15/IFIT2/RSAD2/CXCL10/IFIT1/OAS1/IFIT3/IFI6/IFITM3/MX1/OASL/GBP1/APOBEC3A/IFI44L/HERC5/IL27/ISG20/GBP5/IFI27/CXCL9/PLSCR1/DDX60/IFITM2/ZC3HAV1/GBP2/GBP3/CD40/CASP1/IL15/STAT2/HSP90AA1/TLR2/IFNGR2/FGL2	34
CAPER	CD14+ monocytes	Up	BP	GO:0006954	inflammatory response	65/251	265/2546	8.66995e-14	1.22348e-11	9.19606e-12	CXCL11/CXCL10/IDO1/GBP1/IL27/GBP5/IFI27/CXCL9/PLSCR1/CCL8/GBP2/GBP3/CMKLR1/CTSC/NINJ1/FCGR1A/P2RX7/SIRPA/RIPK2/IL1RN/CD40/LYN/CASP1/CCRL2/IL15/APOL3/ZEB2/TYROBP/SYK/PTGIR/NFKBIA/CCR5/LGALS1/CLEC12A/FCER1G/CCR1/C3AR1/CCL2/MGLL/TIMP1/CD68/CCL4/PTGER2/GZMK/NCF1/HLA-DRB1/LILRB4/ADA/CCL3/CYBB/SERPINA1/GRN/TNFAIP6/AIF1/LYZ/TLR2/ANXA1/PLA2G7/HCK/CCL7/IFNGR2/TNIP3/HSPA8/CCL3L1/SLC39A8	65
CAPER	CD14+ monocytes	Up	CC	GO:0070062	extracellular exosome	79/252	381/2659	2.06979e-13	2.0067e-11	1.51938e-11	TNFSF10/LAP3/SERPING1/VAMP5/PLSCR1/CD38/KALRN/CD48/SOD2/CTSC/MARCKS/SIRPA/IL1RN/MNDA/HSPA1A/CD40/ATP6V1H/FAS/DEFB1/NPC2/LYN/HSPB1/ANXA5/P2RX4/CST3/ALDH1A1/FTL/CFD/CD274/SDCBP/GSTO1/LGALS1/CTSB/PILRA/CD63/TXN/SCARB2/TIMP1/SCPEP1/HSP90AA1/CREG1/CSTB/LGALS3/SERPINB1/HSPH1/PSAP/RAB9A/GLRX/HLA-DRA/RDX/HLA-DRB1/LILRB4/S100A11/ATP6V1B2/ATP6V1F/DNAJB1/FSCN1/SERPINA1/GRN/CD74/HSPA1B/SERPINB9/CTSL/HSP90AB1…	79
CAPER	CD14+ monocytes	Up	CC	GO:0043230	extracellular organelle	79/252	383/2659	2.81642e-13	2.0067e-11	1.51938e-11	TNFSF10/LAP3/SERPING1/VAMP5/PLSCR1/CD38/KALRN/CD48/SOD2/CTSC/MARCKS/SIRPA/IL1RN/MNDA/HSPA1A/CD40/ATP6V1H/FAS/DEFB1/NPC2/LYN/HSPB1/ANXA5/P2RX4/CST3/ALDH1A1/FTL/CFD/CD274/SDCBP/GSTO1/LGALS1/CTSB/PILRA/CD63/TXN/SCARB2/TIMP1/SCPEP1/HSP90AA1/CREG1/CSTB/LGALS3/SERPINB1/HSPH1/PSAP/RAB9A/GLRX/HLA-DRA/RDX/HLA-DRB1/LILRB4/S100A11/ATP6V1B2/ATP6V1F/DNAJB1/FSCN1/SERPINA1/GRN/CD74/HSPA1B/SERPINB9/CTSL/HSP90AB1…	79
CAPER	CD14+ monocytes	Up	CC	GO:0065010	extracellular membrane-bounded organelle	79/252	383/2659	2.81642e-13	2.0067e-11	1.51938e-11	TNFSF10/LAP3/SERPING1/VAMP5/PLSCR1/CD38/KALRN/CD48/SOD2/CTSC/MARCKS/SIRPA/IL1RN/MNDA/HSPA1A/CD40/ATP6V1H/FAS/DEFB1/NPC2/LYN/HSPB1/ANXA5/P2RX4/CST3/ALDH1A1/FTL/CFD/CD274/SDCBP/GSTO1/LGALS1/CTSB/PILRA/CD63/TXN/SCARB2/TIMP1/SCPEP1/HSP90AA1/CREG1/CSTB/LGALS3/SERPINB1/HSPH1/PSAP/RAB9A/GLRX/HLA-DRA/RDX/HLA-DRB1/LILRB4/S100A11/ATP6V1B2/ATP6V1F/DNAJB1/FSCN1/SERPINA1/GRN/CD74/HSPA1B/SERPINB9/CTSL/HSP90AB1…	79
CAPER	CD14+ monocytes	Up	CC	GO:1903561	extracellular vesicle	79/252	383/2659	2.81642e-13	2.0067e-11	1.51938e-11	TNFSF10/LAP3/SERPING1/VAMP5/PLSCR1/CD38/KALRN/CD48/SOD2/CTSC/MARCKS/SIRPA/IL1RN/MNDA/HSPA1A/CD40/ATP6V1H/FAS/DEFB1/NPC2/LYN/HSPB1/ANXA5/P2RX4/CST3/ALDH1A1/FTL/CFD/CD274/SDCBP/GSTO1/LGALS1/CTSB/PILRA/CD63/TXN/SCARB2/TIMP1/SCPEP1/HSP90AA1/CREG1/CSTB/LGALS3/SERPINB1/HSPH1/PSAP/RAB9A/GLRX/HLA-DRA/RDX/HLA-DRB1/LILRB4/S100A11/ATP6V1B2/ATP6V1F/DNAJB1/FSCN1/SERPINA1/GRN/CD74/HSPA1B/SERPINB9/CTSL/HSP90AB1…	79
CAPER	CD14+ monocytes	Up	BP	GO:0031349	positive regulation of defense response	45/251	146/2546	2.15272e-13	2.8691e-11	2.1565e-11	RSAD2/OAS1/OASL/IDO1/GBP1/GBP5/PLSCR1/DDX60/ZC3HAV1/GBP2/GBP3/CTSC/NINJ1/FCGR1A/P2RX7/RIPK2/CTSS/MNDA/HSPA1A/LYN/CASP1/IL15/TYROBP/SYK/CD274/NFKBIA/LGALS1/FCER1G/CCR1/HSP90AA1/GZMK/CCL3/FCN1/GRN/HSPA1B/SPI1/TLR2/CLEC4E/PLA2G7/SQSTM1/CFP/HCK/CCL7/TNIP3/HSPA8	45
CAPER	CD14+ monocytes	Up	BP	GO:0009615	response to virus	39/251	114/2546	2.48566e-13	3.13848e-11	2.35897e-11	ISG15/IFIT2/RSAD2/CXCL10/IFIT1/OAS1/IFIT3/IFI6/IFITM3/MX1/OASL/GBP1/APOBEC3A/IFI44L/HERC5/IL27/ISG20/GBP5/IFI27/CXCL9/PLSCR1/CCL8/DDX60/IFITM2/ZC3HAV1/GBP2/GBP3/CD40/PIM2/NPC2/HSPB1/CASP1/IL15/STAT2/HSP90AA1/CCL4/TLR2/IFNGR2/FGL2	39
CAPER	CD14+ monocytes	Up	BP	GO:0002682	regulation of immune system process	91/251	459/2546	2.61695e-13	3.13903e-11	2.35939e-11	ISG15/RSAD2/CXCL10/OAS1/TNFSF13B/OASL/IDO1/GBP1/SERPING1/IL27/GBP5/PLSCR1/CCL8/DDX60/CD38/ZC3HAV1/GBP2/CMKLR1/CTSC/NINJ1/FCGR1A/P2RX7/PTK2B/SIRPA/RIPK2/CTSS/MNDA/HSPA1A/CD40/IL4I1/LYN/MOSPD2/CASP1/EDN1/P2RX4/IL15/CD80/TYROBP/BATF/SYK/CFD/STAT2/TMEM176B/CD274/NFKBIA/TIGIT/LGALS1/CLEC12A/FCER1G/MAFB/CCR1/C3AR1/CCL2/TMEM176A/HSP90AA1/LGALS3/HSPH1/CD68/CCL4/GZMK/NCF1/HLA-DRA/HLA-DRB1/LILRB4/ADA/CD83/…	91
CAPER	CD14+ monocytes	Up	BP	GO:0009617	response to bacterium	48/251	168/2546	7.45659e-13	8.51827e-11	6.40258e-11	ISG15/CXCL10/OAS1/IDO1/GBP1/IL27/GBP4/GBP5/CXCL9/SASH1/GBP2/GBP3/SOD2/FCGR1A/P2RX7/SIRPA/RIPK2/CD40/CARD16/DEFB1/LYN/CASP1/EDN1/IRF8/CD80/SYK/PTGIR/CFD/CD274/NFKBIA/CCR5/FCER1G/CCL2/RGS1/CD68/PTGER2/NCF1/HLA-DRB1/KMO/GRN/LYZ/SPI1/TLR2/CLEC4E/CFP/HCK/GPX4/TNIP3	48
CAPER	CD14+ monocytes	Up	BP	GO:0002684	positive regulation of immune system process	73/251	333/2546	8.86928e-13	9.67155e-11	7.26942e-11	RSAD2/CXCL10/OAS1/TNFSF13B/OASL/IDO1/GBP1/SERPING1/GBP5/PLSCR1/CCL8/DDX60/CD38/ZC3HAV1/GBP2/CMKLR1/CTSC/NINJ1/FCGR1A/P2RX7/PTK2B/SIRPA/RIPK2/CTSS/MNDA/HSPA1A/CD40/IL4I1/LYN/MOSPD2/CASP1/EDN1/P2RX4/IL15/CD80/TYROBP/SYK/CFD/CD274/NFKBIA/LGALS1/FCER1G/CCR1/C3AR1/CCL2/HSP90AA1/LGALS3/HSPH1/CCL4/GZMK/HLA-DRA/HLA-DRB1/LILRB4/ADA/CD83/CCL3/FCN1/CD74/AIF1/HSPA1B/SPI1/TLR2/CLEC4E/ANXA1/PLA2G7/SQSTM1/CFP/H…	73
CAPER	CD14+ monocytes	Up	BP	GO:0050776	regulation of immune response	66/251	287/2546	1.50663e-12	1.57148e-10	1.18117e-10	ISG15/RSAD2/OAS1/TNFSF13B/OASL/IDO1/GBP1/SERPING1/IL27/GBP5/PLSCR1/DDX60/CD38/ZC3HAV1/GBP2/CMKLR1/NINJ1/FCGR1A/P2RX7/RIPK2/CTSS/MNDA/HSPA1A/CD40/IL4I1/LYN/CASP1/IL15/CD80/TYROBP/BATF/SYK/CFD/STAT2/CD274/NFKBIA/TIGIT/LGALS1/CLEC12A/FCER1G/C3AR1/HSP90AA1/LGALS3/GZMK/NCF1/HLA-DRA/HLA-DRB1/LILRB4/ADA/FCN1/GRN/CD74/HSPA1B/SERPINB9/SPI1/TLR2/CLEC4E/ANXA1/SQSTM1/CFP/HCK/HLA-DPA1/TNIP3/FGL2/HLA-DPB1/HSPA8	66
CAPER	CD14+ monocytes	Up	BP	GO:0070887	cellular response to chemical stimulus	91/251	476/2546	2.7223e-12	2.72117e-10	2.04531e-10	CXCL11/CXCL10/IFIT1/OAS1/HESX1/LY6E/GBP5/CXCL9/CCL8/MT2A/RAPGEF2/SASH1/GBP2/GBP3/CMKLR1/SOD2/NINJ1/P2RX7/PTK2B/SIRPA/RIPK2/CTSS/HSPA1A/CD40/CARD16/ZNF277/FAS/DRAM1/LYN/MOSPD2/HSPB1/CASP1/EDN1/CCRL2/P2RX4/IRF8/ALDH1A1/CD80/TYROBP/SYK/CD274/NFKBIA/CCR5/GSTO1/TBC1D4/CTSB/RAB31/FCER1G/CCR1/ACSL1/C3AR1/CCL2/TXN/TIMP1/LGALS3/AK4/CD68/CCL4/PTGER2/DYNLL1/NCF1/RDX/HLA-DRB1/ADA/CCL3/CYBB/KMO/CD74/TNFAIP6/A…	91
CAPER	CD14+ monocytes	Up	BP	GO:0019058	viral life cycle	28/251	69/2546	6.86412e-12	6.58681e-10	4.95084e-10	ISG15/RSAD2/IFIT1/OAS1/IFITM3/MX1/OASL/APOBEC3A/ISG20/GBP5/PLSCR1/CCL8/IFITM2/ZC3HAV1/GBP2/LAMP3/HSPA1A/CD80/CCR5/LGALS1/CTSB/CCL2/SCARB2/HLA-DRB1/CD74/HSPA1B/CTSL/HSP90AB1	28
CAPER	CD14+ monocytes	Up	CC	GO:0000323	lytic vacuole	46/252	176/2659	2.01523e-11	9.57234e-10	7.24775e-10	IFITM3/IFITM2/ZC3HAV1/LAMP3/CTSC/CTSS/MNDA/IL4I1/ATP6V1H/DRAM1/NPC2/LYN/P2RX4/FTL/SLC31A2/SDCBP/CTSB/C3AR1/CD63/SCARB2/HSP90AA1/CREG1/SERPINB1/PSAP/CD68/FNIP2/NCF1/RAB9A/HLA-DRA/HLA-DRB1/ADA/ATP6V1B2/ATP6V1F/GRN/CD74/CTSL/LYZ/SQSTM1/ANXA2/HCK/HLA-DPA1/CTSD/ASAH1/HLA-DPB1/HSPA8/SLC39A8	46
CAPER	CD14+ monocytes	Up	CC	GO:0005764	lysosome	46/252	176/2659	2.01523e-11	9.57234e-10	7.24775e-10	IFITM3/IFITM2/ZC3HAV1/LAMP3/CTSC/CTSS/MNDA/IL4I1/ATP6V1H/DRAM1/NPC2/LYN/P2RX4/FTL/SLC31A2/SDCBP/CTSB/C3AR1/CD63/SCARB2/HSP90AA1/CREG1/SERPINB1/PSAP/CD68/FNIP2/NCF1/RAB9A/HLA-DRA/HLA-DRB1/ADA/ATP6V1B2/ATP6V1F/GRN/CD74/CTSL/LYZ/SQSTM1/ANXA2/HCK/HLA-DPA1/CTSD/ASAH1/HLA-DPB1/HSPA8/SLC39A8	46
CAPER	CD14+ monocytes	Up	BP	GO:0034341	response to type II interferon	23/251	49/2546	1.5488e-11	1.42907e-09	1.07413e-09	IFITM3/GBP1/GBP4/GBP5/IFITM2/GBP2/GBP3/SIRPA/CD40/CASP1/EDN1/IRF8/KYNU/CALCOCO2/CCL2/CCL3/RAB20/CD74/AIF1/TLR2/HCK/IFNGR2/HLA-DPA1	23
CAPER	CD14+ monocytes	Up	CC	GO:0005773	vacuole	47/252	185/2659	3.51581e-11	1.43144e-09	1.08382e-09	IFITM3/IFITM2/ZC3HAV1/LAMP3/CTSC/CTSS/MNDA/IL4I1/ATP6V1H/DRAM1/NPC2/LYN/P2RX4/FTL/SLC31A2/CALCOCO2/SDCBP/CTSB/C3AR1/CD63/SCARB2/HSP90AA1/CREG1/SERPINB1/PSAP/CD68/FNIP2/NCF1/RAB9A/HLA-DRA/HLA-DRB1/ADA/ATP6V1B2/ATP6V1F/GRN/CD74/CTSL/LYZ/SQSTM1/ANXA2/HCK/HLA-DPA1/CTSD/ASAH1/HLA-DPB1/HSPA8/SLC39A8	47
CAPER	CD14+ monocytes	Up	BP	GO:0019221	cytokine-mediated signaling pathway	45/251	166/2546	3.34538e-11	2.97243e-09	2.23416e-09	ISG15/CXCL11/CXCL10/OAS1/IFITM3/TNFSF13B/MX1/OASL/IFI27/CXCL9/CCL8/IFITM2/CMKLR1/PTK2B/RIPK2/IL1RN/HSPA1A/CD40/CARD16/FAS/LYN/CASP1/EDN1/CCRL2/IL15/SYK/STAT2/NFKBIA/CCR5/FCER1G/CCR1/ACSL1/CCL2/CCL4/LILRB4/CCL3/CD74/TRAF1/HSPA1B/SPI1/HCK/CCL7/IFNGR2/NSMAF/CCL3L1	45
CAPER	CD14+ monocytes	Up	CC	GO:0030141	secretory granule	51/252	218/2659	1.24294e-10	4.42797e-09	3.35267e-09	SERPING1/SNX10/LAMP3/CTSC/SIRPA/CTSS/MNDA/HSPA1A/IL4I1/NPC2/MOSPD2/EDN1/CST3/TYROBP/FTL/CFD/LHFPL2/SDCBP/CLEC12A/CTSB/RAB31/FCER1G/C3AR1/PHACTR2/CD63/TIMP1/HSP90AA1/CREG1/CSTB/LGALS3/SERPINB1/PSAP/CD68/DYNLL1/S100A11/CYBB/FCN1/SERPINA1/GRN/TNFAIP6/HSPA1B/CTSL/HSP90AB1/LYZ/TLR2/CFP/ANXA2/CTSD/ASAH1/FGL2/HSPA8	51
CAPER	CD14+ monocytes	Up	BP	GO:0016032	viral process	29/251	79/2546	5.40747e-11	4.63305e-09	3.48233e-09	ISG15/RSAD2/IFIT1/OAS1/IFITM3/MX1/OASL/APOBEC3A/ISG20/GBP5/PLSCR1/CCL8/IFITM2/ZC3HAV1/GBP2/LAMP3/HSPA1A/CD80/CALCOCO2/CCR5/LGALS1/CTSB/CCL2/SCARB2/HLA-DRB1/CD74/HSPA1B/CTSL/HSP90AB1	29
CAPER	CD14+ monocytes	Up	CC	GO:0099503	secretory vesicle	54/252	240/2659	1.56716e-10	4.96266e-09	3.75751e-09	SERPING1/SNX10/LAMP3/CTSC/SIRPA/CTSS/MNDA/HSPA1A/IL4I1/ATP6V1H/NPC2/MOSPD2/EDN1/CST3/TYROBP/FTL/CFD/LHFPL2/SDCBP/CLEC12A/CTSB/RAB31/FCER1G/C3AR1/PHACTR2/CD63/TIMP1/HSP90AA1/CREG1/CSTB/LGALS3/SERPINB1/PSAP/CD68/DYNLL1/S100A11/ATP6V1B2/CYBB/ATP6V1F/FCN1/SERPINA1/GRN/TNFAIP6/HSPA1B/CTSL/HSP90AB1/LYZ/TLR2/CFP/ANXA2/CTSD/ASAH1/FGL2/HSPA8	54
CAPER	CD14+ monocytes	Up	BP	GO:0080134	regulation of response to stress	69/251	334/2546	9.51982e-11	7.87519e-09	5.91922e-09	ISG15/RSAD2/OAS1/OASL/IDO1/GBP1/HERC5/SERPING1/IL27/GBP5/PLSCR1/DDX60/ZC3HAV1/GBP2/GBP3/CTSC/NINJ1/FCGR1A/P2RX7/SIRPA/RIPK2/CTSS/MNDA/HSPA1A/FAS/LYN/CASP1/EDN1/IL15/CHORDC1/TYROBP/SYK/STAT2/CD274/NFKBIA/TIGIT/LGALS1/CLEC12A/FCER1G/CCR1/MGLL/HSP90AA1/GZMK/NCF1/HLA-DRB1/ADA/CCL3/FCN1/DNAJB1/GRN/CD74/TNFAIP6/HSPA1B/SERPINB9/SPI1/TLR2/CLEC4E/ANXA1/PLA2G7/BID/SQSTM1/CFP/ANXA2/HCK/CCL7/TNIP3/FGL2/HSPA8…	69
CAPER	CD14+ monocytes	Up	BP	GO:0045088	regulation of innate immune response	38/251	130/2546	1.24944e-10	9.99137e-09	7.5098e-09	ISG15/RSAD2/OAS1/OASL/SERPING1/GBP5/PLSCR1/DDX60/ZC3HAV1/GBP2/NINJ1/P2RX7/RIPK2/CTSS/MNDA/HSPA1A/LYN/CASP1/TYROBP/SYK/STAT2/CD274/NFKBIA/TIGIT/HSP90AA1/NCF1/FCN1/GRN/HSPA1B/SERPINB9/SPI1/TLR2/CLEC4E/SQSTM1/CFP/HCK/TNIP3/HSPA8	38
CAPER	CD14+ monocytes	Up	BP	GO:0050778	positive regulation of immune response	54/251	231/2546	1.44759e-10	1.12025e-08	8.42009e-09	RSAD2/OAS1/TNFSF13B/OASL/IDO1/GBP1/SERPING1/GBP5/PLSCR1/DDX60/CD38/ZC3HAV1/GBP2/CMKLR1/NINJ1/FCGR1A/P2RX7/RIPK2/CTSS/MNDA/HSPA1A/CD40/LYN/CASP1/IL15/CD80/TYROBP/SYK/CFD/CD274/NFKBIA/FCER1G/C3AR1/HSP90AA1/LGALS3/GZMK/HLA-DRA/HLA-DRB1/LILRB4/ADA/FCN1/CD74/HSPA1B/SPI1/TLR2/CLEC4E/ANXA1/SQSTM1/CFP/HCK/HLA-DPA1/TNIP3/HLA-DPB1/HSPA8	54
CAPER	CD14+ monocytes	Up	BP	GO:0002833	positive regulation of response to biotic stimulus	34/251	110/2546	2.49355e-10	1.86938e-08	1.40508e-08	RSAD2/OAS1/OASL/GBP5/PLSCR1/DDX60/ZC3HAV1/SASH1/GBP2/NINJ1/P2RX7/RIPK2/CTSS/MNDA/HSPA1A/LYN/CASP1/TYROBP/SYK/CD274/NFKBIA/HSP90AA1/HLA-DRB1/FCN1/GRN/HSPA1B/SPI1/TLR2/CLEC4E/SQSTM1/CFP/HCK/TNIP3/HSPA8	34
CAPER	CD14+ monocytes	Up	BP	GO:0002253	activation of immune response	43/251	169/2546	9.23767e-10	6.71551e-08	5.04757e-08	RSAD2/OAS1/OASL/GBP1/SERPING1/GBP5/PLSCR1/DDX60/CD38/ZC3HAV1/GBP2/CMKLR1/NINJ1/P2RX7/RIPK2/CTSS/MNDA/HSPA1A/LYN/CASP1/TYROBP/SYK/CFD/CD274/NFKBIA/FCER1G/C3AR1/HSP90AA1/LGALS3/GZMK/HLA-DRB1/LILRB4/ADA/FCN1/HSPA1B/TLR2/CLEC4E/SQSTM1/CFP/HCK/TNIP3/HLA-DPB1/HSPA8	43
CAPER	CD14+ monocytes	Up	BP	GO:0097529	myeloid leukocyte migration	27/251	79/2546	1.71084e-09	1.20715e-07	9.07327e-08	CXCL10/CXCL9/CCL8/CMKLR1/NINJ1/PTK2B/SIRPA/LYN/MOSPD2/EDN1/P2RX4/SYK/FCER1G/CCR1/C3AR1/CCL2/LGALS3/CCL4/CCL3/CD74/TNFAIP6/AIF1/SPI1/ANXA1/PLA2G7/CCL7/MPP1	27
CAPER	CD14+ monocytes	Up	BP	GO:0002218	activation of innate immune response	28/251	86/2546	2.96714e-09	2.03376e-07	1.52863e-07	RSAD2/OAS1/OASL/GBP5/DDX60/ZC3HAV1/GBP2/NINJ1/P2RX7/RIPK2/CTSS/MNDA/HSPA1A/LYN/CASP1/TYROBP/SYK/CD274/NFKBIA/HSP90AA1/FCN1/HSPA1B/TLR2/CLEC4E/SQSTM1/HCK/TNIP3/HSPA8	28
CAPER	CD14+ monocytes	Up	CC	GO:0005775	vacuolar lumen	19/252	46/2659	7.46231e-09	2.12676e-07	1.61029e-07	CTSC/CTSS/MNDA/NPC2/FTL/SDCBP/CTSB/SCARB2/HSP90AA1/CREG1/PSAP/GRN/CD74/CTSL/LYZ/ANXA2/CTSD/ASAH1/HSPA8	19
CAPER	CD14+ monocytes	Up	BP	GO:0045089	positive regulation of innate immune response	31/251	105/2546	5.91108e-09	3.93908e-07	2.96073e-07	RSAD2/OAS1/OASL/GBP5/PLSCR1/DDX60/ZC3HAV1/GBP2/NINJ1/P2RX7/RIPK2/CTSS/MNDA/HSPA1A/LYN/CASP1/TYROBP/SYK/CD274/NFKBIA/HSP90AA1/FCN1/HSPA1B/SPI1/TLR2/CLEC4E/SQSTM1/CFP/HCK/TNIP3/HSPA8	31
CAPER	CD14+ monocytes	Up	BP	GO:1903900	regulation of viral life cycle	16/251	32/2546	7.12305e-09	4.61843e-07	3.47135e-07	ISG15/RSAD2/IFIT1/OAS1/IFITM3/MX1/OASL/APOBEC3A/ISG20/PLSCR1/IFITM2/ZC3HAV1/LAMP3/LGALS1/HLA-DRB1/CD74	16
CAPER	CD14+ monocytes	Up	BP	GO:0001819	positive regulation of cytokine production	39/251	154/2546	7.34057e-09	4.62702e-07	3.4778e-07	ISG15/RSAD2/OAS1/IDO1/IL27/GBP5/XAF1/ZC3HAV1/FCGR1A/P2RX7/RIPK2/HSPA1A/CD40/HSPB1/CASP1/IRF8/IL15/CD80/TYROBP/BATF/SYK/CD274/TIGIT/CLEC12A/FCER1G/C3AR1/HSP90AA1/CD83/CCL3/CYBB/FCN1/CD74/AIF1/HSPA1B/TLR2/CLEC4E/ANXA1/HLA-DPA1/HLA-DPB1	39
CAPER	CD14+ monocytes	Up	BP	GO:0001817	regulation of cytokine production	50/251	227/2546	7.52204e-09	4.62702e-07	3.4778e-07	ISG15/RSAD2/OAS1/IDO1/GBP1/IL27/GBP5/XAF1/ZC3HAV1/CMKLR1/FCGR1A/P2RX7/SIRPA/RIPK2/HSPA1A/CD40/CARD16/LYN/HSPB1/CASP1/IRF8/IL15/CD80/TYROBP/BATF/SYK/CD274/NFKBIA/TIGIT/CLEC12A/FCER1G/CCR1/C3AR1/HSP90AA1/SERPINB1/HLA-DRB1/LILRB4/CD83/CCL3/CYBB/FCN1/CD74/AIF1/HSPA1B/TLR2/CLEC4E/ANXA1/CCL7/HLA-DPA1/HLA-DPB1	50
CAPER	CD14+ monocytes	Up	BP	GO:0001816	cytokine production	50/251	228/2546	8.82538e-09	5.29302e-07	3.97839e-07	ISG15/RSAD2/OAS1/IDO1/GBP1/IL27/GBP5/XAF1/ZC3HAV1/CMKLR1/FCGR1A/P2RX7/SIRPA/RIPK2/HSPA1A/CD40/CARD16/LYN/HSPB1/CASP1/IRF8/IL15/CD80/TYROBP/BATF/SYK/CD274/NFKBIA/TIGIT/CLEC12A/FCER1G/CCR1/C3AR1/HSP90AA1/SERPINB1/HLA-DRB1/LILRB4/CD83/CCL3/CYBB/FCN1/CD74/AIF1/HSPA1B/TLR2/CLEC4E/ANXA1/CCL7/HLA-DPA1/HLA-DPB1	50
CAPER	CD14+ monocytes	Up	BP	GO:0002757	immune response-activating signaling pathway	38/251	150/2546	1.16593e-08	6.82209e-07	5.12768e-07	RSAD2/OAS1/OASL/GBP1/GBP5/PLSCR1/DDX60/CD38/ZC3HAV1/GBP2/CMKLR1/NINJ1/P2RX7/RIPK2/CTSS/MNDA/HSPA1A/LYN/CASP1/TYROBP/SYK/CD274/NFKBIA/FCER1G/C3AR1/LGALS3/HLA-DRB1/LILRB4/ADA/FCN1/HSPA1B/TLR2/CLEC4E/SQSTM1/HCK/TNIP3/HLA-DPB1/HSPA8	38
CAPER	CD14+ monocytes	Up	BP	GO:0032496	response to lipopolysaccharide	31/251	108/2546	1.2577e-08	7.18384e-07	5.39958e-07	CXCL10/IDO1/GBP5/CXCL9/SASH1/GBP2/GBP3/SOD2/P2RX7/SIRPA/RIPK2/CD40/CARD16/LYN/CASP1/EDN1/IRF8/CD80/PTGIR/CD274/NFKBIA/CCR5/CCL2/CD68/PTGER2/KMO/SPI1/TLR2/HCK/GPX4/TNIP3	31
CAPER	CD14+ monocytes	Up	BP	GO:0002688	regulation of leukocyte chemotaxis	19/251	46/2546	1.42899e-08	7.97243e-07	5.99231e-07	CXCL10/CMKLR1/NINJ1/PTK2B/LYN/MOSPD2/EDN1/CCR1/C3AR1/CCL2/CCL4/CCL3/CD74/TNFAIP6/AIF1/SPI1/PLA2G7/CCL7/MPP1	19
CAPER	CD14+ monocytes	Up	BP	GO:0071346	cellular response to type II interferon	17/251	38/2546	2.00499e-08	1.09317e-06	8.21661e-07	GBP1/GBP4/GBP5/GBP2/GBP3/SIRPA/CASP1/EDN1/IRF8/CCL2/CCL3/RAB20/AIF1/TLR2/HCK/IFNGR2/HLA-DPA1	17
CAPER	CD14+ monocytes	Up	BP	GO:0002758	innate immune response-activating signaling pathway	26/251	82/2546	2.14163e-08	1.14173e-06	8.58156e-07	RSAD2/OAS1/OASL/GBP5/DDX60/ZC3HAV1/GBP2/NINJ1/P2RX7/RIPK2/CTSS/HSPA1A/LYN/CASP1/TYROBP/SYK/CD274/NFKBIA/FCN1/HSPA1B/TLR2/CLEC4E/SQSTM1/HCK/TNIP3/HSPA8	26
CAPER	CD14+ monocytes	Up	BP	GO:0002685	regulation of leukocyte migration	24/251	72/2546	2.58472e-08	1.34799e-06	1.01319e-06	CXCL10/CCL8/CMKLR1/NINJ1/PTK2B/LYN/MOSPD2/EDN1/P2RX4/CCR1/C3AR1/CCL2/LGALS3/CCL4/ADA/CCL3/CD74/TNFAIP6/AIF1/SPI1/ANXA1/PLA2G7/CCL7/MPP1	24
CAPER	CD14+ monocytes	Up	BP	GO:0030595	leukocyte chemotaxis	27/251	89/2546	3.26004e-08	1.66401e-06	1.25071e-06	CXCL11/CXCL10/CXCL9/CCL8/CMKLR1/NINJ1/PTK2B/LYN/MOSPD2/EDN1/SYK/CCR5/FCER1G/CCR1/C3AR1/CCL2/LGALS3/CCL4/CCL3/CD74/TNFAIP6/AIF1/SPI1/ANXA1/PLA2G7/CCL7/MPP1	27
CAPER	CD14+ monocytes	Up	BP	GO:0050792	regulation of viral process	16/251	35/2546	3.65634e-08	1.82741e-06	1.37353e-06	ISG15/RSAD2/IFIT1/OAS1/IFITM3/MX1/OASL/APOBEC3A/ISG20/PLSCR1/IFITM2/ZC3HAV1/LAMP3/LGALS1/HLA-DRB1/CD74	16
CAPER	CD14+ monocytes	Up	BP	GO:0002764	immune response-regulating signaling pathway	40/251	169/2546	3.74697e-08	1.83449e-06	1.37885e-06	RSAD2/OAS1/OASL/GBP1/GBP5/PLSCR1/DDX60/CD38/ZC3HAV1/GBP2/CMKLR1/NINJ1/FCGR1A/P2RX7/RIPK2/CTSS/MNDA/HSPA1A/CD40/LYN/CASP1/TYROBP/SYK/CD274/NFKBIA/FCER1G/C3AR1/LGALS3/HLA-DRB1/LILRB4/ADA/FCN1/HSPA1B/TLR2/CLEC4E/SQSTM1/HCK/TNIP3/HLA-DPB1/HSPA8	40
CAPER	CD14+ monocytes	Up	BP	GO:0045071	negative regulation of viral genome replication	12/251	20/2546	4.02836e-08	1.93281e-06	1.45275e-06	ISG15/RSAD2/IFIT1/OAS1/IFITM3/MX1/OASL/APOBEC3A/ISG20/PLSCR1/IFITM2/ZC3HAV1	12
CAPER	CD14+ monocytes	Up	BP	GO:0002237	response to molecule of bacterial origin	31/251	113/2546	4.11445e-08	1.93541e-06	1.45471e-06	CXCL10/IDO1/GBP5/CXCL9/SASH1/GBP2/GBP3/SOD2/P2RX7/SIRPA/RIPK2/CD40/CARD16/LYN/CASP1/EDN1/IRF8/CD80/PTGIR/CD274/NFKBIA/CCR5/CCL2/CD68/PTGER2/KMO/SPI1/TLR2/HCK/GPX4/TNIP3	31
CAPER	CD14+ monocytes	Up	CC	GO:0005770	late endosome	23/252	73/2659	8.20056e-08	2.12469e-06	1.60872e-06	IFITM3/VAMP5/IFITM2/RAPGEF2/ZC3HAV1/LAMP3/CTSS/SLC31A2/RAB31/CD63/SCARB2/PSAP/CD68/RAB9A/HLA-DRA/HLA-DRB1/GRN/CD74/CTSL/SQSTM1/ANXA2/HLA-DPA1/HLA-DPB1	23
CAPER	CD14+ monocytes	Up	CC	GO:0101002	ficolin-1-rich granule	21/252	63/2659	1.03883e-07	2.46722e-06	1.86807e-06	SIRPA/CTSS/MNDA/HSPA1A/CST3/CFD/CTSB/FCER1G/HSP90AA1/CSTB/LGALS3/DYNLL1/FCN1/SERPINA1/TNFAIP6/HSPA1B/HSP90AB1/CTSD/ASAH1/FGL2/HSPA8	21
CAPER	CD14+ monocytes	Up	BP	GO:0002221	pattern recognition receptor signaling pathway	24/251	75/2546	6.37333e-08	2.85817e-06	2.14829e-06	RSAD2/OAS1/OASL/GBP5/DDX60/ZC3HAV1/GBP2/NINJ1/P2RX7/RIPK2/CTSS/HSPA1A/LYN/CASP1/SYK/CD274/NFKBIA/FCN1/HSPA1B/TLR2/CLEC4E/SQSTM1/TNIP3/HSPA8	24
CAPER	CD14+ monocytes	Up	BP	GO:0060326	cell chemotaxis	31/251	115/2546	6.45437e-08	2.85817e-06	2.14829e-06	CXCL11/CXCL10/CXCL9/CCL8/CMKLR1/NINJ1/PTK2B/LYN/MOSPD2/HSPB1/EDN1/CCRL2/P2RX4/SYK/CCR5/FCER1G/CCR1/C3AR1/CCL2/LGALS3/CCL4/CCL3/CD74/TNFAIP6/AIF1/SPI1/ANXA1/PLA2G7/CCL7/MPP1/CCL3L1	31
CAPER	CD14+ monocytes	Up	BP	GO:0002683	negative regulation of immune system process	38/251	159/2546	6.54462e-08	2.85817e-06	2.14829e-06	ISG15/OAS1/IDO1/GBP1/SERPING1/MNDA/IL4I1/LYN/CD80/TYROBP/SYK/STAT2/TMEM176B/CD274/TIGIT/LGALS1/CLEC12A/FCER1G/MAFB/CCL2/TMEM176A/LGALS3/CD68/HLA-DRB1/LILRB4/ADA/CCL3/LST1/GRN/CD74/TNFAIP6/SERPINB9/SPI1/ANXA1/SQSTM1/HCK/FGL2/HSPA8	38
CAPER	CD14+ monocytes	Up	BP	GO:0019079	viral genome replication	14/251	28/2546	6.55271e-08	2.85817e-06	2.14829e-06	ISG15/RSAD2/IFIT1/OAS1/IFITM3/MX1/OASL/APOBEC3A/ISG20/PLSCR1/CCL8/IFITM2/ZC3HAV1/CCL2	14
CAPER	CD14+ monocytes	Up	BP	GO:0050727	regulation of inflammatory response	32/251	122/2546	7.89566e-08	3.38244e-06	2.54234e-06	IDO1/GBP1/GBP5/GBP2/GBP3/CTSC/NINJ1/FCGR1A/SIRPA/LYN/CASP1/IL15/SYK/NFKBIA/LGALS1/CLEC12A/FCER1G/CCR1/MGLL/GZMK/NCF1/HLA-DRB1/ADA/CCL3/GRN/TNFAIP6/TLR2/ANXA1/PLA2G7/HCK/CCL7/SLC39A8	32
CAPER	CD14+ monocytes	Up	BP	GO:0002687	positive regulation of leukocyte migration	18/251	46/2546	9.58224e-08	4.03295e-06	3.03128e-06	CXCL10/CCL8/CMKLR1/PTK2B/MOSPD2/EDN1/P2RX4/CCR1/C3AR1/CCL2/LGALS3/CCL4/CCL3/CD74/AIF1/SPI1/PLA2G7/CCL7	18
CAPER	CD14+ monocytes	Up	CC	GO:0005765	lysosomal membrane	26/252	94/2659	2.16681e-07	4.411e-06	3.33982e-06	IFITM3/IFITM2/LAMP3/ATP6V1H/DRAM1/LYN/P2RX4/SLC31A2/C3AR1/CD63/SCARB2/PSAP/CD68/FNIP2/HLA-DRA/HLA-DRB1/ATP6V1B2/ATP6V1F/GRN/CD74/ANXA2/HLA-DPA1/CTSD/HLA-DPB1/HSPA8/SLC39A8	26
CAPER	CD14+ monocytes	Up	CC	GO:0098852	lytic vacuole membrane	26/252	94/2659	2.16681e-07	4.411e-06	3.33982e-06	IFITM3/IFITM2/LAMP3/ATP6V1H/DRAM1/LYN/P2RX4/SLC31A2/C3AR1/CD63/SCARB2/PSAP/CD68/FNIP2/HLA-DRA/HLA-DRB1/ATP6V1B2/ATP6V1F/GRN/CD74/ANXA2/HLA-DPA1/CTSD/HLA-DPB1/HSPA8/SLC39A8	26
CAPER	CD14+ monocytes	Up	BP	GO:0050920	regulation of chemotaxis	21/251	61/2546	1.07808e-07	4.45917e-06	3.35164e-06	CXCL10/CMKLR1/NINJ1/PTK2B/LYN/MOSPD2/HSPB1/EDN1/P2RX4/CCR1/C3AR1/CCL2/CCL4/CCL3/CD74/TNFAIP6/AIF1/SPI1/PLA2G7/CCL7/MPP1	21
CAPER	CD14+ monocytes	Up	CC	GO:0005774	vacuolar membrane	27/252	101/2659	2.68688e-07	5.10507e-06	3.86533e-06	IFITM3/IFITM2/LAMP3/ATP6V1H/DRAM1/LYN/P2RX4/SLC31A2/CALCOCO2/C3AR1/CD63/SCARB2/PSAP/CD68/FNIP2/HLA-DRA/HLA-DRB1/ATP6V1B2/ATP6V1F/GRN/CD74/ANXA2/HLA-DPA1/CTSD/HLA-DPB1/HSPA8/SLC39A8	27
CAPER	CD14+ monocytes	Up	CC	GO:1904813	ficolin-1-rich granule lumen	17/252	46/2659	3.33656e-07	5.94326e-06	4.49997e-06	CTSS/MNDA/HSPA1A/CST3/CFD/CTSB/HSP90AA1/CSTB/FCN1/SERPINA1/TNFAIP6/HSPA1B/HSP90AB1/CTSD/ASAH1/FGL2/HSPA8	17
CAPER	CD14+ monocytes	Up	BP	GO:0006909	phagocytosis	20/251	57/2546	1.53508e-07	6.24178e-06	4.6915e-06	PLSCR1/FCGR1A/P2RX7/SIRPA/LYN/IRF8/IL15/TYROBP/SYK/RAB31/FCER1G/CCL2/GZMK/FCN1/RAB20/AIF1/TLR2/ANXA1/CFP/HCK	20
CAPER	CD14+ monocytes	Up	BP	GO:0045069	regulation of viral genome replication	12/251	22/2546	1.72415e-07	6.89372e-06	5.18152e-06	ISG15/RSAD2/IFIT1/OAS1/IFITM3/MX1/OASL/APOBEC3A/ISG20/PLSCR1/IFITM2/ZC3HAV1	12
CAPER	CD14+ monocytes	Up	BP	GO:0002690	positive regulation of leukocyte chemotaxis	15/251	34/2546	1.79422e-07	7.05627e-06	5.3037e-06	CXCL10/CMKLR1/PTK2B/MOSPD2/EDN1/CCR1/C3AR1/CCL2/CCL4/CCL3/CD74/AIF1/SPI1/PLA2G7/CCL7	15
CAPER	CD14+ monocytes	Up	BP	GO:0050729	positive regulation of inflammatory response	20/251	58/2546	2.13805e-07	8.03123e-06	6.03651e-06	IDO1/GBP1/GBP5/GBP2/GBP3/CTSC/NINJ1/FCGR1A/CASP1/IL15/NFKBIA/LGALS1/FCER1G/CCR1/GZMK/CCL3/GRN/TLR2/PLA2G7/CCL7	20
CAPER	CD14+ monocytes	Up	BP	GO:0006935	chemotaxis	35/251	146/2546	2.14256e-07	8.03123e-06	6.03651e-06	CXCL11/CXCL10/CXCL9/CCL8/CMKLR1/NINJ1/TYMP/PTK2B/DEFB1/LYN/MOSPD2/NRP2/HSPB1/EDN1/CCRL2/P2RX4/SYK/CCR5/FCER1G/CCR1/C3AR1/CCL2/LGALS3/CCL4/CCL3/CD74/TNFAIP6/AIF1/S100A4/SPI1/ANXA1/PLA2G7/CCL7/MPP1/CCL3L1	35
CAPER	CD14+ monocytes	Up	BP	GO:0042330	taxis	35/251	146/2546	2.14256e-07	8.03123e-06	6.03651e-06	CXCL11/CXCL10/CXCL9/CCL8/CMKLR1/NINJ1/TYMP/PTK2B/DEFB1/LYN/MOSPD2/NRP2/HSPB1/EDN1/CCRL2/P2RX4/SYK/CCR5/FCER1G/CCR1/C3AR1/CCL2/LGALS3/CCL4/CCL3/CD74/TNFAIP6/AIF1/S100A4/SPI1/ANXA1/PLA2G7/CCL7/MPP1/CCL3L1	35
CAPER	CD14+ monocytes	Up	BP	GO:0051240	positive regulation of multicellular organismal process	66/251	373/2546	2.44899e-07	9.03867e-06	6.79372e-06	ISG15/RSAD2/OAS1/TNFSF13B/IDO1/IL27/GBP5/XAF1/CD38/ZC3HAV1/SASH1/CMKLR1/CTSC/NINJ1/FCGR1A/P2RX7/PTK2B/SIRPA/RIPK2/HSPA1A/CD40/PLEK/IL4I1/LYN/HSPB1/CASP1/EDN1/IRF8/IL15/ZEB2/CD80/TYROBP/BATF/SYK/CD274/SDCBP/TIGIT/GSTO1/LGALS1/CLEC12A/FCER1G/CCR1/ACSL1/C3AR1/CCL2/HSP90AA1/HSPH1/HLA-DRA/HLA-DRB1/LILRB4/ADA/CD83/CCL3/CYBB/FCN1/GRN/CD74/AIF1/HSPA1B/SPI1/TLR2/CLEC4E/ANXA1/ANXA2/HLA-DPA1/HLA-DPB1	66
CAPER	CD14+ monocytes	Up	BP	GO:0071222	cellular response to lipopolysaccharide	24/251	80/2546	2.54052e-07	9.23441e-06	6.94085e-06	CXCL10/GBP5/CXCL9/SASH1/GBP2/GBP3/SIRPA/RIPK2/CD40/CARD16/LYN/CASP1/IRF8/CD80/CD274/NFKBIA/CCR5/CCL2/CD68/KMO/SPI1/TLR2/HCK/TNIP3	24
CAPER	CD14+ monocytes	Up	BP	GO:0050777	negative regulation of immune response	21/251	64/2546	2.76589e-07	9.65582e-06	7.25759e-06	ISG15/OAS1/SERPING1/IL4I1/LYN/CD80/SYK/STAT2/CD274/TIGIT/LGALS1/CLEC12A/LGALS3/HLA-DRB1/LILRB4/GRN/SERPINB9/SPI1/ANXA1/HCK/FGL2	21
CAPER	CD14+ monocytes	Up	BP	GO:0032944	regulation of mononuclear cell proliferation	25/251	86/2546	2.7772e-07	9.65582e-06	7.25759e-06	TNFSF13B/IDO1/IL27/CD38/RIPK2/MNDA/CD40/IL4I1/LYN/IL15/CD80/TYROBP/SYK/CD274/LGALS3/HLA-DRB1/LILRB4/ADA/LST1/CD74/AIF1/ANXA1/BID/HLA-DPA1/HLA-DPB1	25
CAPER	CD14+ monocytes	Up	BP	GO:0050670	regulation of lymphocyte proliferation	25/251	86/2546	2.7772e-07	9.65582e-06	7.25759e-06	TNFSF13B/IDO1/IL27/CD38/RIPK2/MNDA/CD40/IL4I1/LYN/IL15/CD80/TYROBP/SYK/CD274/LGALS3/HLA-DRB1/LILRB4/ADA/LST1/CD74/AIF1/ANXA1/BID/HLA-DPA1/HLA-DPB1	25
CAPER	CD14+ monocytes	Up	BP	GO:0071621	granulocyte chemotaxis	18/251	49/2546	2.98429e-07	1.02276e-05	7.68734e-06	CXCL10/CXCL9/CCL8/CMKLR1/MOSPD2/EDN1/SYK/FCER1G/C3AR1/CCL2/LGALS3/CCL4/CCL3/CD74/TNFAIP6/ANXA1/CCL7/MPP1	18
CAPER	CD14+ monocytes	Up	BP	GO:0042742	defense response to bacterium	22/251	70/2546	3.35009e-07	1.13195e-05	8.50808e-06	ISG15/OAS1/GBP1/GBP4/GBP5/GBP2/GBP3/FCGR1A/P2RX7/RIPK2/DEFB1/CASP1/IRF8/SYK/FCER1G/NCF1/GRN/LYZ/TLR2/CLEC4E/CFP/HCK	22
CAPER	CD14+ monocytes	Up	BP	GO:0050900	leukocyte migration	31/251	123/2546	3.45614e-07	1.15157e-05	8.65551e-06	CXCL11/CXCL10/CXCL9/CCL8/CMKLR1/NINJ1/PTK2B/SIRPA/LYN/MOSPD2/EDN1/P2RX4/SYK/CCR5/FCER1G/CCR1/C3AR1/CCL2/LGALS3/CCL4/ADA/CCL3/CD74/TNFAIP6/AIF1/SPI1/ANXA1/PLA2G7/HCK/CCL7/MPP1	31
CAPER	CD14+ monocytes	Up	MF	GO:0098772	molecular function regulator activity	76/249	453/2636	3.32367e-08	1.1932e-05	9.2363e-06	CXCL11/CXCL10/IFIT1/TNFSF10/TNFSF13B/LY6E/RABGAP1L/GBP1/SERPING1/IL27/GBP5/CXCL9/CCL8/KALRN/RAPGEF2/SCLT1/GBP2/CD48/CTSC/TYMP/PTK2B/SIRPA/IL1RN/HSPA1A/CARD16/PLEK/ATP6V1H/LYN/HSPB1/CASP1/ANXA5/EDN1/CST3/IL15/ALDH1A1/ZEB2/CD80/PIK3R5/PTGIR/CD274/NFKBIA/LGALS1/TBC1D4/CLEC12A/ACSL1/PHACTR2/CLEC2B/CCL2/TIMP1/HSP90AA1/CSTB/LGALS3/SERPINB1/HSPH1/PSAP/RGS1/CCL4/DYNLL1/FNIP2/NCF1/RAB9A/GLRX/LILRB4/CCL3/D…	76
CAPER	CD14+ monocytes	Up	BP	GO:0070663	regulation of leukocyte proliferation	26/251	93/2546	3.72716e-07	1.22486e-05	9.20639e-06	TNFSF13B/IDO1/IL27/CCL8/CD38/RIPK2/MNDA/CD40/IL4I1/LYN/IL15/CD80/TYROBP/SYK/CD274/LGALS3/HLA-DRB1/LILRB4/ADA/LST1/CD74/AIF1/ANXA1/BID/HLA-DPA1/HLA-DPB1	26
CAPER	CD14+ monocytes	Up	BP	GO:2000147	positive regulation of cell motility	33/251	137/2546	4.40816e-07	1.42908e-05	1.07414e-05	CXCL10/CCL8/RAPGEF2/SASH1/CMKLR1/SOD2/PTK2B/CD40/DEFB1/LYN/MOSPD2/NRP2/HSPB1/EDN1/P2RX4/SDCBP/CCR1/C3AR1/CCL2/LGALS3/CCL4/CCL3/S100A11/GRN/CD74/TNFAIP6/AIF1/SPI1/ANXA1/PLA2G7/CCL7/HSPA8/CCL3L1	33
CAPER	CD14+ monocytes	Up	BP	GO:0071677	positive regulation of mononuclear cell migration	15/251	36/2546	4.48355e-07	1.43414e-05	1.07794e-05	CXCL10/CMKLR1/PTK2B/MOSPD2/P2RX4/CCR1/C3AR1/CCL2/LGALS3/CCL4/CCL3/AIF1/SPI1/PLA2G7/CCL7	15
CAPER	CD14+ monocytes	Up	BP	GO:0051241	negative regulation of multicellular organismal process	53/251	279/2546	5.21746e-07	1.64693e-05	1.23788e-05	CXCL10/OAS1/IDO1/GBP1/SERPING1/XAF1/CD38/RAPGEF2/CMKLR1/CTSC/P2RX7/PTK2B/SIRPA/MNDA/CARD16/IL4I1/LYN/ANXA5/EDN1/P2RX4/CST3/IL15/ALDH1A1/CD80/TYROBP/TMEM176B/CD274/NFKBIA/TIGIT/LGALS1/CLEC12A/MAFB/CCR1/CD63/TMEM176A/TIMP1/LGALS3/SERPINB1/HLA-DRB1/LILRB4/ADA/CD83/CCL3/LST1/GRN/CD74/TNFAIP6/SPI1/TLR2/ANXA1/ANXA2/CCL7/FGL2	53
CAPER	CD14+ monocytes	Up	BP	GO:0071219	cellular response to molecule of bacterial origin	24/251	83/2546	5.4585e-07	1.70064e-05	1.27825e-05	CXCL10/GBP5/CXCL9/SASH1/GBP2/GBP3/SIRPA/RIPK2/CD40/CARD16/LYN/CASP1/IRF8/CD80/CD274/NFKBIA/CCR5/CCL2/CD68/KMO/SPI1/TLR2/HCK/TNIP3	24
CAPER	CD14+ monocytes	Up	BP	GO:0071216	cellular response to biotic stimulus	25/251	89/2546	5.75566e-07	1.77024e-05	1.33056e-05	CXCL10/GBP5/CXCL9/SASH1/GBP2/GBP3/SIRPA/RIPK2/CD40/CARD16/LYN/CASP1/IRF8/CD80/SYK/CD274/NFKBIA/CCR5/CCL2/CD68/KMO/SPI1/TLR2/HCK/TNIP3	25
CAPER	CD14+ monocytes	Up	BP	GO:0050921	positive regulation of chemotaxis	17/251	46/2546	5.86099e-07	1.77981e-05	1.33776e-05	CXCL10/CMKLR1/PTK2B/MOSPD2/HSPB1/EDN1/P2RX4/CCR1/C3AR1/CCL2/CCL4/CCL3/CD74/AIF1/SPI1/PLA2G7/CCL7	17
CAPER	CD14+ monocytes	Up	BP	GO:0097530	granulocyte migration	18/251	51/2546	6.00059e-07	1.79943e-05	1.3525e-05	CXCL10/CXCL9/CCL8/CMKLR1/MOSPD2/EDN1/SYK/FCER1G/C3AR1/CCL2/LGALS3/CCL4/CCL3/CD74/TNFAIP6/ANXA1/CCL7/MPP1	18
CAPER	CD14+ monocytes	Up	BP	GO:0051701	biological process involved in interaction with host	15/251	37/2546	6.88208e-07	2.03829e-05	1.53204e-05	IFIT1/GBP5/PLSCR1/GBP2/HSPA1A/CD80/CCR5/LGALS1/CTSB/SCARB2/HLA-DRB1/CD74/HSPA1B/CTSL/HSP90AB1	15
CAPER	CD14+ monocytes	Up	BP	GO:0002252	immune effector process	42/251	201/2546	7.18019e-07	2.10064e-05	1.5789e-05	RSAD2/SERPING1/IL27/DDX60/SLAMF7/CTSC/FCGR1A/P2RX7/PTK2B/RIPK2/CD40/IL4I1/LYN/IRF8/CD80/TYROBP/BATF/SYK/CFD/CD274/TIGIT/LGALS1/CLEC12A/FCER1G/LGALS3/GZMK/NCF1/HLA-DRA/HLA-DRB1/LILRB4/ADA/CCL3/FCN1/GRN/CD74/SERPINB9/SPI1/CLEC4E/ANXA1/CFP/HCK/FGL2	42
CAPER	CD14+ monocytes	Up	CC	GO:0098588	bounding membrane of organelle	68/252	421/2659	1.29952e-06	2.1786e-05	1.64954e-05	RSAD2/IFI6/IFITM3/GBP1/GBP4/GBP5/IFI27/PRRG4/IFITM2/SNX10/GBP2/GBP3/LAMP3/CTSC/FCGR1A/SIRPA/ATP6V1H/RAB32/DRAM1/LYN/MOSPD2/P2RX4/BCL2A1/TYROBP/SLC31A2/CALCOCO2/LHFPL2/CD274/CLEC12A/RAB31/FCER1G/ACSL1/C3AR1/PHACTR2/CLEC2B/CD63/SCARB2/LGALS3/PSAP/CD68/DYNLL1/FNIP2/RAB9A/HLA-DRA/HLA-DRB1/ATP6V1B2/CYBB/KMO/LST1/ATP6V1F/RAB20/SERPINA1/FCGRT/GRN/CD74/TLR2/CLEC4E/ANXA1/BID/CFP/ANXA2/CHST7/IFNGR2/HLA-DPA…	68
CAPER	CD14+ monocytes	Up	BP	GO:0040017	positive regulation of locomotion	33/251	141/2546	9.03001e-07	2.61e-05	1.96175e-05	CXCL10/CCL8/RAPGEF2/SASH1/CMKLR1/SOD2/PTK2B/CD40/DEFB1/LYN/MOSPD2/NRP2/HSPB1/EDN1/P2RX4/SDCBP/CCR1/C3AR1/CCL2/LGALS3/CCL4/CCL3/S100A11/GRN/CD74/TNFAIP6/AIF1/SPI1/ANXA1/PLA2G7/CCL7/HSPA8/CCL3L1	33
CAPER	CD14+ monocytes	Up	BP	GO:0030335	positive regulation of cell migration	32/251	135/2546	9.92832e-07	2.83548e-05	2.13123e-05	CXCL10/CCL8/RAPGEF2/SASH1/CMKLR1/SOD2/PTK2B/CD40/LYN/MOSPD2/NRP2/HSPB1/EDN1/P2RX4/SDCBP/CCR1/C3AR1/CCL2/LGALS3/CCL4/CCL3/S100A11/GRN/CD74/TNFAIP6/AIF1/SPI1/ANXA1/PLA2G7/CCL7/HSPA8/CCL3L1	32
CAPER	CD14+ monocytes	Up	BP	GO:0048525	negative regulation of viral process	12/251	25/2546	1.05583e-06	2.97992e-05	2.23979e-05	ISG15/RSAD2/IFIT1/OAS1/IFITM3/MX1/OASL/APOBEC3A/ISG20/PLSCR1/IFITM2/ZC3HAV1	12
CAPER	CD14+ monocytes	Up	BP	GO:0046649	lymphocyte activation	48/251	250/2546	1.47502e-06	4.11461e-05	3.09266e-05	RSAD2/TNFSF13B/IDO1/IL27/CD38/CD48/SLAMF7/P2RX7/PTK2B/SIRPA/RIPK2/MNDA/CD40/IL4I1/LYN/KLF6/IRF8/IL15/CD80/TYROBP/BATF/SYK/CD274/TIGIT/LGALS1/CLEC12A/FCER1G/MAFB/CLEC2B/CCL2/LGALS3/HSPH1/HLA-DRA/HLA-DRB1/LILRB4/ADA/CD83/LST1/CD74/AIF1/CTSL/SPI1/CLEC4E/ANXA1/BID/HLA-DPA1/FGL2/HLA-DPB1	48
CAPER	CD14+ monocytes	Up	MF	GO:0042802	identical protein binding	69/249	415/2636	2.75883e-07	4.9521e-05	3.83332e-05	TNFSF10/IFIT3/HESX1/MX1/GBP1/GBP4/GBP5/IFI27/SAT1/CD38/GBP2/GBP3/SOD2/SLAMF7/CTSC/LACTB/P2RX7/MARCKS/TYMP/RIPK2/CARD16/PLEK/FAS/DEFB1/NRP2/HSPB1/CASP1/P2RX4/CST3/KYNU/TYROBP/FTL/CALCOCO2/STAT2/SDCBP/NFKBIA/TIGIT/CCR5/FCER1G/MAFB/CLEC2B/TXN/MGLL/SCARB2/KCNJ2/HSP90AA1/PSAP/CCL4/DYNLL1/RAB9A/CCL3/S100A11/WTAP/SGTB/SERPINA1/CD74/ATF3/TRAF1/HSP90AB1/S100A4/LYZ/TLR2/NPL/SQSTM1/ANXA2/GPX4/CACYBP/SDSL/SDS	69
CAPER	CD14+ monocytes	Up	CC	GO:0005768	endosome	40/252	205/2659	3.2382e-06	5.12716e-05	3.88206e-05	IFITM3/RABGAP1L/SAMD9L/VAMP5/IFITM2/RAPGEF2/ZC3HAV1/SNX10/LAMP3/FCGR1A/CTSS/ATP6V1H/RAB32/IL15/SLC31A2/CD274/CCR5/CTSB/RAB31/CD63/SCARB2/CREG1/SERPINB1/PSAP/CD68/RAB9A/HLA-DRA/HLA-DRB1/ATP6V1F/RAB20/FCGRT/GRN/CD74/CTSL/ANXA1/SQSTM1/ANXA2/HLA-DPA1/CTSD/HLA-DPB1	40
CAPER	CD14+ monocytes	Up	CC	GO:0012506	vesicle membrane	48/252	267/2659	3.5016e-06	5.20734e-05	3.94277e-05	IFITM3/GBP1/GBP5/VAMP5/IFITM2/SNX10/GBP2/LAMP3/FCGR1A/SIRPA/ATP6V1H/RAB32/LYN/MOSPD2/ANXA5/TYROBP/SLC31A2/LHFPL2/CD274/CLEC12A/RAB31/FCER1G/C3AR1/PHACTR2/CD63/SCARB2/LGALS3/PSAP/CD68/DYNLL1/RAB9A/HLA-DRA/HLA-DRB1/ATP6V1B2/CYBB/ATP6V1F/RAB20/FCGRT/CD74/TLR2/CLEC4E/ANXA1/ANXA2/IFNGR2/HLA-DPA1/CTSD/HLA-DPB1/HSPA8	48
CAPER	CD14+ monocytes	Up	CC	GO:0043202	lysosomal lumen	11/252	24/2659	3.65428e-06	5.20734e-05	3.94277e-05	CTSS/NPC2/CTSB/SCARB2/HSP90AA1/PSAP/CD74/CTSL/CTSD/ASAH1/HSPA8	11
CAPER	CD14+ monocytes	Up	BP	GO:0071396	cellular response to lipid	35/251	159/2546	1.94017e-06	5.34997e-05	4.02119e-05	CXCL10/GBP5/CXCL9/SASH1/GBP2/GBP3/PTK2B/SIRPA/RIPK2/HSPA1A/CD40/CARD16/LYN/CASP1/EDN1/IRF8/CD80/SYK/CD274/NFKBIA/CCR5/CCL2/CD68/PTGER2/NCF1/KMO/PIM3/HSPA1B/SPI1/FKBP4/TLR2/ANXA1/HCK/TNIP3/HSPA8	35
CAPER	CD14+ monocytes	Up	BP	GO:0002694	regulation of leukocyte activation	40/251	194/2546	1.99052e-06	5.42643e-05	4.07866e-05	TNFSF13B/IDO1/IL27/PLSCR1/CD38/CTSC/SIRPA/RIPK2/MNDA/CD40/IL4I1/LYN/IL15/CD80/TYROBP/BATF/SYK/CD274/TIGIT/LGALS1/CLEC12A/CCL2/LGALS3/HSPH1/HLA-DRA/HLA-DRB1/LILRB4/ADA/CD83/CCL3/LST1/GRN/CD74/AIF1/SPI1/ANXA1/BID/HLA-DPA1/FGL2/HLA-DPB1	40
CAPER	CD14+ monocytes	Up	BP	GO:0008219	cell death	72/251	444/2546	2.18979e-06	5.78504e-05	4.34821e-05	IFIT2/CXCL10/TNFSF10/IFIT3/IFI6/MX1/IDO1/XAF1/IFI27/PLSCR1/ATF5/CD38/RAPGEF2/SOD2/CTSC/NINJ1/P2RX7/MARCKS/PTK2B/RIPK2/MNDA/HSPA1A/CD40/CARD16/PIM2/FAS/DRAM1/LYN/HSPB1/CASP1/ANXA5/EDN1/P2RX4/IRF8/ATOX1/BCL2A1/ZEB2/SYK/CD274/CCR5/LGALS1/CTSB/FCER1G/CCL2/TIMP1/HSP90AA1/LGALS3/DYNLL1/FNIP2/GZMK/ADA/CCL3/GRN/CD74/ATF3/TRAF1/PIM3/HSPA1B/SERPINB9/CTSL/HSP90AB1/SPI1/HSPE1/TLR2/ANXA1/BID/SQSTM1/ANXA2/HCK/…	72
CAPER	CD14+ monocytes	Up	BP	GO:0012501	programmed cell death	72/251	444/2546	2.18979e-06	5.78504e-05	4.34821e-05	IFIT2/CXCL10/TNFSF10/IFIT3/IFI6/MX1/IDO1/XAF1/IFI27/PLSCR1/ATF5/CD38/RAPGEF2/SOD2/CTSC/NINJ1/P2RX7/MARCKS/PTK2B/RIPK2/MNDA/HSPA1A/CD40/CARD16/PIM2/FAS/DRAM1/LYN/HSPB1/CASP1/ANXA5/EDN1/P2RX4/IRF8/ATOX1/BCL2A1/ZEB2/SYK/CD274/CCR5/LGALS1/CTSB/FCER1G/CCL2/TIMP1/HSP90AA1/LGALS3/DYNLL1/FNIP2/GZMK/ADA/CCL3/GRN/CD74/ATF3/TRAF1/PIM3/HSPA1B/SERPINB9/CTSL/HSP90AB1/SPI1/HSPE1/TLR2/ANXA1/BID/SQSTM1/ANXA2/HCK/…	72
CAPER	CD14+ monocytes	Up	BP	GO:0016192	vesicle-mediated transport	51/251	276/2546	2.20498e-06	5.78504e-05	4.34821e-05	MX1/RABGAP1L/VAMP5/PLSCR1/CCL8/KALRN/SNX10/FCGR1A/P2RX7/SIRPA/TNFAIP2/PLEK/ATP6V1H/RAB32/LYN/IRF8/IL15/TYROBP/SYK/SDCBP/TBC1D4/RAB31/FCER1G/CCR1/CCL2/CD63/SCARB2/CREG1/LGALS3/STX11/GZMK/RAB9A/RDX/LILRB4/ARL5B/CCL3/ATP6V1B2/ATP6V1F/FCN1/RAB20/FCGRT/AIF1/CTSL/SPI1/TLR2/ANXA1/SQSTM1/CFP/ANXA2/HCK/HSPA8	51
CAPER	CD14+ monocytes	Up	BP	GO:0001906	cell killing	24/251	89/2546	2.21852e-06	5.78504e-05	4.34821e-05	CXCL11/CXCL10/GBP1/GBP5/CXCL9/CCL8/GBP2/GBP3/SLAMF7/CTSC/NINJ1/FCGR1A/P2RX7/TYROBP/TIGIT/LGALS3/GZMK/NCF1/HLA-DRA/HLA-DRB1/FCN1/SERPINB9/LYZ/SPI1	24
CAPER	CD14+ monocytes	Up	BP	GO:0031334	positive regulation of protein-containing complex assembly	16/251	45/2546	2.33322e-06	5.95468e-05	4.47571e-05	ISG15/GBP5/GBP2/P2RX7/PTK2B/HSPA1A/PLEK/PDE4DIP/SYK/HSP90AA1/LGALS3/FNIP2/FSCN1/HSPA1B/BID/HCK	16
CAPER	CD14+ monocytes	Up	BP	GO:0070098	chemokine-mediated signaling pathway	16/251	45/2546	2.33322e-06	5.95468e-05	4.47571e-05	CXCL11/CXCL10/CXCL9/CCL8/CMKLR1/PTK2B/LYN/EDN1/CCRL2/CCR5/CCR1/CCL2/CCL4/CCL3/CCL7/CCL3L1	16
CAPER	CD14+ monocytes	Up	BP	GO:0006915	apoptotic process	70/251	429/2546	2.53937e-06	6.41257e-05	4.81987e-05	IFIT2/CXCL10/TNFSF10/IFIT3/IFI6/MX1/IDO1/XAF1/IFI27/PLSCR1/ATF5/CD38/RAPGEF2/SOD2/CTSC/P2RX7/MARCKS/PTK2B/RIPK2/MNDA/HSPA1A/CD40/CARD16/PIM2/FAS/DRAM1/LYN/HSPB1/CASP1/ANXA5/EDN1/P2RX4/IRF8/ATOX1/BCL2A1/ZEB2/SYK/CD274/CCR5/LGALS1/CTSB/FCER1G/CCL2/TIMP1/HSP90AA1/LGALS3/DYNLL1/FNIP2/GZMK/ADA/CCL3/GRN/CD74/ATF3/TRAF1/PIM3/HSPA1B/SERPINB9/CTSL/HSP90AB1/SPI1/HSPE1/TLR2/ANXA1/BID/SQSTM1/ANXA2/HCK/GPX4/C…	70
CAPER	CD14+ monocytes	Up	BP	GO:0002697	regulation of immune effector process	31/251	134/2546	2.62019e-06	6.54775e-05	4.92148e-05	RSAD2/SERPING1/IL27/DDX60/FCGR1A/P2RX7/RIPK2/CD40/IL4I1/LYN/CD80/TYROBP/BATF/SYK/CD274/TIGIT/LGALS1/FCER1G/LGALS3/NCF1/HLA-DRA/HLA-DRB1/LILRB4/FCN1/GRN/CD74/SERPINB9/SPI1/ANXA1/CFP/FGL2	31
CAPER	CD14+ monocytes	Up	BP	GO:0050865	regulation of cell activation	42/251	211/2546	2.84322e-06	7.03184e-05	5.28534e-05	TNFSF13B/IDO1/IL27/PLSCR1/CD38/CTSC/SIRPA/RIPK2/MNDA/CD40/PLEK/IL4I1/LYN/IL15/CD80/TYROBP/BATF/SYK/CD274/TIGIT/LGALS1/CLEC12A/FCER1G/CCL2/LGALS3/HSPH1/HLA-DRA/HLA-DRB1/LILRB4/ADA/CD83/CCL3/LST1/GRN/CD74/AIF1/SPI1/ANXA1/BID/HLA-DPA1/FGL2/HLA-DPB1	42
CAPER	CD14+ monocytes	Up	BP	GO:0002548	monocyte chemotaxis	12/251	27/2546	2.94359e-06	7.20579e-05	5.41608e-05	CXCL10/NINJ1/LYN/MOSPD2/CCR1/CCL2/LGALS3/CCL3/AIF1/ANXA1/PLA2G7/CCL7	12
CAPER	CD14+ monocytes	Up	BP	GO:0042110	T cell activation	39/251	190/2546	3.07266e-06	7.43729e-05	5.59008e-05	RSAD2/TNFSF13B/IDO1/IL27/SLAMF7/P2RX7/SIRPA/RIPK2/IL4I1/LYN/IL15/CD80/TYROBP/BATF/SYK/CD274/TIGIT/LGALS1/FCER1G/MAFB/CLEC2B/CCL2/LGALS3/HSPH1/HLA-DRA/HLA-DRB1/LILRB4/ADA/CD83/CD74/AIF1/CTSL/SPI1/CLEC4E/ANXA1/BID/HLA-DPA1/FGL2/HLA-DPB1	39
CAPER	CD14+ monocytes	Up	BP	GO:0051249	regulation of lymphocyte activation	36/251	169/2546	3.12103e-06	7.43729e-05	5.59008e-05	TNFSF13B/IDO1/IL27/CD38/SIRPA/RIPK2/MNDA/CD40/IL4I1/LYN/IL15/CD80/TYROBP/BATF/SYK/CD274/TIGIT/LGALS1/CLEC12A/CCL2/LGALS3/HSPH1/HLA-DRA/HLA-DRB1/LILRB4/ADA/CD83/LST1/CD74/AIF1/SPI1/ANXA1/BID/HLA-DPA1/FGL2/HLA-DPB1	36
CAPER	CD14+ monocytes	Up	BP	GO:0071675	regulation of mononuclear cell migration	17/251	51/2546	3.13116e-06	7.43729e-05	5.59008e-05	CXCL10/CMKLR1/NINJ1/PTK2B/LYN/MOSPD2/P2RX4/CCR1/C3AR1/CCL2/LGALS3/CCL4/CCL3/AIF1/SPI1/PLA2G7/CCL7	17
CAPER	CD14+ monocytes	Up	BP	GO:0044403	biological process involved in symbiotic interaction	16/251	46/2546	3.26502e-06	7.67921e-05	5.77192e-05	IFIT1/GBP5/PLSCR1/GBP2/HSPA1A/CD80/CCR5/LGALS1/CTSB/SCARB2/NCF1/HLA-DRB1/CD74/HSPA1B/CTSL/HSP90AB1	16
CAPER	CD14+ monocytes	Up	BP	GO:0071356	cellular response to tumor necrosis factor	19/251	62/2546	3.40394e-06	7.92821e-05	5.95907e-05	TNFSF13B/GBP1/GBP2/GBP3/PTK2B/HSPA1A/CD40/CARD16/FAS/CASP1/EDN1/SYK/NFKBIA/CCL2/CCL3/TRAF1/HSPA1B/ASAH1/NSMAF	19
CAPER	CD14+ monocytes	Up	CC	GO:0030659	cytoplasmic vesicle membrane	47/252	264/2659	6.0139e-06	8.16172e-05	6.1797e-05	IFITM3/GBP1/GBP5/VAMP5/IFITM2/SNX10/GBP2/LAMP3/FCGR1A/SIRPA/ATP6V1H/RAB32/LYN/MOSPD2/TYROBP/SLC31A2/LHFPL2/CD274/CLEC12A/RAB31/FCER1G/C3AR1/PHACTR2/CD63/SCARB2/LGALS3/PSAP/CD68/DYNLL1/RAB9A/HLA-DRA/HLA-DRB1/ATP6V1B2/CYBB/ATP6V1F/RAB20/FCGRT/CD74/TLR2/CLEC4E/ANXA1/ANXA2/IFNGR2/HLA-DPA1/CTSD/HLA-DPB1/HSPA8	47
CAPER	CD14+ monocytes	Up	MF	GO:0005102	signaling receptor binding	56/249	317/2636	6.89535e-07	8.25144e-05	6.38728e-05	ISG15/CXCL11/CXCL10/TNFSF10/TNFSF13B/LY6E/IL27/CXCL9/PLSCR1/CCL8/RAPGEF2/CD48/P2RX7/TYMP/PTK2B/RIPK2/IL1RN/HSPA1A/DEFB1/LYN/EDN1/CCRL2/P2RX4/IL15/CD80/TYROBP/SYK/CD274/SDCBP/TIGIT/LGALS1/PILRA/CLEC2B/CCL2/TIMP1/HSP90AA1/LGALS3/CCL4/HLA-DRA/HLA-DRB1/CCL3/FCN1/GRN/CD74/TRAF1/HSPA1B/S100A4/TLR2/ANXA1/BID/SQSTM1/HCK/CCL7/MPP1/HSPA8/CCL3L1	56
CAPER	CD14+ monocytes	Up	BP	GO:0033993	response to lipid	45/251	235/2546	3.63673e-06	8.38895e-05	6.30538e-05	CXCL10/IDO1/GBP5/CXCL9/CD38/SASH1/GBP2/GBP3/SOD2/P2RX7/PTK2B/SIRPA/RIPK2/IL1RN/HSPA1A/CD40/CARD16/LYN/CASP1/EDN1/IRF8/CD80/SYK/PTGIR/CD274/NFKBIA/CCR5/ACSL1/CCL2/CD68/PTGER2/NCF1/CCL3/CYBB/KMO/PIM3/HSPA1B/SPI1/FKBP4/TLR2/ANXA1/HCK/GPX4/TNIP3/HSPA8	45
CAPER	CD14+ monocytes	Up	BP	GO:0045321	leukocyte activation	54/251	304/2546	3.76316e-06	8.59791e-05	6.46244e-05	RSAD2/TNFSF13B/IDO1/IL27/PLSCR1/CD38/CD48/SLAMF7/CTSC/P2RX7/PTK2B/SIRPA/RIPK2/MNDA/CD40/IL4I1/LYN/KLF6/EDN1/IRF8/IL15/CD80/TYROBP/BATF/SYK/CD274/TIGIT/LGALS1/CLEC12A/FCER1G/MAFB/CLEC2B/CCL2/LGALS3/HSPH1/HLA-DRA/HLA-DRB1/LILRB4/ADA/CD83/CCL3/LST1/GRN/CD74/AIF1/CTSL/SPI1/CLEC4E/ANXA1/BID/IFNGR2/HLA-DPA1/FGL2/HLA-DPB1	54
CAPER	CD14+ monocytes	Up	BP	GO:0044409	symbiont entry into host	13/251	32/2546	3.83983e-06	8.60912e-05	6.47086e-05	GBP5/PLSCR1/GBP2/HSPA1A/CD80/CCR5/LGALS1/CTSB/SCARB2/HLA-DRB1/CD74/HSPA1B/CTSL	13
CAPER	CD14+ monocytes	Up	BP	GO:0046718	symbiont entry into host cell	13/251	32/2546	3.83983e-06	8.60912e-05	6.47086e-05	GBP5/PLSCR1/GBP2/HSPA1A/CD80/CCR5/LGALS1/CTSB/SCARB2/HLA-DRB1/CD74/HSPA1B/CTSL	13
CAPER	CD14+ monocytes	Up	BP	GO:0007249	canonical NF-kappaB signal transduction	25/251	98/2546	4.09799e-06	9.10285e-05	6.84196e-05	TNFSF10/ZC3HAV1/SIRPA/RIPK2/CD40/CARD16/PIM2/HSPB1/CASP1/EDN1/APOL3/NFKBIA/LGALS1/CCR1/HLA-DRB1/LILRB4/CD74/TRAF1/S100A4/SPI1/TLR2/SQSTM1/CCL7/TNIP3/SLC39A8	25
CAPER	CD14+ monocytes	Up	BP	GO:0051050	positive regulation of transport	35/251	164/2546	4.16444e-06	9.16559e-05	6.88912e-05	CXCL11/CXCL10/CXCL9/CD38/FCGR1A/P2RX7/SIRPA/CTSS/EDN1/P2RX4/IL15/SYK/SDCBP/GSTO1/RAB31/FCER1G/CCR1/ACSL1/CCL2/CD63/KCNJ2/HSP90AA1/LGALS3/CCL4/DYNLL1/RAB9A/RDX/HLA-DRB1/CCL3/KMO/FCN1/TLR2/ANXA1/CFP/ANXA2	35
CAPER	CD14+ monocytes	Up	CC	GO:0031983	vesicle lumen	23/252	92/2659	7.64962e-06	9.194e-05	6.9613e-05	SERPING1/CTSC/MNDA/NPC2/FTL/CFD/SDCBP/TIMP1/HSP90AA1/CREG1/CSTB/SERPINB1/ADA/S100A11/FCN1/SERPINA1/GRN/HSP90AB1/LYZ/CFP/ANXA2/CTSD/HSPA8	23
CAPER	CD14+ monocytes	Up	CC	GO:0060205	cytoplasmic vesicle lumen	23/252	92/2659	7.64962e-06	9.194e-05	6.9613e-05	SERPING1/CTSC/MNDA/NPC2/FTL/CFD/SDCBP/TIMP1/HSP90AA1/CREG1/CSTB/SERPINB1/ADA/S100A11/FCN1/SERPINA1/GRN/HSP90AB1/LYZ/CFP/ANXA2/CTSD/HSPA8	23
CAPER	CD14+ monocytes	Up	CC	GO:0005766	primary lysosome	13/252	35/2659	8.06492e-06	9.194e-05	6.9613e-05	CTSC/MNDA/NPC2/FTL/SDCBP/C3AR1/CD63/CREG1/PSAP/CD68/GRN/LYZ/ANXA2	13
CAPER	CD14+ monocytes	Up	CC	GO:0042582	azurophil granule	13/252	35/2659	8.06492e-06	9.194e-05	6.9613e-05	CTSC/MNDA/NPC2/FTL/SDCBP/C3AR1/CD63/CREG1/PSAP/CD68/GRN/LYZ/ANXA2	13
CAPER	CD14+ monocytes	Up	BP	GO:1903706	regulation of hemopoiesis	31/251	137/2546	4.33282e-06	9.44948e-05	7.10251e-05	ISG15/IL27/PTK2B/RIPK2/HSPA1A/IL4I1/LYN/IL15/CD80/TYROBP/BATF/SYK/TMEM176B/NFKBIA/LGALS1/CLEC12A/MAFB/CCR1/TMEM176A/HLA-DRA/HLA-DRB1/LILRB4/ADA/CD83/CCL3/CD74/TNFAIP6/HSPA1B/SPI1/ANXA1/FGL2	31
CAPER	CD14+ monocytes	Up	BP	GO:0050801	monoatomic ion homeostasis	29/251	124/2546	4.50384e-06	9.50703e-05	7.14576e-05	CXCL11/CXCL10/CXCL9/CCL8/MT2A/SNX10/SOD2/P2RX7/PTK2B/CD40/ATP6V1H/LYN/EDN1/ATOX1/FTL/SLC31A2/CCR5/GSTO1/CCR1/KCNJ2/CREG1/CCL3/ATP6V1B2/ATP6V1F/RAB20/GRN/CLIC2/CCL7/SLC39A8	29
CAPER	CD14+ monocytes	Up	BP	GO:0055080	monoatomic cation homeostasis	29/251	124/2546	4.50384e-06	9.50703e-05	7.14576e-05	CXCL11/CXCL10/CXCL9/CCL8/MT2A/SNX10/SOD2/P2RX7/PTK2B/CD40/ATP6V1H/LYN/EDN1/ATOX1/FTL/SLC31A2/CCR5/GSTO1/CCR1/KCNJ2/CREG1/CCL3/ATP6V1B2/ATP6V1F/RAB20/GRN/CLIC2/CCL7/SLC39A8	29
CAPER	CD14+ monocytes	Up	BP	GO:1990868	response to chemokine	16/251	47/2546	4.51772e-06	9.50703e-05	7.14576e-05	CXCL11/CXCL10/CXCL9/CCL8/CMKLR1/PTK2B/LYN/EDN1/CCRL2/CCR5/CCR1/CCL2/CCL4/CCL3/CCL7/CCL3L1	16
CAPER	CD14+ monocytes	Up	BP	GO:1990869	cellular response to chemokine	16/251	47/2546	4.51772e-06	9.50703e-05	7.14576e-05	CXCL11/CXCL10/CXCL9/CCL8/CMKLR1/PTK2B/LYN/EDN1/CCRL2/CCR5/CCR1/CCL2/CCL4/CCL3/CCL7/CCL3L1	16
CAPER	CD14+ monocytes	Up	BP	GO:0006897	endocytosis	33/251	151/2546	4.67999e-06	9.72951e-05	7.31298e-05	MX1/RABGAP1L/PLSCR1/SNX10/FCGR1A/P2RX7/SIRPA/ATP6V1H/LYN/IRF8/IL15/TYROBP/SYK/SDCBP/RAB31/FCER1G/CCL2/CD63/SCARB2/CREG1/LGALS3/GZMK/RAB9A/LILRB4/FCN1/RAB20/AIF1/CTSL/TLR2/ANXA1/CFP/ANXA2/HCK	33
CAPER	CD14+ monocytes	Up	BP	GO:0050764	regulation of phagocytosis	12/251	28/2546	4.70456e-06	9.72951e-05	7.31298e-05	PLSCR1/FCGR1A/SIRPA/IL15/SYK/RAB31/FCER1G/CCL2/FCN1/TLR2/CFP/HCK	12
CAPER	CD14+ monocytes	Up	BP	GO:0002478	antigen processing and presentation of exogenous peptide antigen	10/251	20/2546	5.52109e-06	0.000113206	8.50889e-05	FCGR1A/CTSS/FCER1G/HLA-DRA/HLA-DRB1/CD74/CTSL/HLA-DPA1/CTSD/HLA-DPB1	10
CAPER	CD14+ monocytes	Up	BP	GO:0001775	cell activation	59/251	349/2546	6.45106e-06	0.000131153	9.85787e-05	RSAD2/CXCL10/TNFSF13B/IDO1/IL27/PLSCR1/CD38/CD48/SLAMF7/CTSC/P2RX7/PTK2B/SIRPA/RIPK2/MNDA/CD40/PLEK/IL4I1/LYN/HSPB1/KLF6/EDN1/P2RX4/IRF8/IL15/ZEB2/CD80/TYROBP/BATF/SYK/CD274/TIGIT/LGALS1/CLEC12A/FCER1G/MAFB/CLEC2B/CCL2/LGALS3/HSPH1/HLA-DRA/HLA-DRB1/LILRB4/ADA/CD83/CCL3/LST1/GRN/CD74/AIF1/CTSL/SPI1/CLEC4E/ANXA1/BID/IFNGR2/HLA-DPA1/FGL2/HLA-DPB1	59
CAPER	CD14+ monocytes	Up	CC	GO:0034774	secretory granule lumen	22/252	88/2659	1.22017e-05	0.00013375	0.000101269	SERPING1/CTSC/MNDA/NPC2/FTL/CFD/SDCBP/TIMP1/HSP90AA1/CREG1/CSTB/SERPINB1/S100A11/FCN1/SERPINA1/GRN/HSP90AB1/LYZ/CFP/ANXA2/CTSD/HSPA8	22
CAPER	CD14+ monocytes	Up	MF	GO:0030545	signaling receptor regulator activity	32/249	143/2636	1.51261e-06	0.000135757	0.000105087	CXCL11/CXCL10/TNFSF10/TNFSF13B/LY6E/IL27/CXCL9/CCL8/CD48/TYMP/PTK2B/IL1RN/HSPA1A/LYN/EDN1/IL15/CD80/CD274/LGALS1/CLEC12A/CLEC2B/CCL2/TIMP1/LGALS3/CCL4/LILRB4/CCL3/GRN/S100A4/CCL7/HSPA8/CCL3L1	32
CAPER	CD14+ monocytes	Up	BP	GO:0051049	regulation of transport	52/251	294/2546	6.82949e-06	0.000137191	0.000103117	CXCL11/RSAD2/CXCL10/IFI27/CXCL9/PLSCR1/CD38/FCGR1A/P2RX7/PTK2B/SIRPA/CTSS/HSPA1A/LYN/EDN1/P2RX4/IL15/SYK/SLC31A2/SDCBP/NFKBIA/GSTO1/TBC1D4/RAB31/FCER1G/CCR1/ACSL1/CCL2/CD63/TXN/KCNJ2/HSP90AA1/LGALS3/CCL4/DYNLL1/RAB9A/RDX/HLA-DRB1/ADA/CCL3/KMO/FCN1/CD74/PIM3/SPI1/TLR2/ANXA1/CFP/CLIC2/ANXA2/HCK/HSPA8	52
CAPER	CD14+ monocytes	Up	BP	GO:0032943	mononuclear cell proliferation	26/251	107/2546	6.91959e-06	0.000137191	0.000103117	TNFSF13B/IDO1/IL27/CD38/P2RX7/RIPK2/MNDA/CD40/IL4I1/LYN/IL15/CD80/TYROBP/SYK/CD274/LGALS3/HLA-DRB1/LILRB4/ADA/LST1/CD74/AIF1/ANXA1/BID/HLA-DPA1/HLA-DPB1	26
CAPER	CD14+ monocytes	Up	BP	GO:0046651	lymphocyte proliferation	26/251	107/2546	6.91959e-06	0.000137191	0.000103117	TNFSF13B/IDO1/IL27/CD38/P2RX7/RIPK2/MNDA/CD40/IL4I1/LYN/IL15/CD80/TYROBP/SYK/CD274/LGALS3/HLA-DRB1/LILRB4/ADA/LST1/CD74/AIF1/ANXA1/BID/HLA-DPA1/HLA-DPB1	26
CAPER	CD14+ monocytes	Up	MF	GO:0044183	protein folding chaperone	10/249	19/2636	2.03737e-06	0.000146283	0.000113235	HSPA1A/HSPB1/HSP90AA1/HSPH1/DNAJB1/CD74/HSPA1B/HSP90AB1/HSPE1/HSPA8	10
CAPER	CD14+ monocytes	Up	BP	GO:0002768	immune response-regulating cell surface receptor signaling pathway	27/251	115/2546	9.14597e-06	0.000179815	0.000135154	OAS1/GBP1/PLSCR1/CD38/CMKLR1/NINJ1/FCGR1A/RIPK2/MNDA/CD40/LYN/TYROBP/SYK/NFKBIA/FCER1G/C3AR1/LGALS3/HLA-DRB1/LILRB4/ADA/FCN1/TLR2/CLEC4E/SQSTM1/HCK/TNIP3/HLA-DPB1	27
CAPER	CD14+ monocytes	Up	BP	GO:0032879	regulation of localization	61/251	369/2546	9.21934e-06	0.000179815	0.000135154	CXCL11/RSAD2/CXCL10/RABGAP1L/GBP1/IFI27/CXCL9/PLSCR1/CD38/FCGR1A/P2RX7/PTK2B/SIRPA/CTSS/HSPA1A/LYN/EDN1/P2RX4/IL15/TYROBP/SYK/SLC31A2/SDCBP/NFKBIA/CCR5/GSTO1/TBC1D4/RAB31/FCER1G/CCR1/ACSL1/CCL2/CD63/TXN/KCNJ2/HSP90AA1/LGALS3/CCL4/DYNLL1/RAB9A/RDX/HLA-DRB1/LILRB4/ADA/CCL3/KMO/FCN1/CD74/TNFAIP6/PIM3/HSP90AB1/SPI1/TLR2/ANXA1/SQSTM1/CFP/CLIC2/ANXA2/HCK/CTSD/HSPA8	61
CAPER	CD14+ monocytes	Up	BP	GO:0062208	positive regulation of pattern recognition receptor signaling pathway	10/251	21/2546	9.63409e-06	0.000186388	0.000140095	RSAD2/OASL/GBP5/DDX60/ZC3HAV1/GBP2/NINJ1/P2RX7/HSPA1A/HSPA1B	10
CAPER	CD14+ monocytes	Up	BP	GO:0071674	mononuclear cell migration	21/251	78/2546	1.02108e-05	0.000195966	0.000147293	CXCL11/CXCL10/CMKLR1/NINJ1/PTK2B/SIRPA/LYN/MOSPD2/P2RX4/CCR5/CCR1/C3AR1/CCL2/LGALS3/CCL4/CCL3/AIF1/SPI1/ANXA1/PLA2G7/CCL7	21
CAPER	CD14+ monocytes	Up	BP	GO:1901701	cellular response to oxygen-containing compound	47/251	260/2546	1.1379e-05	0.000216652	0.000162842	CXCL10/LY6E/GBP5/CXCL9/RAPGEF2/SASH1/GBP2/GBP3/SOD2/P2RX7/PTK2B/SIRPA/RIPK2/CD40/CARD16/ZNF277/LYN/CASP1/EDN1/P2RX4/IRF8/ALDH1A1/CD80/TYROBP/SYK/CD274/NFKBIA/CCR5/TBC1D4/RAB31/CCL2/TXN/CD68/PTGER2/DYNLL1/NCF1/HLA-DRB1/CYBB/KMO/PIM3/SPI1/TLR2/HCK/AQP9/CCL7/TNIP3/CTSD	47
CAPER	CD14+ monocytes	Up	BP	GO:0034612	response to tumor necrosis factor	19/251	67/2546	1.21453e-05	0.000229421	0.000172439	TNFSF13B/GBP1/GBP2/GBP3/PTK2B/HSPA1A/CD40/CARD16/FAS/CASP1/EDN1/SYK/NFKBIA/CCL2/CCL3/TRAF1/HSPA1B/ASAH1/NSMAF	19
CAPER	CD14+ monocytes	Up	CC	GO:0098552	side of membrane	35/252	183/2659	2.29951e-05	0.000230562	0.000174571	CXCL10/LY6E/GBP5/CXCL9/CD48/SLAMF7/FCGR1A/P2RX7/CD40/FAS/LYN/ANXA5/CCRL2/CD80/CD274/CCR5/CTSB/FCER1G/CCR1/RGS1/NCF1/HLA-DRA/HLA-DRB1/LILRB4/ADA/CD83/FCN1/FCGRT/CD74/CLEC4E/CFP/HCK/HLA-DPA1/HLA-DPB1/HSPA8	35
CAPER	CD14+ monocytes	Up	CC	GO:0042470	melanosome	12/252	33/2659	2.34607e-05	0.000230562	0.000174571	RAB32/SDCBP/CTSB/CD63/HSP90AA1/RAB9A/ATP6V1B2/HSP90AB1/ANXA2/CAPG/CTSD/HSPA8	12
CAPER	CD14+ monocytes	Up	CC	GO:0048770	pigment granule	12/252	33/2659	2.34607e-05	0.000230562	0.000174571	RAB32/SDCBP/CTSB/CD63/HSP90AA1/RAB9A/ATP6V1B2/HSP90AB1/ANXA2/CAPG/CTSD/HSPA8	12
CAPER	CD14+ monocytes	Up	CC	GO:0009986	cell surface	40/252	222/2659	2.50318e-05	0.000237802	0.000180053	CXCL10/IL27/VAMP5/CXCL9/CD38/LAMP3/SLAMF7/FCGR1A/P2RX7/SIRPA/CD40/FAS/ANXA5/CCRL2/CD80/TYROBP/CD274/TIGIT/CCR5/CTSB/FCER1G/CCR1/CD63/HSP90AA1/LGALS3/HLA-DRA/HLA-DRB1/LILRB4/ADA/CD83/FCN1/FCGRT/CD74/HSP90AB1/TLR2/CLEC4E/ANXA1/ANXA2/HLA-DPA1/HLA-DPB1	40
CAPER	CD14+ monocytes	Up	BP	GO:0070661	leukocyte proliferation	27/251	117/2546	1.29069e-05	0.000241903	0.000181821	TNFSF13B/IDO1/IL27/CCL8/CD38/P2RX7/RIPK2/MNDA/CD40/IL4I1/LYN/IL15/CD80/TYROBP/SYK/CD274/LGALS3/HLA-DRB1/LILRB4/ADA/LST1/CD74/AIF1/ANXA1/BID/HLA-DPA1/HLA-DPB1	27
CAPER	CD14+ monocytes	Up	BP	GO:0034605	cellular response to heat	8/251	14/2546	1.42119e-05	0.000264298	0.000198654	CXCL10/HSPA1A/LYN/CHORDC1/HSP90AA1/DNAJB1/HSPA1B/HSP90AB1	8
CAPER	CD14+ monocytes	Up	BP	GO:0043122	regulation of canonical NF-kappaB signal transduction	23/251	92/2546	1.46806e-05	0.000270914	0.000203627	TNFSF10/ZC3HAV1/SIRPA/RIPK2/CD40/CARD16/PIM2/HSPB1/CASP1/EDN1/APOL3/NFKBIA/LGALS1/HLA-DRB1/LILRB4/CD74/TRAF1/S100A4/SPI1/TLR2/SQSTM1/TNIP3/SLC39A8	23
CAPER	CD14+ monocytes	Up	BP	GO:0051130	positive regulation of cellular component organization	40/251	210/2546	1.5908e-05	0.000291324	0.000218967	ISG15/TNFSF10/GBP5/CXCL9/CCL8/RAPGEF2/GBP2/FCGR1A/P2RX7/PTK2B/SIRPA/HSPA1A/PLEK/LYN/PDE4DIP/EDN1/IL15/ZEB2/TYROBP/SYK/CALCOCO2/SDCBP/RAB31/FCER1G/CCL2/CD63/SCARB2/HSP90AA1/LGALS3/FNIP2/GZMK/FCN1/FSCN1/GRN/HSPA1B/ANXA1/BID/CFP/ANXA2/HCK	40
CAPER	CD14+ monocytes	Up	BP	GO:0019886	antigen processing and presentation of exogenous peptide antigen via MHC class II	9/251	18/2546	1.67641e-05	0.000304674	0.000229002	CTSS/FCER1G/HLA-DRA/HLA-DRB1/CD74/CTSL/HLA-DPA1/CTSD/HLA-DPB1	9
CAPER	CD14+ monocytes	Up	BP	GO:0051250	negative regulation of lymphocyte activation	17/251	57/2546	1.70978e-05	0.000308403	0.000231805	IDO1/MNDA/IL4I1/LYN/CD80/TYROBP/CD274/TIGIT/LGALS1/CLEC12A/LGALS3/HLA-DRB1/LILRB4/LST1/CD74/ANXA1/FGL2	17
CAPER	CD14+ monocytes	Up	BP	GO:0070555	response to interleukin-1	14/251	41/2546	1.75899e-05	0.000312865	0.000235158	GBP1/CD38/GBP2/GBP3/SIRPA/RIPK2/IL1RN/CD40/CASP1/EDN1/NFKBIA/CCL2/CCL3/KMO	14
CAPER	CD14+ monocytes	Up	BP	GO:0055082	intracellular chemical homeostasis	32/251	153/2546	1.7606e-05	0.000312865	0.000235158	CXCL11/CXCL10/CXCL9/CCL8/MT2A/SOD2/P2RX7/PTK2B/CD40/ATP6V1H/LYN/EDN1/ATOX1/FTL/SLC31A2/CCR5/GSTO1/CCR1/KCNJ2/CREG1/DYNLL1/NCF1/HLA-DRB1/CCL3/ATP6V1B2/ATP6V1F/RAB20/GRN/PIM3/CLIC2/CCL7/SLC39A8	32
CAPER	CD14+ monocytes	Up	BP	GO:0006873	intracellular monoatomic ion homeostasis	27/251	119/2546	1.80292e-05	0.000315709	0.000237296	CXCL11/CXCL10/CXCL9/CCL8/MT2A/P2RX7/PTK2B/CD40/ATP6V1H/LYN/EDN1/ATOX1/FTL/SLC31A2/CCR5/GSTO1/CCR1/KCNJ2/CREG1/CCL3/ATP6V1B2/ATP6V1F/RAB20/GRN/CLIC2/CCL7/SLC39A8	27
CAPER	CD14+ monocytes	Up	BP	GO:0030003	intracellular monoatomic cation homeostasis	27/251	119/2546	1.80292e-05	0.000315709	0.000237296	CXCL11/CXCL10/CXCL9/CCL8/MT2A/P2RX7/PTK2B/CD40/ATP6V1H/LYN/EDN1/ATOX1/FTL/SLC31A2/CCR5/GSTO1/CCR1/KCNJ2/CREG1/CCL3/ATP6V1B2/ATP6V1F/RAB20/GRN/CLIC2/CCL7/SLC39A8	27
CAPER	CD14+ monocytes	Up	BP	GO:0019725	cellular homeostasis	35/251	175/2546	1.93784e-05	0.000336876	0.000253206	CXCL11/CXCL10/CXCL9/CCL8/MT2A/SNX10/SOD2/P2RX7/PTK2B/CD40/ATP6V1H/LYN/EDN1/ATOX1/FTL/SLC31A2/CCR5/GSTO1/CCR1/CCL2/TXN/KCNJ2/CREG1/DYNLL1/NCF1/HLA-DRB1/CCL3/ATP6V1B2/ATP6V1F/RAB20/GRN/PIM3/CLIC2/CCL7/SLC39A8	35
CAPER	CD14+ monocytes	Up	BP	GO:0042592	homeostatic process	57/251	346/2546	2.22301e-05	0.000383669	0.000288377	ISG15/CXCL11/CXCL10/OAS1/TNFSF13B/CXCL9/CCL8/MT2A/CD38/SNX10/CMKLR1/SOD2/P2RX7/PTK2B/HSPA1A/CD40/ATP6V1H/FAS/NPC2/LYN/EDN1/P2RX4/ATOX1/IL15/ALDH1A1/ZEB2/FTL/SYK/SLC31A2/CCR5/GSTO1/FCER1G/MAFB/CCR1/ACSL1/CCL2/TXN/KCNJ2/CREG1/DYNLL1/NCF1/HLA-DRB1/ADA/CCL3/ATP6V1B2/ATP6V1F/RAB20/GRN/CD74/PIM3/HSPA1B/SPI1/ANXA1/SQSTM1/CLIC2/CCL7/SLC39A8	57
CAPER	CD14+ monocytes	Up	BP	GO:0050867	positive regulation of cell activation	29/251	134/2546	2.28429e-05	0.00039143	0.00029421	TNFSF13B/CD38/CTSC/SIRPA/RIPK2/CD40/PLEK/IL4I1/LYN/IL15/CD80/TYROBP/SYK/CD274/LGALS1/CCL2/HSPH1/HLA-DRA/HLA-DRB1/LILRB4/ADA/CD83/CCL3/CD74/AIF1/SPI1/ANXA1/HLA-DPA1/HLA-DPB1	29
CAPER	CD14+ monocytes	Up	BP	GO:0043270	positive regulation of monoatomic ion transport	14/251	42/2546	2.40882e-05	0.000409842	0.000308049	CXCL11/CXCL10/CXCL9/P2RX7/CTSS/EDN1/P2RX4/GSTO1/CCR1/CCL2/KCNJ2/LGALS3/CCL4/CCL3	14
CAPER	CD14+ monocytes	Up	BP	GO:0048002	antigen processing and presentation of peptide antigen	10/251	23/2546	2.6111e-05	0.000439497	0.000330339	FCGR1A/CTSS/FCER1G/HLA-DRA/HLA-DRB1/CD74/CTSL/HLA-DPA1/CTSD/HLA-DPB1	10
CAPER	CD14+ monocytes	Up	BP	GO:1901700	response to oxygen-containing compound	58/251	356/2546	2.61976e-05	0.000439497	0.000330339	CXCL10/LY6E/IDO1/GBP5/CXCL9/CD38/RAPGEF2/SASH1/GBP2/GBP3/SOD2/P2RX7/PTK2B/SIRPA/RIPK2/CD40/CARD16/ZNF277/LYN/CASP1/EDN1/P2RX4/IRF8/ALDH1A1/CD80/KYNU/TYROBP/SYK/PTGIR/STAT2/CD274/NFKBIA/CCR5/TBC1D4/RAB31/ACSL1/CCL2/TXN/TIMP1/HSP90AA1/CD68/PTGER2/DYNLL1/NCF1/HLA-DRB1/CCL3/CYBB/KMO/PIM3/SPI1/TLR2/HCK/AQP9/GPX4/CCL7/CACYBP/TNIP3/CTSD	58
CAPER	CD14+ monocytes	Up	BP	GO:0050863	regulation of T cell activation	29/251	135/2546	2.65512e-05	0.000442336	0.000332473	TNFSF13B/IDO1/IL27/SIRPA/RIPK2/IL4I1/LYN/IL15/CD80/BATF/SYK/CD274/TIGIT/LGALS1/CCL2/LGALS3/HSPH1/HLA-DRA/HLA-DRB1/LILRB4/ADA/CD83/CD74/AIF1/ANXA1/BID/HLA-DPA1/FGL2/HLA-DPB1	29
CAPER	CD14+ monocytes	Up	BP	GO:0002429	immune response-activating cell surface receptor signaling pathway	24/251	102/2546	2.86246e-05	0.000473589	0.000355963	OAS1/GBP1/PLSCR1/CD38/CMKLR1/NINJ1/RIPK2/MNDA/LYN/TYROBP/SYK/NFKBIA/FCER1G/C3AR1/LGALS3/HLA-DRB1/LILRB4/ADA/FCN1/TLR2/SQSTM1/HCK/TNIP3/HLA-DPB1	24
CAPER	CD14+ monocytes	Up	BP	GO:0002495	antigen processing and presentation of peptide antigen via MHC class II	9/251	19/2546	2.91334e-05	0.000475449	0.000357361	CTSS/FCER1G/HLA-DRA/HLA-DRB1/CD74/CTSL/HLA-DPA1/CTSD/HLA-DPB1	9
CAPER	CD14+ monocytes	Up	BP	GO:0036230	granulocyte activation	9/251	19/2546	2.91334e-05	0.000475449	0.000357361	IL15/TYROBP/SYK/CLEC12A/FCER1G/CCL3/GRN/SPI1/ANXA1	9
CAPER	CD14+ monocytes	Up	BP	GO:0002696	positive regulation of leukocyte activation	28/251	129/2546	3.01949e-05	0.000489443	0.000367879	TNFSF13B/CD38/CTSC/SIRPA/RIPK2/CD40/IL4I1/LYN/IL15/CD80/TYROBP/SYK/CD274/LGALS1/CCL2/HSPH1/HLA-DRA/HLA-DRB1/LILRB4/ADA/CD83/CCL3/CD74/AIF1/SPI1/ANXA1/HLA-DPA1/HLA-DPB1	28
CAPER	CD14+ monocytes	Up	BP	GO:0031640	killing of cells of another organism	14/251	43/2546	3.26089e-05	0.000517356	0.00038886	CXCL11/CXCL10/GBP1/GBP5/CXCL9/CCL8/GBP2/GBP3/NINJ1/LGALS3/GZMK/NCF1/FCN1/LYZ	14
CAPER	CD14+ monocytes	Up	BP	GO:0141060	disruption of anatomical structure in another organism	14/251	43/2546	3.26089e-05	0.000517356	0.00038886	CXCL11/CXCL10/GBP1/GBP5/CXCL9/CCL8/GBP2/GBP3/NINJ1/LGALS3/GZMK/NCF1/FCN1/LYZ	14
CAPER	CD14+ monocytes	Up	BP	GO:0141061	disruption of cell in another organism	14/251	43/2546	3.26089e-05	0.000517356	0.00038886	CXCL11/CXCL10/GBP1/GBP5/CXCL9/CCL8/GBP2/GBP3/NINJ1/LGALS3/GZMK/NCF1/FCN1/LYZ	14
CAPER	CD14+ monocytes	Up	BP	GO:1902105	regulation of leukocyte differentiation	26/251	116/2546	3.27796e-05	0.000517356	0.00038886	IL27/RIPK2/IL4I1/LYN/IL15/CD80/TYROBP/BATF/SYK/TMEM176B/LGALS1/CLEC12A/MAFB/CCR1/TMEM176A/HLA-DRA/HLA-DRB1/LILRB4/ADA/CD83/CCL3/CD74/TNFAIP6/SPI1/ANXA1/FGL2	26
CAPER	CD14+ monocytes	Up	CC	GO:0030139	endocytic vesicle	22/252	97/2659	6.29284e-05	0.000578536	0.000438042	RAPGEF2/FCGR1A/CTSS/RAB32/LYN/SYK/RAB31/SCARB2/HSP90AA1/HSPH1/NCF1/RAB9A/HLA-DRA/HLA-DRB1/CYBB/RAB20/CD74/CTSL/TLR2/CLEC4E/HLA-DPA1/HLA-DPB1	22
CAPER	CD14+ monocytes	Up	BP	GO:0010628	positive regulation of gene expression	47/251	272/2546	3.97128e-05	0.000620284	0.000466224	ISG15/RSAD2/OAS1/IDO1/APOBEC3A/IL27/GBP5/XAF1/PLSCR1/ZC3HAV1/LAMP3/FCGR1A/P2RX7/RIPK2/HSPA1A/CD40/HSPB1/CASP1/IRF8/IL15/CD80/TYROBP/BATF/SYK/CD274/TIGIT/CLEC12A/FCER1G/C3AR1/CCL2/HSP90AA1/RDX/CD83/CCL3/CYBB/FCN1/CD74/ATF3/AIF1/HSPA1B/SPI1/TLR2/CLEC4E/ANXA1/ANXA2/HLA-DPA1/HLA-DPB1	47
CAPER	CD14+ monocytes	Up	BP	GO:0098657	import into cell	36/251	188/2546	3.98182e-05	0.000620284	0.000466224	MX1/RABGAP1L/PLSCR1/SNX10/FCGR1A/P2RX7/SIRPA/ATP6V1H/LYN/IRF8/IL15/TYROBP/SYK/SDCBP/RAB31/FCER1G/ACSL1/CCL2/CD63/SCARB2/KCNJ2/CREG1/LGALS3/GZMK/RAB9A/LILRB4/FCN1/RAB20/AIF1/CTSL/TLR2/ANXA1/CFP/ANXA2/HCK/SLC39A8	36
CAPER	CD14+ monocytes	Up	BP	GO:0032481	positive regulation of type I interferon production	10/251	24/2546	4.09199e-05	0.000633335	0.000476033	ISG15/OAS1/XAF1/ZC3HAV1/RIPK2/TYROBP/SYK/CLEC12A/HSP90AA1/TLR2	10
CAPER	CD14+ monocytes	Up	BP	GO:0051251	positive regulation of lymphocyte activation	26/251	118/2546	4.50094e-05	0.000692164	0.000520251	TNFSF13B/CD38/SIRPA/RIPK2/CD40/IL4I1/LYN/IL15/CD80/TYROBP/SYK/CD274/LGALS1/CCL2/HSPH1/HLA-DRA/HLA-DRB1/LILRB4/ADA/CD83/CD74/AIF1/SPI1/ANXA1/HLA-DPA1/HLA-DPB1	26
CAPER	CD14+ monocytes	Up	BP	GO:0051928	positive regulation of calcium ion transport	11/251	29/2546	4.74733e-05	0.000725404	0.000545235	CXCL11/CXCL10/CXCL9/P2RX7/P2RX4/GSTO1/CCR1/CCL2/LGALS3/CCL4/CCL3	11
CAPER	CD14+ monocytes	Up	CC	GO:0030312	external encapsulating structure	21/252	92/2659	8.41832e-05	0.000727037	0.000550481	SERPING1/HAPLN3/CTSC/CTSS/ANXA5/LGALS1/CTSB/TIMP1/CSTB/LGALS3/SERPINB1/ADAMDEC1/FCN1/SERPINA1/SERPINB9/CTSL/S100A4/ANXA1/ANXA2/CTSD/FGL2	21
CAPER	CD14+ monocytes	Up	CC	GO:0031012	extracellular matrix	21/252	92/2659	8.41832e-05	0.000727037	0.000550481	SERPING1/HAPLN3/CTSC/CTSS/ANXA5/LGALS1/CTSB/TIMP1/CSTB/LGALS3/SERPINB1/ADAMDEC1/FCN1/SERPINA1/SERPINB9/CTSL/S100A4/ANXA1/ANXA2/CTSD/FGL2	21
CAPER	CD14+ monocytes	Up	BP	GO:0002504	antigen processing and presentation of peptide or polysaccharide antigen via MHC class II	9/251	20/2546	4.84526e-05	0.000731055	0.000549482	CTSS/FCER1G/HLA-DRA/HLA-DRB1/CD74/CTSL/HLA-DPA1/CTSD/HLA-DPB1	9
CAPER	CD14+ monocytes	Up	BP	GO:0034340	response to type I interferon	9/251	20/2546	4.84526e-05	0.000731055	0.000549482	ISG15/IFIT1/OAS1/IFITM3/MX1/OASL/IFI27/IFITM2/STAT2	9
CAPER	CD14+ monocytes	Up	BP	GO:0032479	regulation of type I interferon production	12/251	34/2546	4.92397e-05	0.000733703	0.000551472	ISG15/OAS1/XAF1/ZC3HAV1/SIRPA/RIPK2/IRF8/TYROBP/SYK/CLEC12A/HSP90AA1/TLR2	12
CAPER	CD14+ monocytes	Up	BP	GO:0032606	type I interferon production	12/251	34/2546	4.92397e-05	0.000733703	0.000551472	ISG15/OAS1/XAF1/ZC3HAV1/SIRPA/RIPK2/IRF8/TYROBP/SYK/CLEC12A/HSP90AA1/TLR2	12
CAPER	CD14+ monocytes	Up	BP	GO:0060760	positive regulation of response to cytokine stimulus	8/251	16/2546	5.10355e-05	0.000755767	0.000568056	RIPK2/HSPA1A/CD40/CASP1/EDN1/CD74/HSPA1B/TLR2	8
CAPER	CD14+ monocytes	Up	MF	GO:0030546	signaling receptor activator activity	29/249	136/2636	1.35658e-05	0.000811685	0.000628309	CXCL11/CXCL10/TNFSF10/TNFSF13B/IL27/CXCL9/CCL8/CD48/TYMP/PTK2B/IL1RN/HSPA1A/LYN/EDN1/IL15/CD80/CD274/LGALS1/CLEC2B/CCL2/TIMP1/LGALS3/CCL4/CCL3/GRN/S100A4/CCL7/HSPA8/CCL3L1	29
CAPER	CD14+ monocytes	Up	BP	GO:0002263	cell activation involved in immune response	24/251	106/2546	5.63534e-05	0.00082434	0.000619598	IL27/PTK2B/RIPK2/CD40/LYN/IRF8/CD80/TYROBP/BATF/SYK/LGALS1/CLEC12A/FCER1G/LGALS3/HLA-DRA/HLA-DRB1/ADA/CCL3/GRN/CD74/SPI1/CLEC4E/ANXA1/FGL2	24
CAPER	CD14+ monocytes	Up	BP	GO:0002366	leukocyte activation involved in immune response	24/251	106/2546	5.63534e-05	0.00082434	0.000619598	IL27/PTK2B/RIPK2/CD40/LYN/IRF8/CD80/TYROBP/BATF/SYK/LGALS1/CLEC12A/FCER1G/LGALS3/HLA-DRA/HLA-DRB1/ADA/CCL3/GRN/CD74/SPI1/CLEC4E/ANXA1/FGL2	24
CAPER	CD14+ monocytes	Up	BP	GO:0002695	negative regulation of leukocyte activation	18/251	68/2546	5.77819e-05	0.000837614	0.000629575	IDO1/MNDA/IL4I1/LYN/CD80/TYROBP/CD274/TIGIT/LGALS1/CLEC12A/LGALS3/HLA-DRB1/LILRB4/LST1/GRN/CD74/ANXA1/FGL2	18
CAPER	CD14+ monocytes	Up	BP	GO:2000145	regulation of cell motility	41/251	229/2546	5.79591e-05	0.000837614	0.000629575	CXCL10/NEXN/CCL8/RAPGEF2/SASH1/CMKLR1/SOD2/NINJ1/PTK2B/CD40/DEFB1/LYN/MOSPD2/NRP2/HSPB1/EDN1/P2RX4/ZEB2/SDCBP/CCR1/C3AR1/CCL2/CD63/TIMP1/LGALS3/SERPINB1/CCL4/ADA/CCL3/S100A11/GRN/CD74/TNFAIP6/AIF1/SPI1/ANXA1/PLA2G7/CCL7/MPP1/HSPA8/CCL3L1	41
CAPER	CD14+ monocytes	Up	BP	GO:0046634	regulation of alpha-beta T cell activation	15/251	51/2546	6.53024e-05	0.000938086	0.000705093	IL27/RIPK2/CD80/BATF/SYK/CD274/LGALS1/LGALS3/HSPH1/HLA-DRA/HLA-DRB1/LILRB4/ADA/CD83/ANXA1	15
CAPER	CD14+ monocytes	Up	BP	GO:0030593	neutrophil chemotaxis	12/251	35/2546	6.84484e-05	0.000971643	0.000730315	CXCL10/CXCL9/MOSPD2/EDN1/SYK/FCER1G/C3AR1/LGALS3/CCL3/CD74/TNFAIP6/MPP1	12
CAPER	CD14+ monocytes	Up	BP	GO:0071347	cellular response to interleukin-1	12/251	35/2546	6.84484e-05	0.000971643	0.000730315	GBP1/GBP2/GBP3/SIRPA/IL1RN/CD40/CASP1/EDN1/NFKBIA/CCL2/CCL3/KMO	12
CAPER	CD14+ monocytes	Up	CC	GO:0031902	late endosome membrane	12/252	38/2659	0.00011598	0.000972184	0.000736095	IFITM3/IFITM2/LAMP3/SLC31A2/CD63/SCARB2/CD68/HLA-DRA/HLA-DRB1/ANXA2/HLA-DPA1/HLA-DPB1	12
CAPER	CD14+ monocytes	Up	BP	GO:0030334	regulation of cell migration	40/251	223/2546	6.92734e-05	0.000977571	0.00073477	CXCL10/NEXN/CCL8/RAPGEF2/SASH1/CMKLR1/SOD2/NINJ1/PTK2B/CD40/LYN/MOSPD2/NRP2/HSPB1/EDN1/P2RX4/ZEB2/SDCBP/CCR1/C3AR1/CCL2/CD63/TIMP1/LGALS3/SERPINB1/CCL4/ADA/CCL3/S100A11/GRN/CD74/TNFAIP6/AIF1/SPI1/ANXA1/PLA2G7/CCL7/MPP1/HSPA8/CCL3L1	40
CAPER	CD14+ monocytes	Up	BP	GO:0051604	protein maturation	26/251	121/2546	7.11446e-05	0.000998105	0.000750204	GBP1/GBP5/GBP2/P2RX7/CTSS/HSPA1A/HSPB1/CASP1/CHORDC1/CFD/MAFB/HSP90AA1/HSPH1/GZMK/FCN1/DNAJB1/GRN/CD74/HSPA1B/CTSL/HSP90AB1/FKBP4/HSPE1/PLA2G7/ANXA2/HSPA8	26
CAPER	CD14+ monocytes	Up	BP	GO:0031663	lipopolysaccharide-mediated signaling pathway	9/251	21/2546	7.75664e-05	0.00107967	0.000811513	SASH1/SIRPA/RIPK2/CARD16/LYN/NFKBIA/SPI1/TLR2/HCK	9
CAPER	CD14+ monocytes	Up	BP	GO:0040011	locomotion	49/251	295/2546	7.78588e-05	0.00107967	0.000811513	CXCL11/CXCL10/CXCL9/NEXN/CCL8/RAPGEF2/SASH1/CMKLR1/SOD2/NINJ1/TYMP/PTK2B/CD40/DEFB1/LYN/MOSPD2/NRP2/HSPB1/EDN1/CCRL2/P2RX4/ZEB2/SYK/SDCBP/CCR5/FCER1G/CCR1/C3AR1/CCL2/CD63/TIMP1/LGALS3/SERPINB1/CCL4/ADA/CCL3/S100A11/GRN/CD74/TNFAIP6/AIF1/S100A4/SPI1/ANXA1/PLA2G7/CCL7/MPP1/HSPA8/CCL3L1	49
CAPER	CD14+ monocytes	Up	CC	GO:0030666	endocytic vesicle membrane	15/252	56/2659	0.000135824	0.001106	0.000837414	FCGR1A/RAB32/LYN/RAB31/SCARB2/RAB9A/HLA-DRA/HLA-DRB1/CYBB/RAB20/CD74/TLR2/CLEC4E/HLA-DPA1/HLA-DPB1	15
CAPER	CD14+ monocytes	Up	BP	GO:0019882	antigen processing and presentation	13/251	41/2546	8.59863e-05	0.00118552	0.000891074	FCGR1A/CTSS/RAB32/FCER1G/CD68/HLA-DRA/HLA-DRB1/CD74/CTSL/HLA-DPA1/CTSD/FGL2/HLA-DPB1	13
CAPER	CD14+ monocytes	Up	BP	GO:0007186	G protein-coupled receptor signaling pathway	32/251	165/2546	8.66285e-05	0.00118755	0.000892599	CXCL11/CXCL10/CXCL9/CCL8/RAPGEF2/CMKLR1/PTK2B/PLEK/DEFB1/LYN/EDN1/CCRL2/PIK3R5/PTGIR/CCR5/CCR1/C3AR1/CCL2/TPRA1/MGLL/PSAP/RGS1/CCL4/PTGER2/ADA/CCL3/FCN1/HCAR3/NLN/ANXA1/CCL7/CCL3L1	32
CAPER	CD14+ monocytes	Up	BP	GO:0042119	neutrophil activation	8/251	17/2546	8.8254e-05	0.00118945	0.000894021	IL15/TYROBP/SYK/CLEC12A/FCER1G/GRN/SPI1/ANXA1	8
CAPER	CD14+ monocytes	Up	BP	GO:0070269	pyroptotic inflammatory response	8/251	17/2546	8.8254e-05	0.00118945	0.000894021	GBP1/GBP5/IFI27/GBP2/GBP3/NINJ1/CASP1/ZEB2	8
CAPER	CD14+ monocytes	Up	BP	GO:0071357	cellular response to type I interferon	8/251	17/2546	8.8254e-05	0.00118945	0.000894021	ISG15/IFIT1/OAS1/IFITM3/OASL/IFI27/IFITM2/STAT2	8
CAPER	CD14+ monocytes	Up	BP	GO:0006887	exocytosis	17/251	64/2546	8.90506e-05	0.00119348	0.000897052	CCL8/P2RX7/TNFAIP2/PLEK/LYN/SYK/SDCBP/RAB31/FCER1G/CCR1/STX11/RAB9A/CCL3/SPI1/ANXA1/ANXA2/HCK	17
CAPER	CD14+ monocytes	Up	BP	GO:0002752	cell surface pattern recognition receptor signaling pathway	10/251	26/2546	9.26336e-05	0.00121436	0.000912749	OAS1/NINJ1/RIPK2/LYN/SYK/NFKBIA/FCN1/TLR2/SQSTM1/TNIP3	10
CAPER	CD14+ monocytes	Up	BP	GO:0019884	antigen processing and presentation of exogenous antigen	10/251	26/2546	9.26336e-05	0.00121436	0.000912749	FCGR1A/CTSS/FCER1G/HLA-DRA/HLA-DRB1/CD74/CTSL/HLA-DPA1/CTSD/HLA-DPB1	10
CAPER	CD14+ monocytes	Up	BP	GO:0032613	interleukin-10 production	10/251	26/2546	9.26336e-05	0.00121436	0.000912749	ISG15/IDO1/TYROBP/SYK/CD274/TIGIT/FCER1G/HLA-DRB1/LILRB4/CD83	10
CAPER	CD14+ monocytes	Up	BP	GO:0032653	regulation of interleukin-10 production	10/251	26/2546	9.26336e-05	0.00121436	0.000912749	ISG15/IDO1/TYROBP/SYK/CD274/TIGIT/FCER1G/HLA-DRB1/LILRB4/CD83	10
CAPER	CD14+ monocytes	Up	BP	GO:0002753	cytoplasmic pattern recognition receptor signaling pathway	13/251	42/2546	0.000113734	0.00147485	0.00110854	RSAD2/OAS1/OASL/GBP5/DDX60/ZC3HAV1/GBP2/P2RX7/RIPK2/HSPA1A/NFKBIA/HSPA1B/HSPA8	13
CAPER	CD14+ monocytes	Up	BP	GO:0006457	protein folding	13/251	42/2546	0.000113734	0.00147485	0.00110854	HSPA1A/HSPB1/CHORDC1/HSP90AA1/HSPH1/DNAJB1/GRN/CD74/HSPA1B/HSP90AB1/FKBP4/HSPE1/HSPA8	13
CAPER	CD14+ monocytes	Up	MF	GO:0140678	molecular function inhibitor activity	27/249	127/2636	2.91875e-05	0.0014969	0.00115872	IFIT1/LY6E/SERPING1/GBP5/GBP2/SIRPA/IL1RN/HSPA1A/CARD16/HSPB1/ANXA5/CST3/NFKBIA/PHACTR2/TIMP1/CSTB/LGALS3/SERPINB1/DYNLL1/FNIP2/LILRB4/DNAJB1/SERPINA1/SERPINB9/HSP90AB1/ANXA1/ANXA2	27
CAPER	CD14+ monocytes	Up	BP	GO:0040012	regulation of locomotion	41/251	236/2546	0.000119024	0.00153516	0.00115387	CXCL10/NEXN/CCL8/RAPGEF2/SASH1/CMKLR1/SOD2/NINJ1/PTK2B/CD40/DEFB1/LYN/MOSPD2/NRP2/HSPB1/EDN1/P2RX4/ZEB2/SDCBP/CCR1/C3AR1/CCL2/CD63/TIMP1/LGALS3/SERPINB1/CCL4/ADA/CCL3/S100A11/GRN/CD74/TNFAIP6/AIF1/SPI1/ANXA1/PLA2G7/CCL7/MPP1/HSPA8/CCL3L1	41
CAPER	CD14+ monocytes	Up	CC	GO:0035578	azurophil granule lumen	9/252	24/2659	0.000195521	0.00154787	0.00117198	CTSC/MNDA/NPC2/FTL/SDCBP/CREG1/GRN/LYZ/ANXA2	9
CAPER	CD14+ monocytes	Up	BP	GO:0043269	regulation of monoatomic ion transport	19/251	78/2546	0.000123289	0.00158166	0.00118882	CXCL11/CXCL10/CXCL9/P2RX7/PTK2B/CTSS/LYN/EDN1/P2RX4/SLC31A2/GSTO1/CCR1/CCL2/CD63/KCNJ2/LGALS3/CCL4/CCL3/CLIC2	19
CAPER	CD14+ monocytes	Up	BP	GO:1990266	neutrophil migration	12/251	37/2546	0.000126818	0.00161828	0.00121635	CXCL10/CXCL9/MOSPD2/EDN1/SYK/FCER1G/C3AR1/LGALS3/CCL3/CD74/TNFAIP6/MPP1	12
CAPER	CD14+ monocytes	Up	CC	GO:0070820	tertiary granule	14/252	52/2659	0.00021488	0.00165516	0.00125321	SIRPA/CTSS/CST3/CLEC12A/FCER1G/CSTB/LGALS3/DYNLL1/CYBB/TNFAIP6/LYZ/CFP/CTSD/ASAH1	14
CAPER	CD14+ monocytes	Up	BP	GO:0002521	leukocyte differentiation	37/251	206/2546	0.000130779	0.00165999	0.0012477	RSAD2/TNFSF13B/IL27/SNX10/PTK2B/RIPK2/IL4I1/LYN/KLF6/IRF8/IL15/CD80/TYROBP/BATF/SYK/TMEM176B/LGALS1/CLEC12A/FCER1G/MAFB/CCR1/TMEM176A/HLA-DRA/HLA-DRB1/LILRB4/ADA/CD83/CCL3/CD74/TNFAIP6/CTSL/SPI1/TLR2/CLEC4E/ANXA1/ANXA2/FGL2	37
CAPER	CD14+ monocytes	Up	BP	GO:0050870	positive regulation of T cell activation	22/251	98/2546	0.000133563	0.00168641	0.00126755	TNFSF13B/SIRPA/RIPK2/IL4I1/LYN/IL15/CD80/SYK/CD274/LGALS1/CCL2/HSPH1/HLA-DRA/HLA-DRB1/LILRB4/ADA/CD83/CD74/AIF1/ANXA1/HLA-DPA1/HLA-DPB1	22
CAPER	CD14+ monocytes	Up	BP	GO:0042129	regulation of T cell proliferation	17/251	66/2546	0.000135295	0.00169934	0.00127727	TNFSF13B/IDO1/IL27/RIPK2/IL4I1/IL15/CD80/SYK/CD274/LGALS3/HLA-DRB1/LILRB4/AIF1/ANXA1/BID/HLA-DPA1/HLA-DPB1	17
CAPER	CD14+ monocytes	Up	BP	GO:0098771	inorganic ion homeostasis	23/251	105/2546	0.00013959	0.00173651	0.00130521	CXCL11/CXCL10/CXCL9/CCL8/MT2A/SNX10/SOD2/P2RX7/PTK2B/CD40/LYN/EDN1/ATOX1/FTL/SLC31A2/CCR5/GSTO1/CCR1/KCNJ2/CCL3/CLIC2/CCL7/SLC39A8	23
CAPER	CD14+ monocytes	Up	BP	GO:0043067	regulation of programmed cell death	55/251	351/2546	0.000139702	0.00173651	0.00130521	IFIT2/CXCL10/TNFSF10/IFIT3/IFI6/IDO1/ATF5/CD38/RAPGEF2/SOD2/CTSC/P2RX7/PTK2B/RIPK2/MNDA/HSPA1A/CD40/CARD16/PIM2/FAS/LYN/HSPB1/CASP1/ANXA5/EDN1/IRF8/ATOX1/BCL2A1/ZEB2/CD274/CCR5/LGALS1/CTSB/FCER1G/CCL2/TIMP1/HSP90AA1/LGALS3/ADA/CCL3/GRN/CD74/ATF3/TRAF1/PIM3/HSPA1B/SERPINB9/HSP90AB1/ANXA1/BID/SQSTM1/HCK/GPX4/CTSD/ASAH1	55
CAPER	CD14+ monocytes	Up	BP	GO:0046631	alpha-beta T cell activation	19/251	79/2546	0.00014813	0.00183178	0.00137682	RSAD2/IL27/RIPK2/IL15/CD80/BATF/SYK/CD274/LGALS1/CLEC2B/LGALS3/HSPH1/HLA-DRA/HLA-DRB1/LILRB4/ADA/CD83/CTSL/ANXA1	19
CAPER	CD14+ monocytes	Up	BP	GO:0001961	positive regulation of cytokine-mediated signaling pathway	7/251	14/2546	0.000156001	0.00191922	0.00144254	RIPK2/HSPA1A/CD40/CASP1/EDN1/CD74/HSPA1B	7
CAPER	CD14+ monocytes	Up	BP	GO:0051924	regulation of calcium ion transport	14/251	49/2546	0.000162772	0.00199229	0.00149747	CXCL11/CXCL10/CXCL9/P2RX7/PTK2B/LYN/P2RX4/GSTO1/CCR1/CCL2/LGALS3/CCL4/CCL3/CLIC2	14
CAPER	CD14+ monocytes	Up	BP	GO:0019722	calcium-mediated signaling	17/251	67/2546	0.000165466	0.00201499	0.00151453	GBP1/CMKLR1/P2RX7/PLEK/DEFB1/EDN1/CCRL2/P2RX4/SYK/CCR5/GSTO1/CCR1/C3AR1/CCL4/ADA/CCL3/CLIC2	17
CAPER	CD14+ monocytes	Up	BP	GO:0009408	response to heat	9/251	23/2546	0.000180504	0.00216514	0.00162738	CXCL10/HSPA1A/LYN/HSPB1/CHORDC1/HSP90AA1/DNAJB1/HSPA1B/HSP90AB1	9
CAPER	CD14+ monocytes	Up	BP	GO:0051851	host-mediated perturbation of symbiont process	9/251	23/2546	0.000180504	0.00216514	0.00162738	IFITM3/LY6E/IFI27/CCL8/IFITM2/CCL4/CCL3/FCN1/CD74	9
CAPER	CD14+ monocytes	Up	BP	GO:0140888	interferon-mediated signaling pathway	9/251	23/2546	0.000180504	0.00216514	0.00162738	ISG15/OAS1/IFITM3/OASL/IFI27/IFITM2/STAT2/HCK/IFNGR2	9
CAPER	CD14+ monocytes	Up	BP	GO:0032940	secretion by cell	28/251	142/2546	0.000184413	0.00220001	0.00165359	RSAD2/CCL8/CD38/P2RX7/IL1RN/TNFAIP2/PLEK/LYN/CASP1/EDN1/P2RX4/SYK/SDCBP/RAB31/FCER1G/CCR1/STX11/DYNLL1/RAB9A/HLA-DRB1/CCL3/KMO/PIM3/SPI1/TLR2/ANXA1/ANXA2/HCK	28
CAPER	CD14+ monocytes	Up	BP	GO:0002220	innate immune response activating cell surface receptor signaling pathway	11/251	33/2546	0.000185245	0.00220001	0.00165359	OAS1/NINJ1/RIPK2/LYN/TYROBP/SYK/NFKBIA/FCN1/TLR2/SQSTM1/TNIP3	11
CAPER	CD14+ monocytes	Up	BP	GO:0042981	regulation of apoptotic process	53/251	338/2546	0.00018728	0.00221323	0.00166352	IFIT2/CXCL10/TNFSF10/IFIT3/IFI6/IDO1/ATF5/CD38/RAPGEF2/SOD2/CTSC/P2RX7/PTK2B/RIPK2/MNDA/HSPA1A/CD40/CARD16/PIM2/FAS/LYN/HSPB1/CASP1/ANXA5/EDN1/IRF8/ATOX1/BCL2A1/ZEB2/CD274/CCR5/LGALS1/CTSB/FCER1G/CCL2/TIMP1/HSP90AA1/LGALS3/ADA/CCL3/GRN/CD74/ATF3/TRAF1/PIM3/HSPA1B/SERPINB9/HSP90AB1/ANXA1/BID/SQSTM1/HCK/CTSD	53
CAPER	CD14+ monocytes	Up	BP	GO:0002822	regulation of adaptive immune response based on somatic recombination of immune receptors built from immunoglobulin superfamily domains	18/251	74/2546	0.000190426	0.00222845	0.00167497	RSAD2/TNFSF13B/IL27/FCGR1A/P2RX7/RIPK2/CD40/IL4I1/CD80/BATF/CD274/LGALS1/FCER1G/HLA-DRA/HLA-DRB1/LILRB4/ADA/ANXA1	18
CAPER	CD14+ monocytes	Up	BP	GO:0042098	T cell proliferation	18/251	74/2546	0.000190426	0.00222845	0.00167497	TNFSF13B/IDO1/IL27/P2RX7/RIPK2/IL4I1/IL15/CD80/SYK/CD274/LGALS3/HLA-DRB1/LILRB4/AIF1/ANXA1/BID/HLA-DPA1/HLA-DPB1	18
CAPER	CD14+ monocytes	Up	CC	GO:0048471	perinuclear region of cytoplasm	25/252	129/2659	0.000300722	0.00225541	0.0017077	IFITM3/TNFSF13B/MX1/HERC5/GBP4/GBP5/VAMP5/PLSCR1/RAPGEF2/GBP2/GBP3/LAMP3/PTK2B/HSPA1A/LYN/P2RX4/CALCOCO2/CTSB/HSP90AA1/CYBB/AIF1/HSPA1B/HSP90AB1/S100A4/FKBP4	25
CAPER	CD14+ monocytes	Up	BP	GO:0046903	secretion	31/251	165/2546	0.000209087	0.00243495	0.00183018	RSAD2/CCL8/CD38/SNX10/P2RX7/IL1RN/TNFAIP2/PLEK/LYN/CASP1/EDN1/P2RX4/SYK/SDCBP/RAB31/FCER1G/CCR1/STX11/DYNLL1/RAB9A/HLA-DRB1/ADA/CCL3/KMO/CD74/PIM3/SPI1/TLR2/ANXA1/ANXA2/HCK	31
CAPER	CD14+ monocytes	Up	MF	GO:0048018	receptor ligand activity	27/249	132/2636	6.03773e-05	0.00243798	0.00188719	CXCL11/CXCL10/TNFSF10/TNFSF13B/IL27/CXCL9/CCL8/CD48/TYMP/IL1RN/HSPA1A/EDN1/IL15/CD80/CD274/LGALS1/CLEC2B/CCL2/TIMP1/LGALS3/CCL4/CCL3/GRN/S100A4/CCL7/HSPA8/CCL3L1	27
CAPER	CD14+ monocytes	Up	MF	GO:0023026	MHC class II protein complex binding	8/249	17/2636	6.48446e-05	0.00243798	0.00188719	HSP90AA1/HLA-DRA/HLA-DRB1/CD74/HSP90AB1/HLA-DPA1/HLA-DPB1/HSPA8	8
CAPER	CD14+ monocytes	Up	MF	GO:0140677	molecular function activator activity	42/249	249/2636	7.2833e-05	0.00243798	0.00188719	CXCL11/CXCL10/TNFSF10/TNFSF13B/RABGAP1L/IL27/CXCL9/CCL8/RAPGEF2/CD48/CTSC/TYMP/PTK2B/IL1RN/HSPA1A/PLEK/LYN/CASP1/EDN1/IL15/ALDH1A1/CD80/CD274/LGALS1/TBC1D4/ACSL1/CLEC2B/CCL2/TIMP1/LGALS3/PSAP/RGS1/CCL4/NCF1/CCL3/DNAJB1/GRN/HSP90AB1/S100A4/CCL7/HSPA8/CCL3L1	42
CAPER	CD14+ monocytes	Up	MF	GO:0001664	G protein-coupled receptor binding	18/249	72/2636	7.47014e-05	0.00243798	0.00188719	CXCL11/CXCL10/CXCL9/CCL8/RAPGEF2/HSPA1A/DEFB1/EDN1/CCRL2/SDCBP/CCL2/CCL4/CCL3/FCN1/HSPA1B/CCL7/HSPA8/CCL3L1	18
CAPER	CD14+ monocytes	Up	BP	GO:0070665	positive regulation of leukocyte proliferation	15/251	56/2546	0.00021107	0.00244617	0.00183861	TNFSF13B/CD38/RIPK2/CD40/LYN/IL15/CD80/SYK/CD274/ADA/CD74/AIF1/ANXA1/HLA-DPA1/HLA-DPB1	15
CAPER	CD14+ monocytes	Up	CC	GO:0005794	Golgi apparatus	43/252	274/2659	0.000359037	0.00262373	0.00198658	RSAD2/RABGAP1L/GBP1/LAP3/GBP4/GBP5/VAMP5/PLSCR1/GBP2/GBP3/ATP6V1H/RAB32/DEFB1/LYN/PDE4DIP/CST3/IL15/TBC1D4/RAB31/CLEC2B/SCARB2/MS4A7/STX11/RAB9A/HLA-DRA/HLA-DRB1/ARL5B/LST1/ATP6V1F/RAB20/SERPINA1/GRN/CD74/ATF3/SERPINB9/CTSL/TLR2/CFP/HCK/CHST7/IFNGR2/HLA-DPA1/HLA-DPB1	43
CAPER	CD14+ monocytes	Up	BP	GO:0043254	regulation of protein-containing complex assembly	20/251	88/2546	0.000227976	0.00262736	0.0019748	ISG15/GBP5/GBP2/P2RX7/PTK2B/HSPA1A/PLEK/PDE4DIP/SYK/HSP90AA1/LGALS3/FNIP2/RDX/FSCN1/HSPA1B/FKBP4/BID/HCK/CAPG/HSPA8	20
CAPER	CD14+ monocytes	Up	BP	GO:0048878	chemical homeostasis	35/251	196/2546	0.000228895	0.00262736	0.0019748	CXCL11/CXCL10/OAS1/CXCL9/CCL8/MT2A/SNX10/SOD2/P2RX7/PTK2B/CD40/ATP6V1H/NPC2/LYN/EDN1/ATOX1/FTL/SLC31A2/CCR5/GSTO1/CCR1/KCNJ2/CREG1/DYNLL1/NCF1/HLA-DRB1/CCL3/ATP6V1B2/ATP6V1F/RAB20/GRN/PIM3/CLIC2/CCL7/SLC39A8	35
CAPER	CD14+ monocytes	Up	BP	GO:0071622	regulation of granulocyte chemotaxis	8/251	19/2546	0.000230037	0.0026279	0.0019752	CMKLR1/MOSPD2/EDN1/C3AR1/CCL2/CD74/TNFAIP6/MPP1	8
CAPER	CD14+ monocytes	Up	BP	GO:0010959	regulation of metal ion transport	17/251	69/2546	0.000243868	0.0027727	0.00208404	CXCL11/CXCL10/CXCL9/P2RX7/PTK2B/LYN/P2RX4/SLC31A2/GSTO1/CCR1/CCL2/CD63/KCNJ2/LGALS3/CCL4/CCL3/CLIC2	17
CAPER	CD14+ monocytes	Up	BP	GO:1903039	positive regulation of leukocyte cell-cell adhesion	22/251	102/2546	0.000248721	0.00280583	0.00210894	TNFSF13B/SIRPA/RIPK2/IL4I1/LYN/IL15/CD80/SYK/CD274/LGALS1/CCL2/HSPH1/HLA-DRA/HLA-DRB1/LILRB4/ADA/CD83/CD74/AIF1/ANXA1/HLA-DPA1/HLA-DPB1	22
CAPER	CD14+ monocytes	Up	BP	GO:0002532	production of molecular mediator involved in inflammatory response	11/251	34/2546	0.000250291	0.00280583	0.00210894	GBP5/SIRPA/LYN/SYK/NFKBIA/FCER1G/CCR1/NCF1/LILRB4/GRN/CCL7	11
CAPER	CD14+ monocytes	Up	BP	GO:0033209	tumor necrosis factor-mediated signaling pathway	11/251	34/2546	0.000250291	0.00280583	0.00210894	TNFSF13B/PTK2B/HSPA1A/CARD16/FAS/CASP1/SYK/NFKBIA/TRAF1/HSPA1B/NSMAF	11
CAPER	CD14+ monocytes	Up	BP	GO:0055074	calcium ion homeostasis	16/251	63/2546	0.000255452	0.00285037	0.00214242	CXCL11/CXCL10/CXCL9/CCL8/SNX10/P2RX7/PTK2B/CD40/LYN/EDN1/CCR5/GSTO1/CCR1/CCL3/CLIC2/CCL7	16
CAPER	CD14+ monocytes	Up	BP	GO:1901623	regulation of lymphocyte chemotaxis	6/251	11/2546	0.000261322	0.00290236	0.0021815	CXCL10/PTK2B/CCL2/CCL4/CCL3/CCL7	6
CAPER	CD14+ monocytes	Up	BP	GO:0007229	integrin-mediated signaling pathway	9/251	24/2546	0.000264254	0.002908	0.00218574	ISG15/PTK2B/PLEK/TYROBP/SYK/FCER1G/CD63/TIMP1/HCK	9
CAPER	CD14+ monocytes	Up	BP	GO:0035821	modulation of process of another organism	9/251	24/2546	0.000264254	0.002908	0.00218574	IFITM3/LY6E/IFI27/CCL8/IFITM2/CCL4/CCL3/FCN1/CD74	9
CAPER	CD14+ monocytes	Up	BP	GO:0090025	regulation of monocyte chemotaxis	7/251	15/2546	0.000268111	0.00293698	0.00220752	CXCL10/NINJ1/LYN/MOSPD2/CCR1/AIF1/PLA2G7	7
CAPER	CD14+ monocytes	Up	BP	GO:0002819	regulation of adaptive immune response	18/251	76/2546	0.00027345	0.00298185	0.00224124	RSAD2/TNFSF13B/IL27/FCGR1A/P2RX7/RIPK2/CD40/IL4I1/CD80/BATF/CD274/LGALS1/FCER1G/HLA-DRA/HLA-DRB1/LILRB4/ADA/ANXA1	18
CAPER	CD14+ monocytes	Up	BP	GO:1903037	regulation of leukocyte cell-cell adhesion	26/251	131/2546	0.000284438	0.00308763	0.00232075	TNFSF13B/IDO1/SIRPA/RIPK2/IL4I1/LYN/IL15/CD80/SYK/CD274/TIGIT/LGALS1/CCL2/LGALS3/HSPH1/HLA-DRA/HLA-DRB1/LILRB4/ADA/CD83/CD74/AIF1/ANXA1/HLA-DPA1/FGL2/HLA-DPB1	26
CAPER	CD14+ monocytes	Up	BP	GO:0002832	negative regulation of response to biotic stimulus	12/251	40/2546	0.000291692	0.00315212	0.00236922	ISG15/OAS1/SERPING1/SIRPA/CARD16/IL4I1/STAT2/CD274/TIGIT/GRN/SERPINB9/FGL2	12
CAPER	CD14+ monocytes	Up	BP	GO:0002285	lymphocyte activation involved in immune response	19/251	83/2546	0.000297085	0.00319599	0.0024022	IL27/PTK2B/RIPK2/CD40/IRF8/CD80/TYROBP/BATF/LGALS1/FCER1G/LGALS3/HLA-DRA/HLA-DRB1/ADA/CD74/SPI1/CLEC4E/ANXA1/FGL2	19
CAPER	CD14+ monocytes	Up	MF	GO:0005126	cytokine receptor binding	20/249	87/2636	0.00010697	0.0032002	0.00247721	CXCL11/CXCL10/TNFSF10/TNFSF13B/IL27/CXCL9/CCL8/IL1RN/DEFB1/CCRL2/IL15/SYK/SDCBP/CCL2/CCL4/CCL3/TRAF1/BID/CCL7/CCL3L1	20
CAPER	CD14+ monocytes	Up	BP	GO:0060284	regulation of cell development	35/251	199/2546	0.000311896	0.00333594	0.00250739	ISG15/IL27/RAPGEF2/PTK2B/RIPK2/HSPA1A/IL4I1/LYN/IL15/ZEB2/CD80/TYROBP/BATF/SYK/TMEM176B/NFKBIA/LGALS1/CLEC12A/MAFB/CCR1/TMEM176A/HLA-DRA/HLA-DRB1/LILRB4/ADA/CD83/CCL3/GRN/CD74/TNFAIP6/HSPA1B/SPI1/ANXA1/ANXA2/FGL2	35
CAPER	CD14+ monocytes	Up	BP	GO:0007159	leukocyte cell-cell adhesion	27/251	139/2546	0.000313696	0.00333594	0.00250739	TNFSF13B/IDO1/SIRPA/RIPK2/IL4I1/LYN/IL15/CD80/SYK/CD274/TIGIT/LGALS1/CCL2/LGALS3/HSPH1/HLA-DRA/HLA-DRB1/LILRB4/ADA/CD83/CD74/AIF1/ANXA1/HLA-DPA1/FGL2/HLA-DPB1/SLC39A8	27
CAPER	CD14+ monocytes	Up	BP	GO:0062207	regulation of pattern recognition receptor signaling pathway	13/251	46/2546	0.000315656	0.00333594	0.00250739	RSAD2/OASL/GBP5/DDX60/ZC3HAV1/GBP2/NINJ1/P2RX7/HSPA1A/LYN/HSPA1B/SQSTM1/HSPA8	13
CAPER	CD14+ monocytes	Up	BP	GO:0071887	leukocyte apoptotic process	13/251	46/2546	0.000315656	0.00333594	0.00250739	IDO1/RAPGEF2/P2RX7/FAS/LYN/CD274/CCR5/FCER1G/LGALS3/ADA/CD74/CTSL/ANXA1	13
CAPER	CD14+ monocytes	Up	BP	GO:1904062	regulation of monoatomic cation transmembrane transport	14/251	52/2546	0.000324699	0.00341199	0.00256455	CXCL11/CXCL10/CXCL9/P2RX7/PTK2B/CTSS/LYN/EDN1/P2RX4/SLC31A2/GSTO1/CD63/KCNJ2/CLIC2	14
CAPER	CD14+ monocytes	Up	BP	GO:0050866	negative regulation of cell activation	18/251	77/2546	0.000325697	0.00341199	0.00256455	IDO1/MNDA/IL4I1/LYN/CD80/TYROBP/CD274/TIGIT/LGALS1/CLEC12A/LGALS3/HLA-DRB1/LILRB4/LST1/GRN/CD74/ANXA1/FGL2	18
CAPER	CD14+ monocytes	Up	BP	GO:0039531	regulation of cytoplasmic pattern recognition receptor signaling pathway	10/251	30/2546	0.000366337	0.00382106	0.00287202	RSAD2/OASL/GBP5/DDX60/ZC3HAV1/GBP2/P2RX7/HSPA1A/HSPA1B/HSPA8	10
CAPER	CD14+ monocytes	Up	BP	GO:0032612	interleukin-1 production	12/251	41/2546	0.000376812	0.00387971	0.0029161	GBP5/P2RX7/SIRPA/RIPK2/CARD16/HSPB1/CASP1/TYROBP/SERPINB1/LILRB4/CCL3/ANXA1	12
CAPER	CD14+ monocytes	Up	BP	GO:0032652	regulation of interleukin-1 production	12/251	41/2546	0.000376812	0.00387971	0.0029161	GBP5/P2RX7/SIRPA/RIPK2/CARD16/HSPB1/CASP1/TYROBP/SERPINB1/LILRB4/CCL3/ANXA1	12
CAPER	CD14+ monocytes	Up	BP	GO:0046637	regulation of alpha-beta T cell differentiation	12/251	41/2546	0.000376812	0.00387971	0.0029161	IL27/RIPK2/CD80/BATF/SYK/LGALS1/HLA-DRA/HLA-DRB1/LILRB4/ADA/CD83/ANXA1	12
CAPER	CD14+ monocytes	Up	BP	GO:0002698	negative regulation of immune effector process	13/251	47/2546	0.00039858	0.0040618	0.00305297	SERPING1/IL4I1/CD80/CD274/TIGIT/LGALS1/LGALS3/LILRB4/GRN/SERPINB9/SPI1/ANXA1/FGL2	13
CAPER	CD14+ monocytes	Up	BP	GO:0002286	T cell activation involved in immune response	14/251	53/2546	0.000402964	0.0040618	0.00305297	IL27/RIPK2/CD80/TYROBP/BATF/LGALS1/FCER1G/LGALS3/HLA-DRA/HLA-DRB1/CD74/CLEC4E/ANXA1/FGL2	14
CAPER	CD14+ monocytes	Up	BP	GO:0032946	positive regulation of mononuclear cell proliferation	14/251	53/2546	0.000402964	0.0040618	0.00305297	TNFSF13B/CD38/RIPK2/CD40/IL15/CD80/SYK/CD274/ADA/CD74/AIF1/ANXA1/HLA-DPA1/HLA-DPB1	14
CAPER	CD14+ monocytes	Up	BP	GO:0050671	positive regulation of lymphocyte proliferation	14/251	53/2546	0.000402964	0.0040618	0.00305297	TNFSF13B/CD38/RIPK2/CD40/IL15/CD80/SYK/CD274/ADA/CD74/AIF1/ANXA1/HLA-DPA1/HLA-DPB1	14
CAPER	CD14+ monocytes	Up	BP	GO:0060759	regulation of response to cytokine stimulus	14/251	53/2546	0.000402964	0.0040618	0.00305297	ISG15/OAS1/RIPK2/IL1RN/HSPA1A/CD40/CARD16/CASP1/EDN1/SYK/STAT2/CD74/HSPA1B/TLR2	14
CAPER	CD14+ monocytes	Up	BP	GO:0023056	positive regulation of signaling	55/251	365/2546	0.000408554	0.00410093	0.00308238	RSAD2/TNFSF10/OASL/GBP5/DDX60/CD38/RAPGEF2/ZC3HAV1/SASH1/GBP2/CTSC/NINJ1/P2RX7/PTK2B/RIPK2/HSPA1A/CD40/CARD16/PIM2/FAS/LYN/CASP1/EDN1/P2RX4/APOL3/ZEB2/CD80/TYROBP/PIK3R5/SYK/SDCBP/LGALS1/CCR1/CCL2/CD63/TXN/CCL4/DYNLL1/FNIP2/HLA-DRB1/ADA/CCL3/KMO/CD74/ATF3/HSPA1B/HSP90AB1/S100A4/SPI1/TLR2/BID/SQSTM1/ANXA2/IFNGR2/CTSD	55
CAPER	CD14+ monocytes	Up	BP	GO:0032608	interferon-beta production	7/251	16/2546	0.000436948	0.00430023	0.00323218	ISG15/OAS1/ZC3HAV1/SIRPA/RIPK2/HSP90AA1/TLR2	7
CAPER	CD14+ monocytes	Up	BP	GO:0032648	regulation of interferon-beta production	7/251	16/2546	0.000436948	0.00430023	0.00323218	ISG15/OAS1/ZC3HAV1/SIRPA/RIPK2/HSP90AA1/TLR2	7
CAPER	CD14+ monocytes	Up	BP	GO:0060337	type I interferon-mediated signaling pathway	7/251	16/2546	0.000436948	0.00430023	0.00323218	ISG15/OAS1/IFITM3/OASL/IFI27/IFITM2/STAT2	7
CAPER	CD14+ monocytes	Up	BP	GO:0009266	response to temperature stimulus	11/251	36/2546	0.000439165	0.00430023	0.00323218	CXCL10/GMPR/HSPA1A/LYN/HSPB1/CHORDC1/NFKBIA/HSP90AA1/DNAJB1/HSPA1B/HSP90AB1	11
CAPER	CD14+ monocytes	Up	BP	GO:0032611	interleukin-1 beta production	11/251	36/2546	0.000439165	0.00430023	0.00323218	GBP5/P2RX7/SIRPA/RIPK2/CARD16/HSPB1/CASP1/TYROBP/SERPINB1/LILRB4/CCL3	11
CAPER	CD14+ monocytes	Up	BP	GO:0032651	regulation of interleukin-1 beta production	11/251	36/2546	0.000439165	0.00430023	0.00323218	GBP5/P2RX7/SIRPA/RIPK2/CARD16/HSPB1/CASP1/TYROBP/SERPINB1/LILRB4/CCL3	11
CAPER	CD14+ monocytes	Up	BP	GO:0032728	positive regulation of interferon-beta production	6/251	12/2546	0.00047978	0.00462246	0.00347437	ISG15/OAS1/ZC3HAV1/RIPK2/HSP90AA1/TLR2	6
CAPER	CD14+ monocytes	Up	BP	GO:0042832	defense response to protozoan	6/251	12/2546	0.00047978	0.00462246	0.00347437	GBP1/GBP4/GBP2/CD40/IRF8/BATF	6
CAPER	CD14+ monocytes	Up	BP	GO:0048245	eosinophil chemotaxis	6/251	12/2546	0.00047978	0.00462246	0.00347437	CCL8/CCL2/LGALS3/CCL4/CCL3/CCL7	6
CAPER	CD14+ monocytes	Up	BP	GO:0072677	eosinophil migration	6/251	12/2546	0.00047978	0.00462246	0.00347437	CCL8/CCL2/LGALS3/CCL4/CCL3/CCL7	6
CAPER	CD14+ monocytes	Up	CC	GO:0098576	lumenal side of membrane	6/252	13/2659	0.000661393	0.00466605	0.00353293	HLA-DRA/HLA-DRB1/CD74/HLA-DPA1/HLA-DPB1/HSPA8	6
CAPER	CD14+ monocytes	Up	CC	GO:0030665	clathrin-coated vesicle membrane	11/252	39/2659	0.000671256	0.00466605	0.00353293	FCGR1A/ATP6V1H/SCARB2/HLA-DRA/HLA-DRB1/ATP6V1B2/ATP6V1F/CD74/HLA-DPA1/HLA-DPB1/HSPA8	11
CAPER	CD14+ monocytes	Up	BP	GO:0034765	regulation of monoatomic ion transmembrane transport	14/251	54/2546	0.000496806	0.00476735	0.00358328	CXCL11/CXCL10/CXCL9/P2RX7/PTK2B/CTSS/LYN/EDN1/P2RX4/SLC31A2/GSTO1/CD63/KCNJ2/CLIC2	14
CAPER	CD14+ monocytes	Up	BP	GO:0060627	regulation of vesicle-mediated transport	22/251	107/2546	0.000509748	0.00487205	0.00366198	PLSCR1/FCGR1A/SIRPA/LYN/IL15/SYK/SDCBP/TBC1D4/RAB31/FCER1G/CCL2/CD63/LGALS3/RAB9A/RDX/FCN1/SPI1/TLR2/ANXA1/CFP/ANXA2/HCK	22
CAPER	CD14+ monocytes	Up	BP	GO:0050766	positive regulation of phagocytosis	8/251	21/2546	0.000519417	0.00494477	0.00371663	FCGR1A/SIRPA/IL15/RAB31/FCER1G/CCL2/FCN1/CFP	8
CAPER	CD14+ monocytes	Up	BP	GO:0010647	positive regulation of cell communication	54/251	361/2546	0.000565573	0.00536289	0.0040309	RSAD2/TNFSF10/OASL/GBP5/DDX60/CD38/RAPGEF2/ZC3HAV1/SASH1/GBP2/CTSC/NINJ1/P2RX7/PTK2B/RIPK2/HSPA1A/CD40/CARD16/PIM2/FAS/LYN/CASP1/EDN1/P2RX4/APOL3/ZEB2/CD80/TYROBP/PIK3R5/SYK/SDCBP/LGALS1/CCR1/CCL2/CD63/TXN/CCL4/DYNLL1/FNIP2/HLA-DRB1/ADA/CCL3/KMO/CD74/ATF3/HSPA1B/HSP90AB1/S100A4/SPI1/TLR2/BID/SQSTM1/IFNGR2/CTSD	54
CAPER	CD14+ monocytes	Up	BP	GO:0031348	negative regulation of defense response	17/251	74/2546	0.000594388	0.00561393	0.00421959	ISG15/OAS1/SERPING1/SIRPA/LYN/SYK/STAT2/TIGIT/CLEC12A/HLA-DRB1/ADA/GRN/TNFAIP6/SERPINB9/HCK/FGL2/SLC39A8	17
CAPER	CD14+ monocytes	Up	BP	GO:0016477	cell migration	50/251	328/2546	0.000601789	0.00566154	0.00425538	CXCL11/CXCL10/CXCL9/NEXN/CCL8/RAPGEF2/SASH1/CMKLR1/SOD2/NINJ1/PTK2B/SIRPA/CD40/LYN/MOSPD2/NRP2/HSPB1/EDN1/CCRL2/P2RX4/ZEB2/SYK/SDCBP/CCR5/FCER1G/CCR1/C3AR1/CCL2/CD63/TIMP1/HSP90AA1/LGALS3/SERPINB1/CCL4/ADA/CCL3/S100A11/FSCN1/GRN/CD74/TNFAIP6/AIF1/SPI1/ANXA1/PLA2G7/HCK/CCL7/MPP1/HSPA8/CCL3L1	50
CAPER	CD14+ monocytes	Up	BP	GO:0022407	regulation of cell-cell adhesion	28/251	152/2546	0.00060579	0.00567692	0.00426693	TNFSF13B/IDO1/SIRPA/RIPK2/IL1RN/IL4I1/LYN/IL15/CD80/SYK/CD274/TIGIT/LGALS1/CCL2/LGALS3/HSPH1/HLA-DRA/HLA-DRB1/LILRB4/ADA/CD83/CD74/AIF1/SPI1/ANXA1/HLA-DPA1/FGL2/HLA-DPB1	28
CAPER	CD14+ monocytes	Up	BP	GO:1902106	negative regulation of leukocyte differentiation	12/251	43/2546	0.000611006	0.00570352	0.00428693	LYN/TMEM176B/LGALS1/CLEC12A/MAFB/TMEM176A/LILRB4/CCL3/CD74/TNFAIP6/ANXA1/FGL2	12
CAPER	CD14+ monocytes	Up	BP	GO:0001959	regulation of cytokine-mediated signaling pathway	13/251	49/2546	0.000620866	0.00577309	0.00433922	ISG15/OAS1/RIPK2/IL1RN/HSPA1A/CD40/CARD16/CASP1/EDN1/SYK/STAT2/CD74/HSPA1B	13
CAPER	CD14+ monocytes	Up	BP	GO:0046635	positive regulation of alpha-beta T cell activation	10/251	32/2546	0.00065797	0.00609448	0.00458079	RIPK2/CD80/SYK/HSPH1/HLA-DRA/HLA-DRB1/LILRB4/ADA/CD83/ANXA1	10
CAPER	CD14+ monocytes	Up	BP	GO:2000026	regulation of multicellular organismal development	48/251	313/2546	0.000687673	0.0063451	0.00476916	ISG15/CXCL10/HESX1/IL27/RAPGEF2/SASH1/CTSC/NINJ1/P2RX7/TYMP/PTK2B/RIPK2/HSPA1A/CD40/IL4I1/LYN/HSPB1/EDN1/IL15/ZEB2/CD80/TYROBP/BATF/SYK/TMEM176B/NFKBIA/LGALS1/CLEC12A/MAFB/CCR1/C3AR1/TMEM176A/HLA-DRA/HLA-DRB1/LILRB4/ADA/CD83/CCL3/CYBB/GRN/CD74/TNFAIP6/HSPA1B/SPI1/TLR2/ANXA1/ANXA2/FGL2	48
CAPER	CD14+ monocytes	Up	BP	GO:0006874	intracellular calcium ion homeostasis	15/251	62/2546	0.000700084	0.00643487	0.00483664	CXCL11/CXCL10/CXCL9/CCL8/P2RX7/PTK2B/CD40/LYN/EDN1/CCR5/GSTO1/CCR1/CCL3/CLIC2/CCL7	15
CAPER	CD14+ monocytes	Up	BP	GO:0002444	myeloid leukocyte mediated immunity	9/251	27/2546	0.000725952	0.00659681	0.00495836	FCGR1A/LYN/TYROBP/SYK/FCER1G/NCF1/CCL3/SERPINB9/SPI1	9
CAPER	CD14+ monocytes	Up	BP	GO:0050830	defense response to Gram-positive bacterium	9/251	27/2546	0.000725952	0.00659681	0.00495836	GBP4/GBP2/P2RX7/RIPK2/DEFB1/NCF1/LYZ/TLR2/HCK	9
CAPER	CD14+ monocytes	Up	BP	GO:0050848	regulation of calcium-mediated signaling	9/251	27/2546	0.000725952	0.00659681	0.00495836	GBP1/CMKLR1/PLEK/EDN1/P2RX4/SYK/CCL4/ADA/CCL3	9
CAPER	CD14+ monocytes	Up	BP	GO:0045807	positive regulation of endocytosis	11/251	38/2546	0.000735078	0.00660469	0.00496428	FCGR1A/SIRPA/IL15/SYK/RAB31/FCER1G/CCL2/CD63/FCN1/CFP/ANXA2	11
CAPER	CD14+ monocytes	Up	BP	GO:0070664	negative regulation of leukocyte proliferation	11/251	38/2546	0.000735078	0.00660469	0.00496428	IDO1/CCL8/MNDA/IL4I1/LYN/CD80/TYROBP/CD274/HLA-DRB1/LILRB4/LST1	11
CAPER	CD14+ monocytes	Up	BP	GO:2000106	regulation of leukocyte apoptotic process	11/251	38/2546	0.000735078	0.00660469	0.00496428	IDO1/RAPGEF2/P2RX7/LYN/CD274/CCR5/FCER1G/LGALS3/ADA/CD74/ANXA1	11
CAPER	CD14+ monocytes	Up	CC	GO:0030667	secretory granule membrane	17/252	80/2659	0.000981059	0.00665719	0.00504053	LAMP3/SIRPA/MOSPD2/TYROBP/LHFPL2/CLEC12A/RAB31/FCER1G/C3AR1/PHACTR2/CD63/LGALS3/PSAP/CD68/DYNLL1/CYBB/TLR2	17
CAPER	CD14+ monocytes	Up	BP	GO:0140895	cell surface toll-like receptor signaling pathway	8/251	22/2546	0.000747604	0.00669217	0.00503003	OAS1/NINJ1/RIPK2/LYN/NFKBIA/TLR2/SQSTM1/TNIP3	8
CAPER	CD14+ monocytes	Up	BP	GO:0140352	export from cell	28/251	154/2546	0.000754364	0.00672758	0.00505664	RSAD2/CCL8/CD38/P2RX7/IL1RN/TNFAIP2/PLEK/LYN/CASP1/EDN1/P2RX4/SYK/SDCBP/RAB31/FCER1G/CCR1/STX11/DYNLL1/RAB9A/HLA-DRB1/CCL3/KMO/PIM3/SPI1/TLR2/ANXA1/ANXA2/HCK	28
CAPER	CD14+ monocytes	Up	BP	GO:0006959	humoral immune response	19/251	89/2546	0.000760521	0.00675737	0.00507903	CXCL11/CXCL10/SERPING1/CXCL9/CCL8/DEFB1/CFD/CCL2/LGALS3/CCL4/GZMK/HLA-DRB1/CD83/CCL3/FCN1/LYZ/CFP/CCL7/CCL3L1	19
CAPER	CD14+ monocytes	Up	BP	GO:1903707	negative regulation of hemopoiesis	12/251	44/2546	0.000767754	0.00679646	0.00510842	LYN/TMEM176B/LGALS1/CLEC12A/MAFB/TMEM176A/LILRB4/CCL3/CD74/TNFAIP6/ANXA1/FGL2	12
CAPER	CD14+ monocytes	Up	BP	GO:0016050	vesicle organization	16/251	69/2546	0.000772062	0.00680947	0.0051182	MX1/SNX10/P2RX7/ATP6V1H/RAB32/ZEB2/SDCBP/TBC1D4/SCARB2/STX11/ATP6V1B2/ATP6V1F/RAB20/ANXA1/SQSTM1/ANXA2	16
CAPER	CD14+ monocytes	Up	BP	GO:0001562	response to protozoan	6/251	13/2546	0.000818071	0.0071107	0.00534461	GBP1/GBP4/GBP2/CD40/IRF8/BATF	6
CAPER	CD14+ monocytes	Up	BP	GO:0035456	response to interferon-beta	6/251	13/2546	0.000818071	0.0071107	0.00534461	OAS1/IFITM3/XAF1/PLSCR1/IFITM2/MNDA	6
CAPER	CD14+ monocytes	Up	BP	GO:0042554	superoxide anion generation	6/251	13/2546	0.000818071	0.0071107	0.00534461	SOD2/EDN1/TYROBP/SYK/NCF1/CYBB	6
CAPER	CD14+ monocytes	Up	BP	GO:2000403	positive regulation of lymphocyte migration	6/251	13/2546	0.000818071	0.0071107	0.00534461	CXCL10/PTK2B/CCL4/CCL3/AIF1/CCL7	6
CAPER	CD14+ monocytes	Up	CC	GO:1904724	tertiary granule lumen	8/252	24/2659	0.00111369	0.00738141	0.00558888	CTSS/CST3/CSTB/TNFAIP6/LYZ/CFP/CTSD/ASAH1	8
CAPER	CD14+ monocytes	Up	BP	GO:0050672	negative regulation of lymphocyte proliferation	10/251	33/2546	0.000863503	0.00747839	0.00562097	IDO1/MNDA/IL4I1/LYN/CD80/TYROBP/CD274/HLA-DRB1/LILRB4/LST1	10
CAPER	CD14+ monocytes	Up	BP	GO:0030217	T cell differentiation	22/251	111/2546	0.000866607	0.00747839	0.00562097	RSAD2/IL27/RIPK2/IL4I1/IL15/CD80/BATF/SYK/LGALS1/FCER1G/MAFB/HLA-DRA/HLA-DRB1/LILRB4/ADA/CD83/CD74/CTSL/SPI1/CLEC4E/ANXA1/FGL2	22
CAPER	CD14+ monocytes	Up	MF	GO:0042379	chemokine receptor binding	11/249	36/2636	0.000302284	0.00776194	0.00600836	CXCL11/CXCL10/CXCL9/CCL8/DEFB1/CCRL2/CCL2/CCL4/CCL3/CCL7/CCL3L1	11
CAPER	CD14+ monocytes	Up	MF	GO:0030234	enzyme regulator activity	43/249	273/2636	0.000303993	0.00776194	0.00600836	CXCL10/IFIT1/RABGAP1L/SERPING1/GBP5/CCL8/KALRN/RAPGEF2/GBP2/CTSC/SIRPA/CARD16/PLEK/ATP6V1H/LYN/HSPB1/CASP1/ANXA5/CST3/ALDH1A1/ZEB2/PIK3R5/PTGIR/TBC1D4/ACSL1/PHACTR2/TIMP1/HSP90AA1/CSTB/LGALS3/SERPINB1/PSAP/RGS1/DYNLL1/NCF1/LILRB4/CCL3/SERPINA1/SERPINB9/HSP90AB1/ANXA1/BID/ANXA2	43
CAPER	CD14+ monocytes	Up	MF	GO:0045296	cadherin binding	12/249	42/2636	0.000324315	0.00776194	0.00600836	ZC3HAV1/HSPA1A/P2RX4/RDX/S100A11/DNAJB1/FSCN1/HSP90AB1/ANXA1/ANXA2/CAPG/HSPA8	12
CAPER	CD14+ monocytes	Up	CC	GO:0031904	endosome lumen	5/252	10/2659	0.00124333	0.00787441	0.00596216	CTSS/CTSB/CD63/CTSL/CTSD	5
CAPER	CD14+ monocytes	Up	CC	GO:0044217	other organism part	5/252	10/2659	0.00124333	0.00787441	0.00596216	IFIT1/GBP1/GBP5/GZMK/FCN1	5
CAPER	CD14+ monocytes	Up	BP	GO:1903131	mononuclear cell differentiation	31/251	179/2546	0.000930027	0.0079969	0.0060107	RSAD2/TNFSF13B/IL27/PTK2B/RIPK2/IL4I1/LYN/KLF6/IRF8/IL15/CD80/BATF/SYK/TMEM176B/LGALS1/CLEC12A/FCER1G/MAFB/TMEM176A/HLA-DRA/HLA-DRB1/LILRB4/ADA/CD83/CD74/CTSL/SPI1/TLR2/CLEC4E/ANXA1/FGL2	31
CAPER	CD14+ monocytes	Up	BP	GO:0050868	negative regulation of T cell activation	12/251	45/2546	0.000956786	0.00819761	0.00616156	IDO1/IL4I1/CD80/CD274/TIGIT/LGALS1/LGALS3/HLA-DRB1/LILRB4/CD74/ANXA1/FGL2	12
CAPER	CD14+ monocytes	Up	BP	GO:0009967	positive regulation of signal transduction	49/251	326/2546	0.00096333	0.00820695	0.00616858	RSAD2/TNFSF10/OASL/GBP5/DDX60/RAPGEF2/ZC3HAV1/SASH1/GBP2/CTSC/NINJ1/P2RX7/PTK2B/RIPK2/HSPA1A/CD40/CARD16/PIM2/FAS/LYN/CASP1/EDN1/P2RX4/APOL3/ZEB2/CD80/PIK3R5/SYK/SDCBP/LGALS1/CCR1/CCL2/CD63/TXN/CCL4/FNIP2/HLA-DRB1/ADA/CCL3/CD74/ATF3/HSPA1B/HSP90AB1/S100A4/SPI1/TLR2/BID/IFNGR2/CTSD	49
CAPER	CD14+ monocytes	Up	BP	GO:0048870	cell motility	51/251	343/2546	0.000964719	0.00820695	0.00616858	CXCL11/CXCL10/CXCL9/NEXN/CCL8/RAPGEF2/SASH1/CMKLR1/SOD2/NINJ1/PTK2B/SIRPA/CD40/DEFB1/LYN/MOSPD2/NRP2/HSPB1/EDN1/CCRL2/P2RX4/ZEB2/SYK/SDCBP/CCR5/FCER1G/CCR1/C3AR1/CCL2/CD63/TIMP1/HSP90AA1/LGALS3/SERPINB1/CCL4/ADA/CCL3/S100A11/FSCN1/GRN/CD74/TNFAIP6/AIF1/SPI1/ANXA1/PLA2G7/HCK/CCL7/MPP1/HSPA8/CCL3L1	51
CAPER	CD14+ monocytes	Up	BP	GO:0010595	positive regulation of endothelial cell migration	9/251	28/2546	0.00097919	0.00824237	0.00619521	SASH1/PTK2B/CD40/NRP2/HSPB1/EDN1/P2RX4/GRN/ANXA1	9
CAPER	CD14+ monocytes	Up	BP	GO:0046638	positive regulation of alpha-beta T cell differentiation	9/251	28/2546	0.00097919	0.00824237	0.00619521	RIPK2/CD80/SYK/HLA-DRA/HLA-DRB1/LILRB4/ADA/CD83/ANXA1	9
CAPER	CD14+ monocytes	Up	BP	GO:1904064	positive regulation of cation transmembrane transport	9/251	28/2546	0.00097919	0.00824237	0.00619521	CXCL11/CXCL10/CXCL9/P2RX7/CTSS/EDN1/P2RX4/GSTO1/KCNJ2	9
CAPER	CD14+ monocytes	Up	MF	GO:0050839	cell adhesion molecule binding	18/249	81/2636	0.000375002	0.0084141	0.00651319	ISG15/NEXN/ZC3HAV1/NINJ1/SIRPA/HSPA1A/LYN/P2RX4/SYK/RDX/S100A11/DNAJB1/FSCN1/HSP90AB1/ANXA1/ANXA2/CAPG/HSPA8	18
CAPER	CD14+ monocytes	Up	BP	GO:1905517	macrophage migration	7/251	18/2546	0.00102186	0.0085715	0.00644259	CMKLR1/PTK2B/P2RX4/C3AR1/CCL2/LGALS3/CCL3	7
CAPER	CD14+ monocytes	Up	CC	GO:0005802	trans-Golgi network	13/252	55/2659	0.00139275	0.00862899	0.00653349	LAP3/VAMP5/RAB32/RAB31/MS4A7/RAB9A/HLA-DRA/HLA-DRB1/ARL5B/GRN/CD74/HLA-DPA1/HLA-DPB1	13
CAPER	CD14+ monocytes	Up	BP	GO:0046632	alpha-beta T cell differentiation	14/251	58/2546	0.00108038	0.00903078	0.0067878	RSAD2/IL27/RIPK2/CD80/BATF/SYK/LGALS1/HLA-DRA/HLA-DRB1/LILRB4/ADA/CD83/CTSL/ANXA1	14
CAPER	CD14+ monocytes	Up	BP	GO:0022409	positive regulation of cell-cell adhesion	22/251	113/2546	0.00111491	0.0092569	0.00695775	TNFSF13B/SIRPA/RIPK2/IL4I1/LYN/IL15/CD80/SYK/CD274/LGALS1/CCL2/HSPH1/HLA-DRA/HLA-DRB1/LILRB4/ADA/CD83/CD74/AIF1/ANXA1/HLA-DPA1/HLA-DPB1	22
CAPER	CD14+ monocytes	Up	BP	GO:0032760	positive regulation of tumor necrosis factor production	10/251	34/2546	0.00111901	0.0092569	0.00695775	OAS1/FCGR1A/RIPK2/HSPB1/TYROBP/SYK/FCER1G/CCL3/CYBB/TLR2	10
CAPER	CD14+ monocytes	Up	BP	GO:0032945	negative regulation of mononuclear cell proliferation	10/251	34/2546	0.00111901	0.0092569	0.00695775	IDO1/MNDA/IL4I1/LYN/CD80/TYROBP/CD274/HLA-DRB1/LILRB4/LST1	10
CAPER	CD14+ monocytes	Up	MF	GO:0005525	GTP binding	15/249	62/2636	0.000443476	0.00936518	0.0072494	MX1/GBP1/GBP4/GBP5/GBP2/GBP3/P2RX7/RAB32/RAB31/HSP90AA1/AK4/RAB9A/ARL5B/RAB20/FKBP4	15
CAPER	CD14+ monocytes	Up	BP	GO:0030098	lymphocyte differentiation	26/251	143/2546	0.00117257	0.00966668	0.00726576	RSAD2/TNFSF13B/IL27/PTK2B/RIPK2/IL4I1/KLF6/IRF8/IL15/CD80/BATF/SYK/LGALS1/FCER1G/MAFB/HLA-DRA/HLA-DRB1/LILRB4/ADA/CD83/CD74/CTSL/SPI1/CLEC4E/ANXA1/FGL2	26
CAPER	CD14+ monocytes	Up	BP	GO:0141124	intracellular signaling cassette	57/251	398/2546	0.00120222	0.00987718	0.00742397	TNFSF10/HESX1/GBP1/HERC5/KALRN/RAPGEF2/ZC3HAV1/SASH1/CMKLR1/P2RX7/PTK2B/SIRPA/RIPK2/CD40/CARD16/PLEK/PIM2/FAS/DEFB1/LYN/HSPB1/CASP1/EDN1/CCRL2/P2RX4/APOL3/BATF/PIK3R5/SYK/SDCBP/NFKBIA/CCR5/GSTO1/LGALS1/MAFB/CCR1/C3AR1/TXN/CCL4/RAB9A/RDX/HLA-DRB1/LILRB4/ADA/CCL3/CD74/ATF3/AIF1/TRAF1/S100A4/SPI1/TLR2/SQSTM1/CLIC2/CCL7/TNIP3/SLC39A8	57
CAPER	CD14+ monocytes	Up	CC	GO:0030670	phagocytic vesicle membrane	7/252	20/2659	0.00166213	0.0100788	0.00763126	RAB32/RAB31/RAB9A/CYBB/RAB20/TLR2/CLEC4E	7
CAPER	CD14+ monocytes	Up	MF	GO:0097367	carbohydrate derivative binding	53/249	366/2636	0.000506432	0.0101005	0.0078186	CXCL11/CXCL10/OAS1/MX1/GBP1/GBP4/GBP5/CCL8/DDX60/KALRN/RAPGEF2/GBP2/HAPLN3/GBP3/NINJ1/P2RX7/PTK2B/RIPK2/CTSS/HSPA1A/PIM2/RAB32/LYN/NRP2/P2RX4/CHORDC1/SYK/SDCBP/CTSB/RAB31/ACSL1/HSP90AA1/AK4/HSPH1/PSAP/GZMK/RAB9A/ARL5B/ATP6V1B2/FCN1/RAB20/TNFAIP6/PIM3/HSPA1B/CTSL/HSP90AB1/FKBP4/HSPE1/TLR2/CLEC4E/HCK/CCL7/HSPA8	53
CAPER	CD14+ monocytes	Up	BP	GO:0032102	negative regulation of response to external stimulus	22/251	114/2546	0.00126056	0.0103211	0.00775764	ISG15/OAS1/SERPING1/SIRPA/CARD16/LYN/EDN1/SYK/STAT2/TIGIT/CLEC12A/CCL2/HLA-DRB1/ADA/GRN/TNFAIP6/AIF1/SERPINB9/ANXA2/HCK/FGL2/SLC39A8	22
CAPER	CD14+ monocytes	Up	BP	GO:0098609	cell-cell adhesion	35/251	214/2546	0.00127356	0.0103921	0.00781099	TNFSF13B/IDO1/NEXN/NINJ1/SIRPA/RIPK2/IL1RN/PLEK/IL4I1/LYN/HSPB1/IL15/CD80/SYK/CD274/TIGIT/LGALS1/CCL2/LGALS3/HSPH1/HLA-DRA/HLA-DRB1/LILRB4/ADA/CD83/S100A11/CD74/AIF1/SPI1/ANXA1/ANXA2/HLA-DPA1/FGL2/HLA-DPB1/SLC39A8	35
CAPER	CD14+ monocytes	Up	BP	GO:0022408	negative regulation of cell-cell adhesion	14/251	59/2546	0.00129383	0.0105126	0.00790158	IDO1/IL1RN/IL4I1/CD80/CD274/TIGIT/LGALS1/LGALS3/HLA-DRB1/LILRB4/CD74/SPI1/ANXA1/FGL2	14
CAPER	CD14+ monocytes	Up	BP	GO:0034767	positive regulation of monoatomic ion transmembrane transport	9/251	29/2546	0.00129965	0.0105126	0.00790158	CXCL11/CXCL10/CXCL9/P2RX7/CTSS/EDN1/P2RX4/GSTO1/KCNJ2	9
CAPER	CD14+ monocytes	Up	BP	GO:0002861	regulation of inflammatory response to antigenic stimulus	6/251	14/2546	0.00131462	0.0105126	0.00790158	FCGR1A/LYN/SYK/FCER1G/HLA-DRB1/HCK	6
CAPER	CD14+ monocytes	Up	BP	GO:0002886	regulation of myeloid leukocyte mediated immunity	6/251	14/2546	0.00131462	0.0105126	0.00790158	FCGR1A/LYN/TYROBP/SYK/FCER1G/SPI1	6
CAPER	CD14+ monocytes	Up	BP	GO:0048246	macrophage chemotaxis	6/251	14/2546	0.00131462	0.0105126	0.00790158	CMKLR1/PTK2B/C3AR1/CCL2/LGALS3/CCL3	6
CAPER	CD14+ monocytes	Up	BP	GO:0090022	regulation of neutrophil chemotaxis	6/251	14/2546	0.00131462	0.0105126	0.00790158	MOSPD2/EDN1/C3AR1/CD74/TNFAIP6/MPP1	6
CAPER	CD14+ monocytes	Up	MF	GO:0048020	CCR chemokine receptor binding	8/249	22/2636	0.000559908	0.0105793	0.00818924	CCL8/DEFB1/CCRL2/CCL2/CCL4/CCL3/CCL7/CCL3L1	8
CAPER	CD14+ monocytes	Up	BP	GO:0045637	regulation of myeloid cell differentiation	15/251	66/2546	0.00140392	0.0111893	0.00841024	ISG15/PTK2B/HSPA1A/LYN/TYROBP/NFKBIA/MAFB/CCR1/HLA-DRB1/LILRB4/CCL3/CD74/TNFAIP6/HSPA1B/SPI1	15
CAPER	CD14+ monocytes	Up	BP	GO:1903557	positive regulation of tumor necrosis factor superfamily cytokine production	10/251	35/2546	0.00143316	0.011378	0.00855203	OAS1/FCGR1A/RIPK2/HSPB1/TYROBP/SYK/FCER1G/CCL3/CYBB/TLR2	10
CAPER	CD14+ monocytes	Up	BP	GO:0019730	antimicrobial humoral response	12/251	47/2546	0.00145203	0.011378	0.00855203	CXCL11/CXCL10/CXCL9/CCL8/DEFB1/CCL2/LGALS3/CCL4/CCL3/LYZ/CCL7/CCL3L1	12
CAPER	CD14+ monocytes	Up	BP	GO:0002292	T cell differentiation involved in immune response	11/251	41/2546	0.00147516	0.011378	0.00855203	IL27/RIPK2/CD80/BATF/LGALS1/FCER1G/HLA-DRA/HLA-DRB1/CLEC4E/ANXA1/FGL2	11
CAPER	CD14+ monocytes	Up	BP	GO:0061844	antimicrobial humoral immune response mediated by antimicrobial peptide	11/251	41/2546	0.00147516	0.011378	0.00855203	CXCL11/CXCL10/CXCL9/CCL8/DEFB1/CCL2/LGALS3/CCL4/CCL3/CCL7/CCL3L1	11
CAPER	CD14+ monocytes	Up	BP	GO:0030100	regulation of endocytosis	16/251	73/2546	0.00147818	0.011378	0.00855203	PLSCR1/FCGR1A/SIRPA/IL15/SYK/SDCBP/RAB31/FCER1G/CCL2/CD63/LGALS3/FCN1/TLR2/CFP/ANXA2/HCK	16
CAPER	CD14+ monocytes	Up	BP	GO:0007040	lysosome organization	7/251	19/2546	0.00148376	0.011378	0.00855203	P2RX7/ATP6V1H/SCARB2/CREG1/ATP6V1F/RAB20/GRN	7
CAPER	CD14+ monocytes	Up	BP	GO:0034142	toll-like receptor 4 signaling pathway	7/251	19/2546	0.00148376	0.011378	0.00855203	OAS1/NINJ1/RIPK2/LYN/NFKBIA/SQSTM1/TNIP3	7
CAPER	CD14+ monocytes	Up	BP	GO:0051279	regulation of release of sequestered calcium ion into cytosol	7/251	19/2546	0.00148376	0.011378	0.00855203	CXCL11/CXCL10/CXCL9/PTK2B/LYN/GSTO1/CLIC2	7
CAPER	CD14+ monocytes	Up	BP	GO:0080171	lytic vacuole organization	7/251	19/2546	0.00148376	0.011378	0.00855203	P2RX7/ATP6V1H/SCARB2/CREG1/ATP6V1F/RAB20/GRN	7
CAPER	CD14+ monocytes	Up	BP	GO:0140374	antiviral innate immune response	7/251	19/2546	0.00148376	0.011378	0.00855203	IFIT2/CXCL10/IFIT1/OAS1/IFIT3/MX1/OASL	7
CAPER	CD14+ monocytes	Up	BP	GO:0002468	dendritic cell antigen processing and presentation	5/251	10/2546	0.00148924	0.011378	0.00855203	CD68/HLA-DRA/HLA-DRB1/CD74/FGL2	5
CAPER	CD14+ monocytes	Up	BP	GO:0042026	protein refolding	5/251	10/2546	0.00148924	0.011378	0.00855203	HSPA1A/HSPB1/HSP90AA1/HSPA1B/HSPA8	5
CAPER	CD14+ monocytes	Up	BP	GO:1905523	positive regulation of macrophage migration	5/251	10/2546	0.00148924	0.011378	0.00855203	CMKLR1/P2RX4/C3AR1/CCL2/CCL3	5
CAPER	CD14+ monocytes	Up	MF	GO:0140662	ATP-dependent protein folding chaperone	6/249	13/2636	0.000649406	0.0115501	0.00894068	HSPA1A/HSP90AA1/HSPH1/HSPA1B/HSP90AB1/HSPA8	6
CAPER	CD14+ monocytes	Up	MF	GO:0004857	enzyme inhibitor activity	20/249	99/2636	0.000675631	0.0115501	0.00894068	IFIT1/SERPING1/GBP5/GBP2/SIRPA/CARD16/HSPB1/ANXA5/CST3/PHACTR2/TIMP1/CSTB/LGALS3/SERPINB1/DYNLL1/LILRB4/SERPINA1/SERPINB9/ANXA1/ANXA2	20
CAPER	CD14+ monocytes	Up	BP	GO:0006816	calcium ion transport	17/251	80/2546	0.00152101	0.0115838	0.00870675	CXCL11/CXCL10/CXCL9/CCL8/P2RX7/PTK2B/LYN/EDN1/P2RX4/CCR5/GSTO1/CCR1/CCL2/LGALS3/CCL4/CCL3/CLIC2	17
CAPER	CD14+ monocytes	Up	BP	GO:0002250	adaptive immune response	29/251	169/2546	0.00159203	0.0120863	0.00908444	RSAD2/TNFSF13B/IL27/LAMP3/SLAMF7/CTSC/FCGR1A/P2RX7/PTK2B/RIPK2/CTSS/CD40/IL4I1/LYN/CD80/BATF/SYK/CD274/LGALS1/FCER1G/HLA-DRA/HLA-DRB1/LILRB4/ADA/CD74/CTSL/ANXA1/HLA-DPA1/HLA-DPB1	29
CAPER	CD14+ monocytes	Up	CC	GO:0098553	lumenal side of endoplasmic reticulum membrane	5/252	11/2659	0.00210457	0.0124959	0.00946134	HLA-DRA/HLA-DRB1/CD74/HLA-DPA1/HLA-DPB1	5
CAPER	CD14+ monocytes	Up	BP	GO:0043370	regulation of CD4-positive, alpha-beta T cell differentiation	9/251	30/2546	0.00169964	0.0128626	0.00966788	IL27/RIPK2/CD80/BATF/LGALS1/HLA-DRA/HLA-DRB1/CD83/ANXA1	9
CAPER	CD14+ monocytes	Up	MF	GO:0004197	cysteine-type endopeptidase activity	7/249	18/2636	0.000789305	0.01288	0.00997016	CTSC/CTSS/CARD16/CASP1/CTSB/CTSL/CTSD	7
CAPER	CD14+ monocytes	Up	BP	GO:1902533	positive regulation of intracellular signal transduction	38/251	242/2546	0.00172099	0.01295	0.00973357	RSAD2/TNFSF10/OASL/GBP5/DDX60/RAPGEF2/ZC3HAV1/SASH1/GBP2/P2RX7/PTK2B/RIPK2/HSPA1A/CD40/CARD16/PIM2/LYN/CASP1/EDN1/P2RX4/APOL3/PIK3R5/SYK/SDCBP/LGALS1/CCR1/TXN/CCL4/FNIP2/HLA-DRB1/ADA/CCL3/CD74/HSPA1B/S100A4/SPI1/TLR2/BID	38
CAPER	CD14+ monocytes	Up	BP	GO:0045580	regulation of T cell differentiation	16/251	74/2546	0.00172198	0.01295	0.00973357	IL27/RIPK2/IL4I1/IL15/CD80/BATF/SYK/LGALS1/HLA-DRA/HLA-DRB1/LILRB4/ADA/CD83/CD74/ANXA1/FGL2	16
CAPER	CD14+ monocytes	Up	BP	GO:0045619	regulation of lymphocyte differentiation	17/251	81/2546	0.00175738	0.0131749	0.0099026	IL27/RIPK2/IL4I1/IL15/CD80/BATF/SYK/LGALS1/HLA-DRA/HLA-DRB1/LILRB4/ADA/CD83/CD74/SPI1/ANXA1/FGL2	17
CAPER	CD14+ monocytes	Up	BP	GO:0044089	positive regulation of cellular component biogenesis	18/251	88/2546	0.00176393	0.0131828	0.00990854	ISG15/GBP5/RAPGEF2/GBP2/P2RX7/PTK2B/HSPA1A/PLEK/PDE4DIP/SYK/SDCBP/HSP90AA1/LGALS3/FNIP2/FSCN1/HSPA1B/BID/HCK	18
CAPER	CD14+ monocytes	Up	BP	GO:0007267	cell-cell signaling	35/251	218/2546	0.00178695	0.0133134	0.0100067	CXCL11/CXCL10/TNFSF10/LY6E/CXCL9/CCL8/CD38/RAPGEF2/P2RX7/PTK2B/IL1RN/LYN/EDN1/P2RX4/IL15/TYROBP/SYK/PTGIR/SDCBP/CCR5/FCER1G/CCR1/CCL2/STX11/CD68/CCL4/DYNLL1/HLA-DRB1/CCL3/KMO/TNFAIP6/PIM3/ANXA1/SQSTM1/CCL7	35
CAPER	CD14+ monocytes	Up	BP	GO:0034764	positive regulation of transmembrane transport	10/251	36/2546	0.00181546	0.0134423	0.0101036	CXCL11/CXCL10/CXCL9/P2RX7/CTSS/EDN1/P2RX4/GSTO1/ACSL1/KCNJ2	10
CAPER	CD14+ monocytes	Up	BP	GO:2000514	regulation of CD4-positive, alpha-beta T cell activation	10/251	36/2546	0.00181546	0.0134423	0.0101036	IL27/RIPK2/CD80/BATF/CD274/LGALS1/HLA-DRA/HLA-DRB1/CD83/ANXA1	10
CAPER	CD14+ monocytes	Up	BP	GO:0043367	CD4-positive, alpha-beta T cell differentiation	11/251	42/2546	0.00182756	0.0134902	0.0101396	RSAD2/IL27/RIPK2/CD80/BATF/LGALS1/HLA-DRA/HLA-DRB1/CD83/CTSL/ANXA1	11
CAPER	CD14+ monocytes	Up	MF	GO:0019001	guanyl nucleotide binding	15/249	66/2636	0.000903512	0.013515	0.0104617	MX1/GBP1/GBP4/GBP5/GBP2/GBP3/P2RX7/RAB32/RAB31/HSP90AA1/AK4/RAB9A/ARL5B/RAB20/FKBP4	15
CAPER	CD14+ monocytes	Up	MF	GO:0032561	guanyl ribonucleotide binding	15/249	66/2636	0.000903512	0.013515	0.0104617	MX1/GBP1/GBP4/GBP5/GBP2/GBP3/P2RX7/RAB32/RAB31/HSP90AA1/AK4/RAB9A/ARL5B/RAB20/FKBP4	15
CAPER	CD14+ monocytes	Up	CC	GO:0009897	external side of plasma membrane	22/252	124/2659	0.00236661	0.013765	0.0104222	CXCL10/CXCL9/SLAMF7/FCGR1A/P2RX7/CD40/FAS/ANXA5/CCRL2/CD80/CD274/CCR5/CTSB/FCER1G/CCR1/HLA-DRB1/ADA/CD83/FCN1/FCGRT/CD74/CLEC4E	22
CAPER	CD14+ monocytes	Up	BP	GO:0007155	cell adhesion	46/251	310/2546	0.00187173	0.0137739	0.0103528	TNFSF13B/IDO1/GBP1/NEXN/HAPLN3/SLAMF7/NINJ1/PTK2B/SIRPA/RIPK2/IL1RN/PLEK/IL4I1/LYN/NRP2/HSPB1/IL15/CD80/SYK/CD274/TIGIT/LGALS1/CCR1/CCL2/CD63/LGALS3/HSPH1/CCL4/ADAMDEC1/HLA-DRA/HLA-DRB1/LILRB4/ADA/CD83/S100A11/CD74/TNFAIP6/AIF1/SPI1/ANXA1/ANXA2/HCK/HLA-DPA1/FGL2/HLA-DPB1/SLC39A8	46
CAPER	CD14+ monocytes	Up	BP	GO:0006812	monoatomic cation transport	28/251	163/2546	0.00188925	0.0138603	0.0104178	CXCL11/CXCL10/CXCL9/CCL8/P2RX7/PTK2B/CTSS/ATP6V1H/LYN/EDN1/P2RX4/ATOX1/FTL/SLC31A2/CCR5/GSTO1/CCR1/CCL2/CD63/KCNJ2/LGALS3/CCL4/CCL3/ATP6V1B2/ATP6V1F/FKBP4/CLIC2/SLC39A8	28
CAPER	CD14+ monocytes	Up	BP	GO:0002443	leukocyte mediated immunity	23/251	125/2546	0.0019206	0.0140473	0.0105583	RSAD2/SLAMF7/CTSC/FCGR1A/P2RX7/CD40/IL4I1/LYN/CD80/TYROBP/BATF/SYK/CD274/TIGIT/FCER1G/NCF1/HLA-DRA/HLA-DRB1/LILRB4/CCL3/CD74/SERPINB9/SPI1	23
CAPER	CD14+ monocytes	Up	BP	GO:0008360	regulation of cell shape	8/251	25/2546	0.0019442	0.0140486	0.0105593	PTK2B/CCL2/RDX/CCL3/LST1/ANXA1/HCK/CCL7	8
CAPER	CD14+ monocytes	Up	BP	GO:0030888	regulation of B cell proliferation	8/251	25/2546	0.0019442	0.0140486	0.0105593	TNFSF13B/CD38/MNDA/CD40/LYN/TYROBP/ADA/CD74	8
CAPER	CD14+ monocytes	Up	BP	GO:0032602	chemokine production	8/251	25/2546	0.0019442	0.0140486	0.0105593	OAS1/SIRPA/RIPK2/SYK/LILRB4/CD74/AIF1/TLR2	8
CAPER	CD14+ monocytes	Up	BP	GO:0032642	regulation of chemokine production	8/251	25/2546	0.0019442	0.0140486	0.0105593	OAS1/SIRPA/RIPK2/SYK/LILRB4/CD74/AIF1/TLR2	8
CAPER	CD14+ monocytes	Up	BP	GO:0032273	positive regulation of protein polymerization	6/251	15/2546	0.0020123	0.0143249	0.010767	PTK2B/HSPA1A/PDE4DIP/HSP90AA1/HSPA1B/HCK	6
CAPER	CD14+ monocytes	Up	BP	GO:0170035	L-amino acid catabolic process	6/251	15/2546	0.0020123	0.0143249	0.010767	IDO1/IL4I1/KYNU/KMO/SDSL/SDS	6
CAPER	CD14+ monocytes	Up	BP	GO:0170040	proteinogenic amino acid catabolic process	6/251	15/2546	0.0020123	0.0143249	0.010767	IDO1/IL4I1/KYNU/KMO/SDSL/SDS	6
CAPER	CD14+ monocytes	Up	BP	GO:1902622	regulation of neutrophil migration	6/251	15/2546	0.0020123	0.0143249	0.010767	MOSPD2/EDN1/C3AR1/CD74/TNFAIP6/MPP1	6
CAPER	CD14+ monocytes	Up	BP	GO:2000108	positive regulation of leukocyte apoptotic process	6/251	15/2546	0.0020123	0.0143249	0.010767	IDO1/RAPGEF2/P2RX7/LYN/CD274/ANXA1	6
CAPER	CD14+ monocytes	Up	BP	GO:0065003	protein-containing complex assembly	41/251	269/2546	0.0020276	0.0143912	0.0108168	ISG15/OAS1/GBP1/GBP5/GBP2/SOD2/NINJ1/P2RX7/PTK2B/RIPK2/HSPA1A/CD40/PLEK/FAS/MOSPD2/CASP1/PDE4DIP/SYK/KCNJ2/HSP90AA1/LGALS3/FNIP2/HLA-DRA/RDX/HLA-DRB1/DNAAF1/SGTB/FSCN1/CD74/AIF1/TRAF1/HSPA1B/HSP90AB1/FKBP4/BID/HCK/CAPG/GPX4/HLA-DPA1/HLA-DPB1/HSPA8	41
CAPER	CD14+ monocytes	Up	CC	GO:0010008	endosome membrane	21/252	117/2659	0.00256034	0.0145939	0.0110499	IFITM3/IFITM2/SNX10/LAMP3/FCGR1A/ATP6V1H/SLC31A2/CD274/RAB31/CD63/SCARB2/CD68/HLA-DRA/HLA-DRB1/ATP6V1F/FCGRT/ANXA1/ANXA2/HLA-DPA1/CTSD/HLA-DPB1	21
CAPER	CD14+ monocytes	Up	CC	GO:0030136	clathrin-coated vesicle	12/252	52/2659	0.00263596	0.0147304	0.0111532	FCGR1A/ATP6V1H/EDN1/SCARB2/HLA-DRA/HLA-DRB1/ATP6V1B2/ATP6V1F/CD74/HLA-DPA1/HLA-DPB1/HSPA8	12
CAPER	CD14+ monocytes	Up	MF	GO:0023023	MHC protein complex binding	8/249	24/2636	0.00108891	0.014911	0.0115423	HSP90AA1/HLA-DRA/HLA-DRB1/CD74/HSP90AB1/HLA-DPA1/HLA-DPB1/HSPA8	8
CAPER	CD14+ monocytes	Up	MF	GO:0005125	cytokine activity	17/249	81/2636	0.00109396	0.014911	0.0115423	CXCL11/CXCL10/TNFSF10/TNFSF13B/IL27/CXCL9/CCL8/IL1RN/EDN1/IL15/CCL2/TIMP1/CCL4/CCL3/GRN/CCL7/CCL3L1	17
CAPER	CD14+ monocytes	Up	MF	GO:0004715	non-membrane spanning protein tyrosine kinase activity	5/249	10/2636	0.00122428	0.014911	0.0115423	PTK2B/RIPK2/LYN/SYK/HCK	5
CAPER	CD14+ monocytes	Up	MF	GO:0042056	chemoattractant activity	5/249	10/2636	0.00122428	0.014911	0.0115423	CXCL10/CCL2/LGALS3/CCL3/S100A4	5
CAPER	CD14+ monocytes	Up	MF	GO:0031072	heat shock protein binding	9/249	30/2636	0.00125338	0.014911	0.0115423	GBP1/HSPA1A/CHORDC1/DNAJB1/SGTB/HSPA1B/HSP90AB1/FKBP4/HSPA8	9
CAPER	CD14+ monocytes	Up	MF	GO:0004866	endopeptidase inhibitor activity	11/249	42/2636	0.00128758	0.014911	0.0115423	SERPING1/GBP5/GBP2/CARD16/CST3/TIMP1/CSTB/SERPINB1/SERPINA1/SERPINB9/ANXA2	11
CAPER	CD14+ monocytes	Up	MF	GO:0030414	peptidase inhibitor activity	11/249	42/2636	0.00128758	0.014911	0.0115423	SERPING1/GBP5/GBP2/CARD16/CST3/TIMP1/CSTB/SERPINB1/SERPINA1/SERPINB9/ANXA2	11
CAPER	CD14+ monocytes	Up	MF	GO:0061134	peptidase regulator activity	13/249	55/2636	0.00134901	0.0151343	0.0117151	SERPING1/GBP5/GBP2/CTSC/CARD16/CASP1/CST3/TIMP1/CSTB/SERPINB1/SERPINA1/SERPINB9/ANXA2	13
CAPER	CD14+ monocytes	Up	BP	GO:1903038	negative regulation of leukocyte cell-cell adhesion	12/251	49/2546	0.00214217	0.0151595	0.0113943	IDO1/IL4I1/CD80/CD274/TIGIT/LGALS1/LGALS3/HLA-DRB1/LILRB4/CD74/ANXA1/FGL2	12
CAPER	CD14+ monocytes	Up	BP	GO:1903169	regulation of calcium ion transmembrane transport	9/251	31/2546	0.00219262	0.0154709	0.0116283	CXCL11/CXCL10/CXCL9/P2RX7/PTK2B/LYN/P2RX4/GSTO1/CLIC2	9
CAPER	CD14+ monocytes	Up	BP	GO:0051641	cellular localization	56/251	399/2546	0.00220313	0.0154994	0.0116498	CXCL11/CXCL10/MX1/GBP1/VAMP5/IFI27/CXCL9/RAPGEF2/SNX10/P2RX7/PTK2B/HSPA1A/PLEK/RAB32/NPC2/LYN/HSPB1/P2RX4/SYK/SDCBP/NFKBIA/CCR5/GSTO1/RAB31/FCER1G/CD63/TXN/SCARB2/HSP90AA1/LGALS3/PSAP/STX11/DYNLL1/NCF1/RAB9A/RDX/HLA-DRB1/ARL5B/CCL3/ATP6V1B2/KMO/ATP6V1F/SGTB/RAB20/GRN/CD74/TNFAIP6/PIM3/SPI1/BID/SQSTM1/CLIC2/ANXA2/HCK/HSPA8/SLC39A8	56
CAPER	CD14+ monocytes	Up	BP	GO:0030316	osteoclast differentiation	10/251	37/2546	0.00227626	0.0158282	0.011897	SNX10/TYROBP/FCER1G/MAFB/CCR1/LILRB4/CCL3/TNFAIP6/SPI1/ANXA2	10
CAPER	CD14+ monocytes	Up	BP	GO:0051209	release of sequestered calcium ion into cytosol	10/251	37/2546	0.00227626	0.0158282	0.011897	CXCL11/CXCL10/CXCL9/P2RX7/PTK2B/LYN/CCR5/GSTO1/CCL3/CLIC2	10
CAPER	CD14+ monocytes	Up	BP	GO:0051282	regulation of sequestering of calcium ion	10/251	37/2546	0.00227626	0.0158282	0.011897	CXCL11/CXCL10/CXCL9/P2RX7/PTK2B/LYN/CCR5/GSTO1/CCL3/CLIC2	10
CAPER	CD14+ monocytes	Up	BP	GO:0051283	negative regulation of sequestering of calcium ion	10/251	37/2546	0.00227626	0.0158282	0.011897	CXCL11/CXCL10/CXCL9/P2RX7/PTK2B/LYN/CCR5/GSTO1/CCL3/CLIC2	10
CAPER	CD14+ monocytes	Up	BP	GO:0002703	regulation of leukocyte mediated immunity	17/251	83/2546	0.00232373	0.0161116	0.01211	RSAD2/FCGR1A/P2RX7/CD40/IL4I1/LYN/CD80/TYROBP/SYK/CD274/TIGIT/FCER1G/HLA-DRA/HLA-DRB1/LILRB4/SERPINB9/SPI1	17
CAPER	CD14+ monocytes	Up	BP	GO:0030097	hemopoiesis	43/251	288/2546	0.0023735	0.0164093	0.0123337	ISG15/RSAD2/TNFSF13B/IL27/SNX10/SOD2/PTK2B/RIPK2/HSPA1A/PLEK/IL4I1/LYN/KLF6/IRF8/IL15/CD80/TYROBP/BATF/SYK/TMEM176B/NFKBIA/LGALS1/CLEC12A/FCER1G/MAFB/CCR1/TMEM176A/HLA-DRA/HLA-DRB1/LILRB4/ADA/CD83/CCL3/CD74/TNFAIP6/HSPA1B/CTSL/SPI1/TLR2/CLEC4E/ANXA1/ANXA2/FGL2	43
CAPER	CD14+ monocytes	Up	BP	GO:0002283	neutrophil activation involved in immune response	5/251	11/2546	0.00251251	0.0171236	0.0128706	TYROBP/SYK/CLEC12A/FCER1G/SPI1	5
CAPER	CD14+ monocytes	Up	BP	GO:0002431	Fc receptor mediated stimulatory signaling pathway	5/251	11/2546	0.00251251	0.0171236	0.0128706	PLSCR1/LYN/SYK/FCER1G/HCK	5
CAPER	CD14+ monocytes	Up	BP	GO:0032309	icosanoid secretion	5/251	11/2546	0.00251251	0.0171236	0.0128706	P2RX7/EDN1/P2RX4/SYK/ANXA1	5
CAPER	CD14+ monocytes	Up	BP	GO:0090026	positive regulation of monocyte chemotaxis	5/251	11/2546	0.00251251	0.0171236	0.0128706	CXCL10/MOSPD2/CCR1/AIF1/PLA2G7	5
CAPER	CD14+ monocytes	Up	BP	GO:2000191	regulation of fatty acid transport	5/251	11/2546	0.00251251	0.0171236	0.0128706	P2RX7/EDN1/P2RX4/SYK/ACSL1	5
CAPER	CD14+ monocytes	Up	BP	GO:0035710	CD4-positive, alpha-beta T cell activation	12/251	50/2546	0.00257659	0.0175106	0.0131615	RSAD2/IL27/RIPK2/CD80/BATF/CD274/LGALS1/HLA-DRA/HLA-DRB1/CD83/CTSL/ANXA1	12
CAPER	CD14+ monocytes	Up	BP	GO:0051051	negative regulation of transport	18/251	91/2546	0.00262056	0.0177591	0.0133483	RSAD2/PLSCR1/PTK2B/SIRPA/EDN1/SDCBP/NFKBIA/GSTO1/TBC1D4/TXN/LGALS3/ADA/CD74/PIM3/SPI1/TLR2/ANXA1/ANXA2	18
CAPER	CD14+ monocytes	Up	BP	GO:0042127	regulation of cell population proliferation	52/251	367/2546	0.00264834	0.0178968	0.0134518	CXCL11/CXCL10/IFIT3/TNFSF13B/IDO1/IL27/CXCL9/CCL8/ATF5/SAT1/CD38/RAPGEF2/SOD2/PTK2B/RIPK2/MNDA/HSPA1A/CD40/IL4I1/PIM2/LYN/NRP2/EDN1/IL15/CD80/TYROBP/SYK/PTGIR/STAT2/CD274/SDCBP/NFKBIA/CCL2/TIMP1/LGALS3/PTGER2/HLA-DRB1/LILRB4/ADA/S100A11/LST1/GRN/CD74/ATF3/AIF1/HSPA1B/ANXA1/BID/HCK/HLA-DPA1/HLA-DPB1/CCL3L1	52
CAPER	CD14+ monocytes	Up	CC	GO:0042611	MHC protein complex	5/252	12/2659	0.00333171	0.0179158	0.0135651	HLA-DRA/HLA-DRB1/CD74/HLA-DPA1/HLA-DPB1	5
CAPER	CD14+ monocytes	Up	CC	GO:0042613	MHC class II protein complex	5/252	12/2659	0.00333171	0.0179158	0.0135651	HLA-DRA/HLA-DRB1/CD74/HLA-DPA1/HLA-DPB1	5
CAPER	CD14+ monocytes	Up	BP	GO:0045621	positive regulation of lymphocyte differentiation	13/251	57/2546	0.00281158	0.0189466	0.0142408	RIPK2/IL4I1/IL15/CD80/SYK/HLA-DRA/HLA-DRB1/LILRB4/ADA/CD83/CD74/SPI1/ANXA1	13
CAPER	CD14+ monocytes	Up	BP	GO:0051208	sequestering of calcium ion	10/251	38/2546	0.00282668	0.018995	0.0142772	CXCL11/CXCL10/CXCL9/P2RX7/PTK2B/LYN/CCR5/GSTO1/CCL3/CLIC2	10
CAPER	CD14+ monocytes	Up	BP	GO:0048247	lymphocyte chemotaxis	7/251	21/2546	0.00288078	0.0193045	0.0145098	CXCL11/CXCL10/PTK2B/CCL2/CCL4/CCL3/CCL7	7
CAPER	CD14+ monocytes	Up	BP	GO:0006801	superoxide metabolic process	6/251	16/2546	0.00295751	0.0197085	0.0148135	SOD2/EDN1/TYROBP/SYK/NCF1/CYBB	6
CAPER	CD14+ monocytes	Up	BP	GO:1905521	regulation of macrophage migration	6/251	16/2546	0.00295751	0.0197085	0.0148135	CMKLR1/PTK2B/P2RX4/C3AR1/CCL2/CCL3	6
CAPER	CD14+ monocytes	Up	BP	GO:0002274	myeloid leukocyte activation	17/251	85/2546	0.00303548	0.0201721	0.0151619	PLSCR1/CTSC/LYN/IL15/TYROBP/BATF/SYK/CLEC12A/FCER1G/LILRB4/CCL3/GRN/CD74/AIF1/SPI1/ANXA1/IFNGR2	17
CAPER	CD14+ monocytes	Up	BP	GO:0050793	regulation of developmental process	63/251	468/2546	0.00323071	0.0214102	0.0160925	ISG15/CXCL10/HESX1/TNFSF13B/IL27/CXCL9/CCL8/RAPGEF2/SASH1/CMKLR1/SOD2/CTSC/NINJ1/P2RX7/TYMP/PTK2B/RIPK2/HSPA1A/CD40/IL4I1/LYN/HSPB1/EDN1/CST3/IL15/ZEB2/CD80/TYROBP/BATF/SYK/STAT2/TMEM176B/SDCBP/NFKBIA/LGALS1/CLEC12A/MAFB/CCR1/C3AR1/CCL2/TMEM176A/HLA-DRA/RDX/HLA-DRB1/LILRB4/ADA/CD83/CCL3/CYBB/LST1/GRN/CD74/TNFAIP6/HSPA1B/NLN/HSP90AB1/SPI1/TLR2/ANXA1/ANXA2/HCK/CCL7/FGL2	63
CAPER	CD14+ monocytes	Up	BP	GO:0032880	regulation of protein localization	27/251	161/2546	0.00325941	0.0215408	0.0161907	RSAD2/RABGAP1L/GBP1/IFI27/CD38/P2RX7/LYN/EDN1/TYROBP/NFKBIA/FCER1G/TXN/HSP90AA1/LGALS3/DYNLL1/RAB9A/RDX/HLA-DRB1/LILRB4/TNFAIP6/PIM3/HSP90AB1/SPI1/TLR2/SQSTM1/CTSD/HSPA8	27
CAPER	CD14+ monocytes	Up	BP	GO:1902531	regulation of intracellular signal transduction	55/251	397/2546	0.00329566	0.0217205	0.0163258	RSAD2/TNFSF10/OASL/GBP1/GBP5/DDX60/KALRN/RAPGEF2/ZC3HAV1/SASH1/GBP2/CMKLR1/SOD2/P2RX7/PTK2B/SIRPA/RIPK2/HSPA1A/CD40/CARD16/PLEK/PIM2/FAS/LYN/HSPB1/CASP1/EDN1/P2RX4/APOL3/PIK3R5/SYK/SDCBP/NFKBIA/LGALS1/CCR1/TXN/CCL4/FNIP2/RDX/HLA-DRB1/LILRB4/ADA/CCL3/CD74/ATF3/TRAF1/HSPA1B/S100A4/SPI1/TLR2/BID/SQSTM1/TNIP3/HSPA8/SLC39A8	55
CAPER	CD14+ monocytes	Up	BP	GO:0045622	regulation of T-helper cell differentiation	8/251	27/2546	0.00335108	0.0220253	0.0165549	IL27/RIPK2/CD80/BATF/LGALS1/HLA-DRA/HLA-DRB1/ANXA1	8
CAPER	CD14+ monocytes	Up	CC	GO:0030662	coated vesicle membrane	11/252	48/2659	0.00418034	0.0220629	0.0167051	FCGR1A/ATP6V1H/SCARB2/HLA-DRA/HLA-DRB1/ATP6V1B2/ATP6V1F/CD74/HLA-DPA1/HLA-DPB1/HSPA8	11
CAPER	CD14+ monocytes	Up	CC	GO:0030135	coated vesicle	14/252	69/2659	0.00428588	0.0221547	0.0167746	CTSC/FCGR1A/ATP6V1H/EDN1/SCARB2/HLA-DRA/HLA-DRB1/ATP6V1B2/ATP6V1F/SERPINA1/CD74/HLA-DPA1/HLA-DPB1/HSPA8	14
CAPER	CD14+ monocytes	Up	CC	GO:0098791	Golgi apparatus subcompartment	13/252	62/2659	0.0043532	0.0221547	0.0167746	LAP3/VAMP5/RAB32/RAB31/MS4A7/RAB9A/HLA-DRA/HLA-DRB1/ARL5B/GRN/CD74/HLA-DPA1/HLA-DPB1	13
CAPER	CD14+ monocytes	Up	BP	GO:0043123	positive regulation of canonical NF-kappaB signal transduction	14/251	65/2546	0.0034487	0.022605	0.0169906	TNFSF10/ZC3HAV1/RIPK2/CD40/CARD16/PIM2/CASP1/EDN1/APOL3/LGALS1/HLA-DRB1/CD74/S100A4/TLR2	14
CAPER	CD14+ monocytes	Up	BP	GO:0042102	positive regulation of T cell proliferation	10/251	39/2546	0.00347862	0.022739	0.0170913	TNFSF13B/RIPK2/IL15/CD80/SYK/CD274/AIF1/ANXA1/HLA-DPA1/HLA-DPB1	10
CAPER	CD14+ monocytes	Up	BP	GO:0034762	regulation of transmembrane transport	15/251	72/2546	0.00350801	0.0227452	0.0170959	CXCL11/CXCL10/CXCL9/P2RX7/PTK2B/CTSS/LYN/EDN1/P2RX4/SLC31A2/GSTO1/ACSL1/CD63/KCNJ2/CLIC2	15
CAPER	CD14+ monocytes	Up	BP	GO:1902107	positive regulation of leukocyte differentiation	15/251	72/2546	0.00350801	0.0227452	0.0170959	RIPK2/IL4I1/IL15/CD80/TYROBP/SYK/CCR1/HLA-DRA/HLA-DRB1/LILRB4/ADA/CD83/CD74/SPI1/ANXA1	15
CAPER	CD14+ monocytes	Up	BP	GO:1903708	positive regulation of hemopoiesis	15/251	72/2546	0.00350801	0.0227452	0.0170959	RIPK2/IL4I1/IL15/CD80/TYROBP/SYK/CCR1/HLA-DRA/HLA-DRB1/LILRB4/ADA/CD83/CD74/SPI1/ANXA1	15
CAPER	CD14+ monocytes	Up	BP	GO:0065009	regulation of molecular function	28/251	170/2546	0.00359106	0.0232209	0.0174535	OAS1/HERC5/PLSCR1/RAPGEF2/SASH1/CMKLR1/PTK2B/CTSS/HSPA1A/CARD16/LYN/EDN1/PIK3R5/SYK/NFKBIA/TXN/TIMP1/SERPINB1/PSAP/RGS1/HLA-DRB1/GRN/CD74/TRAF1/HSPA1B/SERPINB9/TLR2/HCK	28
CAPER	CD14+ monocytes	Up	CC	GO:0045335	phagocytic vesicle	10/252	42/2659	0.00466457	0.0233228	0.017659	CTSS/RAB32/SYK/RAB31/NCF1/RAB9A/CYBB/RAB20/TLR2/CLEC4E	10
CAPER	CD14+ monocytes	Up	BP	GO:0045184	establishment of protein localization	40/251	269/2546	0.00368901	0.0237901	0.0178813	RSAD2/IFIT1/RABGAP1L/GBP5/VAMP5/IFI27/CD38/SNX10/LAMP3/P2RX7/IL1RN/PLEK/RAB32/HSPB1/CASP1/SYK/SDCBP/NFKBIA/RAB31/CD63/TXN/SCARB2/HSP90AA1/STX11/CD68/DYNLL1/NCF1/RAB9A/RDX/HLA-DRB1/ARL5B/SGTB/RAB20/CD74/PIM3/TLR2/BID/SQSTM1/CTSD/HSPA8	40
CAPER	CD14+ monocytes	Up	BP	GO:2000401	regulation of lymphocyte migration	7/251	22/2546	0.00387626	0.0248343	0.0186662	CXCL10/PTK2B/CCL2/CCL4/CCL3/AIF1/CCL7	7
CAPER	CD14+ monocytes	Up	BP	GO:0071706	tumor necrosis factor superfamily cytokine production	13/251	59/2546	0.00388197	0.0248343	0.0186662	OAS1/FCGR1A/SIRPA/RIPK2/HSPB1/TYROBP/SYK/CD274/FCER1G/LILRB4/CCL3/CYBB/TLR2	13
CAPER	CD14+ monocytes	Up	BP	GO:1903555	regulation of tumor necrosis factor superfamily cytokine production	13/251	59/2546	0.00388197	0.0248343	0.0186662	OAS1/FCGR1A/SIRPA/RIPK2/HSPB1/TYROBP/SYK/CD274/FCER1G/LILRB4/CCL3/CYBB/TLR2	13
CAPER	CD14+ monocytes	Up	CC	GO:0070161	anchoring junction	25/252	156/2659	0.00509982	0.0250595	0.0189739	TNFSF13B/LAP3/VAMP5/NEXN/RAPGEF2/P2RX7/MARCKS/PTK2B/HSPA1A/LYN/HSPB1/ANXA5/SDCBP/SCARB2/KCNJ2/RDX/ADA/S100A11/FSCN1/HSPA1B/ANXA1/ANXA2/HCK/MPP1/HSPA8	25
CAPER	CD14+ monocytes	Up	MF	GO:0001618	virus receptor activity	6/249	16/2636	0.00237377	0.0250642	0.0194017	PLSCR1/HSPA1A/CD80/CCR5/SCARB2/HSPA1B	6
CAPER	CD14+ monocytes	Up	MF	GO:0140272	exogenous protein binding	6/249	16/2636	0.00237377	0.0250642	0.0194017	PLSCR1/HSPA1A/CD80/CCR5/SCARB2/HSPA1B	6
CAPER	CD14+ monocytes	Up	BP	GO:0043331	response to dsRNA	5/251	12/2546	0.00396446	0.0252231	0.0189584	IFIT1/OAS1/P2RX7/RIPK2/NFKBIA	5
CAPER	CD14+ monocytes	Up	BP	GO:0061081	positive regulation of myeloid leukocyte cytokine production involved in immune response	5/251	12/2546	0.00396446	0.0252231	0.0189584	P2RX7/RIPK2/SYK/FCER1G/CD74	5
CAPER	CD14+ monocytes	Up	BP	GO:0050864	regulation of B cell activation	11/251	46/2546	0.00398481	0.0252231	0.0189584	TNFSF13B/CD38/MNDA/CD40/IL4I1/LYN/TYROBP/SYK/ADA/CD74/SPI1	11
CAPER	CD14+ monocytes	Up	BP	GO:0097553	calcium ion transmembrane import into cytosol	11/251	46/2546	0.00398481	0.0252231	0.0189584	CXCL11/CXCL10/CXCL9/P2RX7/PTK2B/LYN/P2RX4/CCR5/GSTO1/CCL3/CLIC2	11
CAPER	CD14+ monocytes	Up	BP	GO:0007162	negative regulation of cell adhesion	16/251	80/2546	0.00400136	0.0252612	0.0189871	IDO1/GBP1/IL1RN/IL4I1/CD80/CD274/TIGIT/LGALS1/LGALS3/ADAMDEC1/HLA-DRB1/LILRB4/CD74/SPI1/ANXA1/FGL2	16
CAPER	CD14+ monocytes	Up	BP	GO:0030001	metal ion transport	24/251	140/2546	0.00410438	0.0258436	0.0194248	CXCL11/CXCL10/CXCL9/CCL8/P2RX7/PTK2B/LYN/EDN1/P2RX4/ATOX1/FTL/SLC31A2/CCR5/GSTO1/CCR1/CCL2/CD63/KCNJ2/LGALS3/CCL4/CCL3/FKBP4/CLIC2/SLC39A8	24
CAPER	CD14+ monocytes	Up	BP	GO:0032735	positive regulation of interleukin-12 production	6/251	17/2546	0.00419922	0.0260308	0.0195655	IDO1/RIPK2/CD40/IRF8/SYK/TLR2	6
CAPER	CD14+ monocytes	Up	BP	GO:0038094	Fc-gamma receptor signaling pathway	6/251	17/2546	0.00419922	0.0260308	0.0195655	FCGR1A/LYN/SYK/FCER1G/CLEC4E/HCK	6
CAPER	CD14+ monocytes	Up	BP	GO:0045646	regulation of erythrocyte differentiation	6/251	17/2546	0.00419922	0.0260308	0.0195655	ISG15/HSPA1A/LYN/MAFB/HSPA1B/SPI1	6
CAPER	CD14+ monocytes	Up	BP	GO:0050850	positive regulation of calcium-mediated signaling	6/251	17/2546	0.00419922	0.0260308	0.0195655	EDN1/P2RX4/SYK/CCL4/ADA/CCL3	6
CAPER	CD14+ monocytes	Up	BP	GO:1901606	alpha-amino acid catabolic process	6/251	17/2546	0.00419922	0.0260308	0.0195655	IDO1/IL4I1/KYNU/KMO/SDSL/SDS	6
CAPER	CD14+ monocytes	Up	BP	GO:1904427	positive regulation of calcium ion transmembrane transport	6/251	17/2546	0.00419922	0.0260308	0.0195655	CXCL11/CXCL10/CXCL9/P2RX7/P2RX4/GSTO1	6
CAPER	CD14+ monocytes	Up	BP	GO:0002275	myeloid cell activation involved in immune response	8/251	28/2546	0.00429983	0.0265175	0.0199313	LYN/TYROBP/SYK/CLEC12A/FCER1G/CCL3/GRN/SPI1	8
CAPER	CD14+ monocytes	Up	BP	GO:0051495	positive regulation of cytoskeleton organization	8/251	28/2546	0.00429983	0.0265175	0.0199313	P2RX7/PTK2B/HSPA1A/PLEK/PDE4DIP/EDN1/HSPA1B/HCK	8
CAPER	CD14+ monocytes	Up	BP	GO:0002460	adaptive immune response based on somatic recombination of immune receptors built from immunoglobulin superfamily domains	20/251	110/2546	0.00435417	0.0267837	0.0201314	RSAD2/TNFSF13B/IL27/CTSC/FCGR1A/P2RX7/RIPK2/CD40/IL4I1/CD80/BATF/CD274/LGALS1/FCER1G/HLA-DRA/HLA-DRB1/LILRB4/ADA/CD74/ANXA1	20
CAPER	CD14+ monocytes	Up	BP	GO:0150076	neuroinflammatory response	9/251	34/2546	0.00437993	0.0268733	0.0201987	CTSC/LYN/ZEB2/TYROBP/CCR1/CCL3/GRN/AIF1/IFNGR2	9
CAPER	CD14+ monocytes	Up	MF	GO:0008009	chemokine activity	9/249	33/2636	0.00262305	0.026905	0.0208266	CXCL11/CXCL10/CXCL9/CCL8/CCL2/CCL4/CCL3/CCL7/CCL3L1	9
CAPER	CD14+ monocytes	Up	BP	GO:0002699	positive regulation of immune effector process	17/251	88/2546	0.00443606	0.0271482	0.0204054	RSAD2/DDX60/FCGR1A/P2RX7/RIPK2/CD40/CD80/TYROBP/SYK/FCER1G/HLA-DRA/HLA-DRB1/FCN1/CD74/SPI1/ANXA1/CFP	17
CAPER	CD14+ monocytes	Up	BP	GO:0043069	negative regulation of programmed cell death	32/251	205/2546	0.00447341	0.0273072	0.0205249	IFIT3/IFI6/IDO1/ATF5/CD38/SOD2/PTK2B/HSPA1A/PIM2/FAS/HSPB1/ANXA5/EDN1/ATOX1/BCL2A1/CCR5/FCER1G/CCL2/TIMP1/LGALS3/ADA/GRN/CD74/PIM3/HSPA1B/SERPINB9/HSP90AB1/ANXA1/BID/SQSTM1/HCK/GPX4	32
CAPER	CD14+ monocytes	Up	BP	GO:0043065	positive regulation of apoptotic process	24/251	141/2546	0.00451305	0.0274792	0.0206542	IFIT2/TNFSF10/IDO1/RAPGEF2/SOD2/CTSC/P2RX7/RIPK2/MNDA/CD40/FAS/LYN/IRF8/BCL2A1/CD274/LGALS1/CCL2/CCL3/GRN/ATF3/ANXA1/BID/SQSTM1/CTSD	24
CAPER	CD14+ monocytes	Up	MF	GO:0042803	protein homodimerization activity	24/249	142/2636	0.00284143	0.0283354	0.0219339	HESX1/GBP1/GBP4/GBP5/GBP2/GBP3/TYMP/RIPK2/PLEK/HSPB1/KYNU/TYROBP/CALCOCO2/FCER1G/TXN/MGLL/SCARB2/HSP90AA1/PSAP/S100A11/ATF3/HSP90AB1/CACYBP/SDS	24
CAPER	CD14+ monocytes	Up	BP	GO:0007204	positive regulation of cytosolic calcium ion concentration	11/251	47/2546	0.00475871	0.0289016	0.0217233	CD38/CMKLR1/P2RX7/EDN1/CCRL2/P2RX4/PTGIR/CCR5/CCR1/C3AR1/PTGER2	11
CAPER	CD14+ monocytes	Up	BP	GO:0045785	positive regulation of cell adhesion	24/251	142/2546	0.00495529	0.0300195	0.0225635	TNFSF13B/PTK2B/SIRPA/RIPK2/IL4I1/LYN/IL15/CD80/SYK/CD274/LGALS1/CCL2/CD63/HSPH1/HLA-DRA/HLA-DRB1/LILRB4/ADA/CD83/CD74/AIF1/ANXA1/HLA-DPA1/HLA-DPB1	24
CAPER	CD14+ monocytes	Up	MF	GO:0140375	immune receptor activity	13/249	60/2636	0.00312164	0.0302883	0.0234456	CMKLR1/FCGR1A/CCRL2/CCR5/FCER1G/CCR1/C3AR1/HLA-DRA/HLA-DRB1/LILRB4/CD74/IFNGR2/HLA-DPA1	13
CAPER	CD14+ monocytes	Up	MF	GO:0051082	unfolded protein binding	8/249	28/2636	0.0032939	0.0306734	0.0237437	HSPA1A/HSPB1/HSP90AA1/DNAJB1/HSPA1B/HSP90AB1/HSPE1/HSPA8	8
CAPER	CD14+ monocytes	Up	MF	GO:0098631	cell adhesion mediator activity	6/249	17/2636	0.00338269	0.0306734	0.0237437	NEXN/NINJ1/SIRPA/S100A11/ANXA1/ANXA2	6
CAPER	CD14+ monocytes	Up	MF	GO:0061135	endopeptidase regulator activity	11/249	47/2636	0.00341765	0.0306734	0.0237437	SERPING1/GBP5/GBP2/CARD16/CST3/TIMP1/CSTB/SERPINB1/SERPINA1/SERPINB9/ANXA2	11
CAPER	CD14+ monocytes	Up	BP	GO:0051259	protein complex oligomerization	12/251	54/2546	0.00508632	0.0307357	0.0231018	ISG15/OAS1/GBP5/SOD2/NINJ1/P2RX7/RIPK2/MOSPD2/KCNJ2/HLA-DRB1/SGTB/CD74	12
CAPER	CD14+ monocytes	Up	BP	GO:0032637	interleukin-8 production	7/251	23/2546	0.00511273	0.0307404	0.0231054	HSPA1A/SYK/FCN1/CD74/HSPA1B/TLR2/ANXA1	7
CAPER	CD14+ monocytes	Up	BP	GO:0032677	regulation of interleukin-8 production	7/251	23/2546	0.00511273	0.0307404	0.0231054	HSPA1A/SYK/FCN1/CD74/HSPA1B/TLR2/ANXA1	7
CAPER	CD14+ monocytes	Up	BP	GO:0007033	vacuole organization	10/251	41/2546	0.00513805	0.0308154	0.0231618	P2RX7/ATP6V1H/SYK/SCARB2/CREG1/ATP6V1F/RAB20/GRN/ANXA2/CTSD	10
CAPER	CD14+ monocytes	Up	BP	GO:0002573	myeloid leukocyte differentiation	16/251	82/2546	0.005167	0.0309118	0.0232342	SNX10/LYN/IL15/TYROBP/BATF/FCER1G/MAFB/CCR1/HLA-DRB1/LILRB4/CCL3/CD74/TNFAIP6/SPI1/TLR2/ANXA2	16
CAPER	CD14+ monocytes	Up	BP	GO:0048585	negative regulation of response to stimulus	50/251	361/2546	0.00525752	0.0311637	0.0234236	ISG15/OAS1/IFI6/GBP1/SERPING1/SOD2/P2RX7/SIRPA/RIPK2/IL1RN/HSPA1A/CARD16/PLEK/IL4I1/LYN/HSPB1/EDN1/CD80/SYK/PTGIR/STAT2/CD274/NFKBIA/TIGIT/LGALS1/CLEC12A/CCL2/LGALS3/RGS1/HLA-DRB1/LILRB4/ADA/GRN/CD74/ATF3/TNFAIP6/AIF1/PIM3/HSPA1B/SERPINB9/SPI1/ANXA1/BID/SQSTM1/ANXA2/HCK/TNIP3/FGL2/HSPA8/SLC39A8	50
CAPER	CD14+ monocytes	Up	BP	GO:0043933	protein-containing complex organization	43/251	300/2546	0.00525879	0.0311637	0.0234236	ISG15/OAS1/GBP1/GBP5/GBP2/SOD2/NINJ1/P2RX7/PTK2B/RIPK2/HSPA1A/CD40/PLEK/FAS/MOSPD2/CASP1/PDE4DIP/SYK/CALCOCO2/KCNJ2/HSP90AA1/LGALS3/FNIP2/HLA-DRA/RDX/HLA-DRB1/DNAAF1/SGTB/FSCN1/CD74/AIF1/TRAF1/HSPA1B/HSP90AB1/FKBP4/PLA2G7/BID/HCK/CAPG/GPX4/HLA-DPA1/HLA-DPB1/HSPA8	43
CAPER	CD14+ monocytes	Up	BP	GO:0097191	extrinsic apoptotic signaling pathway	13/251	61/2546	0.00526107	0.0311637	0.0234236	TNFSF10/IFI6/IFI27/P2RX7/HSPA1A/FAS/BCL2A1/LGALS3/ATF3/TRAF1/HSPA1B/SPI1/BID	13
CAPER	CD14+ monocytes	Up	BP	GO:1903532	positive regulation of secretion by cell	13/251	61/2546	0.00526107	0.0311637	0.0234236	CD38/P2RX7/EDN1/P2RX4/SYK/SDCBP/FCER1G/DYNLL1/RAB9A/HLA-DRB1/KMO/TLR2/ANXA2	13
CAPER	CD14+ monocytes	Up	BP	GO:0051046	regulation of secretion	20/251	112/2546	0.00538623	0.0317513	0.0238652	RSAD2/CD38/P2RX7/LYN/EDN1/P2RX4/SYK/SDCBP/FCER1G/DYNLL1/RAB9A/HLA-DRB1/ADA/KMO/CD74/PIM3/SPI1/TLR2/ANXA1/ANXA2	20
CAPER	CD14+ monocytes	Up	BP	GO:0001818	negative regulation of cytokine production	18/251	97/2546	0.00539261	0.0317513	0.0238652	OAS1/IDO1/GBP1/XAF1/CMKLR1/SIRPA/CARD16/TYROBP/CD274/NFKBIA/TIGIT/CCR1/SERPINB1/HLA-DRB1/LILRB4/CD83/ANXA1/CCL7	18
CAPER	CD14+ monocytes	Up	BP	GO:0098754	detoxification	9/251	35/2546	0.00539997	0.0317513	0.0238652	MT2A/SOD2/ALDH1A1/GSTO1/TXN/CLIC2/AQP9/GPX4/SLC39A8	9
CAPER	CD14+ monocytes	Up	BP	GO:0070227	lymphocyte apoptotic process	8/251	29/2546	0.00544276	0.0319247	0.0239955	IDO1/P2RX7/FAS/LYN/CD274/LGALS3/ADA/CD74	8
CAPER	CD14+ monocytes	Up	CC	GO:0030134	COPII-coated ER to Golgi transport vesicle	7/252	25/2659	0.00681778	0.0323844	0.0245201	CTSC/HLA-DRA/HLA-DRB1/SERPINA1/CD74/HLA-DPA1/HLA-DPB1	7
CAPER	CD14+ monocytes	Up	CC	GO:0030669	clathrin-coated endocytic vesicle membrane	7/252	25/2659	0.00681778	0.0323844	0.0245201	FCGR1A/SCARB2/HLA-DRA/HLA-DRB1/CD74/HLA-DPA1/HLA-DPB1	7
CAPER	CD14+ monocytes	Up	CC	GO:0000139	Golgi membrane	19/252	111/2659	0.00696417	0.0325375	0.024636	GBP1/GBP4/GBP5/GBP2/GBP3/ATP6V1H/CLEC2B/SCARB2/RAB9A/HLA-DRA/HLA-DRB1/LST1/ATP6V1F/CD74/CFP/CHST7/IFNGR2/HLA-DPA1/HLA-DPB1	19
CAPER	CD14+ monocytes	Up	BP	GO:0030155	regulation of cell adhesion	32/251	208/2546	0.00562027	0.0328855	0.0247177	TNFSF13B/IDO1/GBP1/PTK2B/SIRPA/RIPK2/IL1RN/IL4I1/LYN/IL15/CD80/SYK/CD274/TIGIT/LGALS1/CCL2/CD63/LGALS3/HSPH1/ADAMDEC1/HLA-DRA/HLA-DRB1/LILRB4/ADA/CD83/CD74/AIF1/SPI1/ANXA1/HLA-DPA1/FGL2/HLA-DPB1	32
CAPER	CD14+ monocytes	Up	CC	GO:0005767	secondary lysosome	5/252	14/2659	0.00718633	0.0330339	0.0250119	FTL/NCF1/HLA-DRA/HLA-DRB1/SQSTM1	5
CAPER	CD14+ monocytes	Up	BP	GO:0045595	regulation of cell differentiation	44/251	310/2546	0.00571961	0.0333852	0.0250933	ISG15/CXCL10/IL27/CXCL9/CCL8/RAPGEF2/CMKLR1/SOD2/PTK2B/RIPK2/HSPA1A/IL4I1/LYN/EDN1/IL15/ZEB2/CD80/TYROBP/BATF/SYK/TMEM176B/SDCBP/NFKBIA/LGALS1/CLEC12A/MAFB/CCR1/TMEM176A/HLA-DRA/HLA-DRB1/LILRB4/ADA/CD83/CCL3/GRN/CD74/TNFAIP6/HSPA1B/NLN/HSP90AB1/SPI1/ANXA1/ANXA2/FGL2	44
CAPER	CD14+ monocytes	Up	BP	GO:0032733	positive regulation of interleukin-10 production	6/251	18/2546	0.0057879	0.0335391	0.0252089	ISG15/SYK/CD274/TIGIT/FCER1G/CD83	6
CAPER	CD14+ monocytes	Up	BP	GO:0032757	positive regulation of interleukin-8 production	6/251	18/2546	0.0057879	0.0335391	0.0252089	HSPA1A/SYK/FCN1/CD74/HSPA1B/TLR2	6
CAPER	CD14+ monocytes	Up	BP	GO:0045806	negative regulation of endocytosis	6/251	18/2546	0.0057879	0.0335391	0.0252089	PLSCR1/SIRPA/SDCBP/LGALS3/TLR2/ANXA2	6
CAPER	CD14+ monocytes	Up	BP	GO:0007035	vacuolar acidification	5/251	13/2546	0.00593095	0.0341207	0.0256461	ATP6V1H/CREG1/ATP6V1B2/ATP6V1F/GRN	5
CAPER	CD14+ monocytes	Up	BP	GO:0032892	positive regulation of organic acid transport	5/251	13/2546	0.00593095	0.0341207	0.0256461	P2RX7/EDN1/P2RX4/ACSL1/KMO	5
CAPER	CD14+ monocytes	Up	BP	GO:0140029	exocytic process	5/251	13/2546	0.00593095	0.0341207	0.0256461	PLEK/LYN/SYK/FCER1G/STX11	5
CAPER	CD14+ monocytes	Up	BP	GO:0009636	response to toxic substance	13/251	62/2546	0.00608476	0.0349219	0.0262483	MT2A/SOD2/LYN/EDN1/ALDH1A1/GSTO1/TXN/CCL4/CCL3/CLIC2/AQP9/GPX4/SLC39A8	13
CAPER	CD14+ monocytes	Up	BP	GO:0002821	positive regulation of adaptive immune response	10/251	42/2546	0.00617258	0.0351734	0.0264374	RSAD2/TNFSF13B/FCGR1A/P2RX7/RIPK2/CD40/FCER1G/HLA-DRA/HLA-DRB1/ADA	10
CAPER	CD14+ monocytes	Up	BP	GO:0002824	positive regulation of adaptive immune response based on somatic recombination of immune receptors built from immunoglobulin superfamily domains	10/251	42/2546	0.00617258	0.0351734	0.0264374	RSAD2/TNFSF13B/FCGR1A/P2RX7/RIPK2/CD40/FCER1G/HLA-DRA/HLA-DRB1/ADA	10
CAPER	CD14+ monocytes	Up	BP	GO:0045055	regulated exocytosis	10/251	42/2546	0.00617258	0.0351734	0.0264374	P2RX7/PLEK/LYN/SYK/RAB31/FCER1G/STX11/CCL3/SPI1/HCK	10
CAPER	CD14+ monocytes	Up	BP	GO:0043068	positive regulation of programmed cell death	24/251	145/2546	0.00650454	0.0369772	0.0277931	IFIT2/TNFSF10/IDO1/RAPGEF2/SOD2/CTSC/P2RX7/RIPK2/MNDA/CD40/FAS/LYN/IRF8/BCL2A1/CD274/LGALS1/CCL2/CCL3/GRN/ATF3/ANXA1/BID/SQSTM1/CTSD	24
CAPER	CD14+ monocytes	Up	BP	GO:0006986	response to unfolded protein	9/251	36/2546	0.0065948	0.0372143	0.0279714	HSPA1A/HSPB1/HSP90AA1/HSPH1/DNAJB1/ATF3/HSP90AB1/HSPE1/HSPA8	9
CAPER	CD14+ monocytes	Up	BP	GO:0002437	inflammatory response to antigenic stimulus	7/251	24/2546	0.00662381	0.0372143	0.0279714	FCGR1A/LYN/SYK/FCER1G/CD68/HLA-DRB1/HCK	7
CAPER	CD14+ monocytes	Up	BP	GO:0032731	positive regulation of interleukin-1 beta production	7/251	24/2546	0.00662381	0.0372143	0.0279714	GBP5/P2RX7/RIPK2/HSPB1/CASP1/TYROBP/CCL3	7
CAPER	CD14+ monocytes	Up	BP	GO:0070228	regulation of lymphocyte apoptotic process	7/251	24/2546	0.00662381	0.0372143	0.0279714	IDO1/P2RX7/LYN/CD274/LGALS3/ADA/CD74	7
CAPER	CD14+ monocytes	Up	BP	GO:0097028	dendritic cell differentiation	7/251	24/2546	0.00662381	0.0372143	0.0279714	LYN/IRF8/BATF/TMEM176B/CLEC12A/TMEM176A/SPI1	7
CAPER	CD14+ monocytes	Up	CC	GO:0098797	plasma membrane protein complex	17/252	97/2659	0.00827959	0.0374553	0.0283595	PTK2B/CD40/FAS/LYN/SYK/SDCBP/FCER1G/KCNJ2/NCF1/HLA-DRA/HLA-DRB1/CYBB/CD74/TLR2/ANXA2/HLA-DPA1/HLA-DPB1	17
CAPER	CD14+ monocytes	Up	BP	GO:0051128	regulation of cellular component organization	58/251	437/2546	0.00676339	0.0378713	0.0284652	ISG15/CXCL10/TNFSF10/IFI6/GBP5/CXCL9/PLSCR1/NEXN/CCL8/ATF5/CD38/RAPGEF2/GBP2/FCGR1A/P2RX7/PTK2B/SIRPA/HSPA1A/PLEK/LYN/NRP2/PDE4DIP/EDN1/CST3/IL15/ZEB2/CHORDC1/TYROBP/SYK/CALCOCO2/STAT2/SDCBP/TBC1D4/RAB31/FCER1G/CCL2/CD63/SCARB2/HSP90AA1/LGALS3/FNIP2/GZMK/RDX/FCN1/DNAJB1/FSCN1/GRN/HSPA1B/FKBP4/TLR2/ANXA1/BID/SQSTM1/CFP/ANXA2/HCK/CAPG/HSPA8	58
CAPER	CD14+ monocytes	Up	BP	GO:0032615	interleukin-12 production	8/251	30/2546	0.0068039	0.0378713	0.0284652	IDO1/CMKLR1/RIPK2/CD40/IRF8/SYK/TIGIT/TLR2	8
CAPER	CD14+ monocytes	Up	BP	GO:0032655	regulation of interleukin-12 production	8/251	30/2546	0.0068039	0.0378713	0.0284652	IDO1/CMKLR1/RIPK2/CD40/IRF8/SYK/TIGIT/TLR2	8
CAPER	CD14+ monocytes	Up	BP	GO:0032755	positive regulation of interleukin-6 production	8/251	30/2546	0.0068039	0.0378713	0.0284652	P2RX7/RIPK2/TYROBP/SYK/FCER1G/CD74/AIF1/TLR2	8
CAPER	CD14+ monocytes	Up	BP	GO:0006811	monoatomic ion transport	29/251	186/2546	0.00689026	0.0382633	0.0287598	CXCL11/CXCL10/CXCL9/CCL8/P2RX7/PTK2B/CTSS/ATP6V1H/LYN/EDN1/P2RX4/ATOX1/FTL/SLC31A2/CCR5/GSTO1/CCR1/CCL2/CD63/KCNJ2/LGALS3/CCL4/CCL3/ATP6V1B2/CYBB/ATP6V1F/FKBP4/CLIC2/SLC39A8	29
CAPER	CD14+ monocytes	Up	BP	GO:0070371	ERK1 and ERK2 cascade	14/251	70/2546	0.00695976	0.03856	0.0289828	HESX1/GBP1/RAPGEF2/PTK2B/SIRPA/RIPK2/LYN/EDN1/SYK/CCR1/HLA-DRB1/CCL3/CD74/ATF3	14
CAPER	CD14+ monocytes	Up	BP	GO:0010721	negative regulation of cell development	13/251	63/2546	0.00700828	0.0387393	0.0291176	RAPGEF2/LYN/TMEM176B/LGALS1/CLEC12A/MAFB/TMEM176A/LILRB4/CCL3/CD74/TNFAIP6/ANXA1/FGL2	13
CAPER	CD14+ monocytes	Up	BP	GO:0051651	maintenance of location in cell	11/251	50/2546	0.00781433	0.0430956	0.0323919	CXCL11/CXCL10/CXCL9/P2RX7/PTK2B/LYN/CCR5/GSTO1/TXN/CCL3/CLIC2	11
CAPER	CD14+ monocytes	Up	BP	GO:0043066	negative regulation of apoptotic process	30/251	196/2546	0.00787267	0.0433177	0.0325589	IFIT3/IFI6/IDO1/ATF5/CD38/SOD2/PTK2B/HSPA1A/PIM2/FAS/HSPB1/ANXA5/EDN1/ATOX1/BCL2A1/CCR5/FCER1G/CCL2/TIMP1/LGALS3/ADA/GRN/CD74/PIM3/HSPA1B/SERPINB9/HSP90AB1/ANXA1/BID/HCK	30
CAPER	CD14+ monocytes	Up	BP	GO:0032271	regulation of protein polymerization	9/251	37/2546	0.0079829	0.0438238	0.0329392	PTK2B/HSPA1A/PDE4DIP/HSP90AA1/RDX/HSPA1B/FKBP4/HCK/CAPG	9
CAPER	CD14+ monocytes	Up	BP	GO:0032640	tumor necrosis factor production	12/251	57/2546	0.00801999	0.0438268	0.0329415	OAS1/FCGR1A/SIRPA/RIPK2/HSPB1/TYROBP/SYK/FCER1G/LILRB4/CCL3/CYBB/TLR2	12
CAPER	CD14+ monocytes	Up	BP	GO:0032680	regulation of tumor necrosis factor production	12/251	57/2546	0.00801999	0.0438268	0.0329415	OAS1/FCGR1A/SIRPA/RIPK2/HSPB1/TYROBP/SYK/FCER1G/LILRB4/CCL3/CYBB/TLR2	12
CAPER	CD14+ monocytes	Up	BP	GO:0044093	positive regulation of molecular function	18/251	101/2546	0.00832595	0.0453953	0.0341205	PLSCR1/RAPGEF2/SASH1/PTK2B/CTSS/HSPA1A/CARD16/EDN1/PIK3R5/TXN/PSAP/RGS1/HLA-DRB1/GRN/CD74/TRAF1/HSPA1B/TLR2	18
CAPER	CD14+ monocytes	Up	MF	GO:0043168	anion binding	53/249	404/2636	0.0051997	0.0455291	0.0352432	OAS1/MX1/GBP1/GBP4/GBP5/DDX60/KALRN/RAPGEF2/GBP2/GBP3/CTSC/P2RX7/PTK2B/RIPK2/HSPA1A/PLEK/PIM2/RAB32/LYN/ANXA5/P2RX4/KYNU/CHORDC1/SYK/SDCBP/RAB31/ACSL1/SCARB2/KCNJ2/HSP90AA1/AK4/HSPH1/PSAP/NCF1/RAB9A/ARL5B/ATP6V1B2/CYBB/KMO/FCN1/RAB20/PIM3/HSPA1B/HSP90AB1/FKBP4/HSPE1/ANXA1/ANXA2/HCK/CAPG/SDSL/HSPA8/SDS	53
CAPER	CD14+ monocytes	Up	BP	GO:0032732	positive regulation of interleukin-1 production	7/251	25/2546	0.00844366	0.0459029	0.0345019	GBP5/P2RX7/RIPK2/HSPB1/CASP1/TYROBP/CCL3	7
CAPER	CD14+ monocytes	Up	BP	GO:0019233	sensory perception of pain	5/251	14/2546	0.00849557	0.0459029	0.0345019	P2RX7/P2RX4/CCL2/MGLL/CCL3	5
CAPER	CD14+ monocytes	Up	BP	GO:0050918	positive chemotaxis	5/251	14/2546	0.00849557	0.0459029	0.0345019	CXCL10/CCL2/LGALS3/CCL3/S100A4	5
CAPER	CD14+ monocytes	Up	BP	GO:1900016	negative regulation of cytokine production involved in inflammatory response	5/251	14/2546	0.00849557	0.0459029	0.0345019	SIRPA/NFKBIA/CCR1/LILRB4/CCL7	5
CAPER	CD14+ monocytes	Up	CC	GO:0097225	sperm midpiece	4/252	10/2659	0.0104427	0.0465025	0.0352096	IL4I1/DEFB1/HSP90AA1/SQSTM1	4
CAPER	CD14+ monocytes	Up	BP	GO:0008283	cell population proliferation	57/251	433/2546	0.00871845	0.046813	0.035186	CXCL11/CXCL10/IFIT3/TNFSF13B/IDO1/IL27/CXCL9/CCL8/ATF5/SAT1/CD38/RAPGEF2/SOD2/P2RX7/PTK2B/RIPK2/MNDA/HSPA1A/CD40/IL4I1/PIM2/LYN/NRP2/EDN1/IL15/ZEB2/CD80/TYROBP/SYK/PTGIR/STAT2/CD274/SDCBP/NFKBIA/CCL2/TIMP1/LGALS3/SERPINB1/PTGER2/NCF1/HLA-DRB1/LILRB4/ADA/S100A11/LST1/GRN/CD74/ATF3/AIF1/HSPA1B/ANXA1/BID/SQSTM1/HCK/HLA-DPA1/HLA-DPB1/CCL3L1	57
CAPER	CD14+ monocytes	Up	BP	GO:0032609	type II interferon production	10/251	44/2546	0.00872255	0.046813	0.035186	ISG15/IL27/SIRPA/RIPK2/IRF8/CD274/HLA-DRB1/LILRB4/HLA-DPA1/HLA-DPB1	10
CAPER	CD14+ monocytes	Up	BP	GO:0032649	regulation of type II interferon production	10/251	44/2546	0.00872255	0.046813	0.035186	ISG15/IL27/SIRPA/RIPK2/IRF8/CD274/HLA-DRB1/LILRB4/HLA-DPA1/HLA-DPB1	10
CAPER	CD14+ monocytes	Up	BP	GO:0098655	monoatomic cation transmembrane transport	21/251	125/2546	0.00903433	0.048378	0.0363623	CXCL11/CXCL10/CXCL9/P2RX7/PTK2B/CTSS/ATP6V1H/LYN/EDN1/P2RX4/ATOX1/SLC31A2/CCR5/GSTO1/CD63/KCNJ2/CCL3/ATP6V1B2/ATP6V1F/CLIC2/SLC39A8	21
CAPER	CD14+ monocytes	Up	BP	GO:0001909	leukocyte mediated cytotoxicity	11/251	51/2546	0.00911621	0.0485995	0.0365288	SLAMF7/CTSC/FCGR1A/P2RX7/TYROBP/TIGIT/NCF1/HLA-DRA/HLA-DRB1/SERPINB9/SPI1	11
CAPER	CD14+ monocytes	Up	BP	GO:0051258	protein polymerization	11/251	51/2546	0.00911621	0.0485995	0.0365288	PTK2B/HSPA1A/PDE4DIP/HSP90AA1/RDX/AIF1/HSPA1B/FKBP4/HCK/CAPG/GPX4	11
CAPER	CD14+ monocytes	Up	BP	GO:0051047	positive regulation of secretion	13/251	65/2546	0.0091875	0.048871	0.0367328	CD38/P2RX7/EDN1/P2RX4/SYK/SDCBP/FCER1G/DYNLL1/RAB9A/HLA-DRB1/KMO/TLR2/ANXA2	13
CAPER	CD14+ monocytes	Up	BP	GO:0010638	positive regulation of organelle organization	18/251	102/2546	0.00923132	0.0488873	0.0367451	TNFSF10/P2RX7/PTK2B/HSPA1A/PLEK/PDE4DIP/EDN1/CALCOCO2/SDCBP/HSP90AA1/GZMK/FSCN1/GRN/HSPA1B/ANXA1/BID/ANXA2/HCK	18
CAPER	CD14+ monocytes	Up	BP	GO:1903530	regulation of secretion by cell	18/251	102/2546	0.00923132	0.0488873	0.0367451	RSAD2/CD38/P2RX7/LYN/EDN1/P2RX4/SYK/SDCBP/FCER1G/DYNLL1/RAB9A/HLA-DRB1/KMO/PIM3/SPI1/TLR2/ANXA1/ANXA2	18
CAPER	CD14+ monocytes	Up	BP	GO:0042113	B cell activation	16/251	87/2546	0.00932136	0.0492554	0.0370218	TNFSF13B/CD38/PTK2B/MNDA/CD40/IL4I1/LYN/KLF6/IRF8/TYROBP/BATF/SYK/LGALS1/ADA/CD74/SPI1	16
CAPER	CD14+ monocytes	Down	CC	GO:0140534	endoplasmic reticulum protein-containing complex	5/74	17/2659	6.94849e-05	0.0145223	0.0138238	SDF2L1/INSIG1/HSPA5/HERPUD1/SEC11C	5
CAPER	CD14+ monocytes	Down	MF	GO:0043022	ribosome binding	5/73	21/2636	0.000204361	0.0395124	0.0367865	HSPA5/NME1/IFRD2/NPM1/C1QBP	5
CAPER	CD14+ monocytes	Down	MF	GO:0051087	protein-folding chaperone binding	6/73	35/2636	0.000314839	0.0395124	0.0367865	SDF2L1/HSPA5/GRPEL1/CDC37L1/UBL4A/PRNP	6
CAPER	CD14+ monocytes	Down	CC	GO:0031965	nuclear membrane	7/74	51/2659	0.000421639	0.0440612	0.041942	NUCB2/SLC16A3/KPNA2/ALOX5AP/CDK4/PRNP/MRPS23	7
CellANOVA	CD14+ monocytes	Up	BP	GO:0006952	defense response	100/271	481/2546	9.22947e-14	2.22707e-10	1.83229e-10	CCL8/CXCL11/IL1RN/IFITM2/CXCL10/IL27/DEFB1/ISG20/IDO1/ISG15/LYZ/IFIT2/APOBEC3A/RSAD2/CCR1/HSPA1A/NUPR1/SERPING1/CCL2/CD40/LY6E/OASL/IFITM3/CTSC/LYN/MNDA/BATF2/TXNIP/LGALS2/SLAMF7/APOBEC3G/RIPK2/IFIT1/IFIT3/RNASE2/CST3/CCRL2/CCL7/TNFAIP3/CMKLR1/CCR5/OAS1/NCF1/HAVCR2/LILRA5/CD274/GBP4/IL15/CCL3/SERPINB9/NINJ1/HSP90AA1/IFI27/CXCL9/MICB/PTGER2/MGLL/SIGLEC10/AIM2/IKBKE/SIRPA/CCL4/C3AR1/CD163/APOL3/LIL…	100
CellANOVA	CD14+ monocytes	Up	BP	GO:0051607	defense response to virus	32/271	85/2546	1.90663e-11	2.30035e-08	1.89258e-08	IFITM2/CXCL10/IL27/ISG20/ISG15/IFIT2/APOBEC3A/RSAD2/CD40/OASL/IFITM3/APOBEC3G/IFIT1/IFIT3/RNASE2/TNFAIP3/OAS1/IL15/HSP90AA1/IFI27/CXCL9/MICB/AIM2/IKBKE/FGL2/IFNAR2/CUL1/ZC3HAV1/TNF/HERC5/GBP3/APOBEC3B	32
CellANOVA	CD14+ monocytes	Up	BP	GO:0098542	defense response to other organism	69/271	306/2546	5.94822e-11	4.78435e-08	3.93626e-08	CCL8/CXCL11/IFITM2/CXCL10/IL27/DEFB1/ISG20/ISG15/LYZ/IFIT2/APOBEC3A/RSAD2/HSPA1A/SERPING1/CCL2/CD40/LY6E/OASL/IFITM3/LYN/MNDA/BATF2/SLAMF7/APOBEC3G/RIPK2/IFIT1/IFIT3/RNASE2/CCL7/TNFAIP3/OAS1/NCF1/HAVCR2/LILRA5/CD274/GBP4/CCL3/SERPINB9/NINJ1/HSP90AA1/IFI27/CXCL9/SIGLEC10/AIM2/IKBKE/SIRPA/CCL4/HSPA1B/IFNAR2/CUL1/TLR4/NFKBIA/SQSTM1/ZC3HAV1/FCER1G/TNF/HERC5/LGALS3/CRTAM/GBP3/CCL3L1/APOBEC3B/TREM1/CDC…	69
CellANOVA	CD14+ monocytes	Up	BP	GO:0140546	defense response to symbiont	68/271	302/2546	9.23072e-11	5.56843e-08	4.58135e-08	CCL8/CXCL11/IFITM2/CXCL10/IL27/DEFB1/ISG20/ISG15/LYZ/IFIT2/APOBEC3A/RSAD2/HSPA1A/SERPING1/CCL2/CD40/LY6E/OASL/IFITM3/LYN/MNDA/SLAMF7/APOBEC3G/RIPK2/IFIT1/IFIT3/RNASE2/CCL7/TNFAIP3/OAS1/NCF1/HAVCR2/LILRA5/CD274/GBP4/CCL3/SERPINB9/NINJ1/HSP90AA1/IFI27/CXCL9/SIGLEC10/AIM2/IKBKE/SIRPA/CCL4/HSPA1B/IFNAR2/CUL1/TLR4/NFKBIA/SQSTM1/ZC3HAV1/FCER1G/TNF/HERC5/LGALS3/CRTAM/GBP3/CCL3L1/APOBEC3B/TREM1/CDC42EP2/…	68
CellANOVA	CD14+ monocytes	Up	BP	GO:0044419	biological process involved in interspecies interaction between organisms	85/271	430/2546	3.16867e-10	1.5292e-07	1.25813e-07	CCL8/CXCL11/IFITM2/CXCL10/IL27/DEFB1/ISG20/IDO1/ISG15/LYZ/HSPB1/IFIT2/APOBEC3A/RSAD2/HSPA1A/CD80/SERPING1/CCL2/CD40/LY6E/OASL/IFITM3/LYN/SCARB2/MNDA/BATF2/SLAMF7/HSP90AB1/APOBEC3G/RIPK2/IFIT1/IFIT3/RNASE2/CCL7/TNFAIP3/CCR5/OAS1/NCF1/HAVCR2/LILRA5/CD274/GBP4/IL15/CCL3/SERPINB9/NINJ1/HSP90AA1/IFI27/CTSL/CXCL9/MICB/PTGER2/SIGLEC10/AIM2/IKBKE/SIRPA/CCL4/FGL2/CTSB/HSPA1B/IFNAR2/UVRAG/CUL1/TLR4/NFKBIA/…	85
CellANOVA	CD14+ monocytes	Up	BP	GO:0009607	response to biotic stimulus	82/271	412/2546	5.27696e-10	2.12222e-07	1.74603e-07	CCL8/CXCL11/IFITM2/CXCL10/IL27/DEFB1/ISG20/IDO1/ISG15/LYZ/HSPB1/IFIT2/APOBEC3A/RSAD2/HSPA1A/CD80/SERPING1/IL4I1/CCL2/CD40/LY6E/OASL/IFITM3/LYN/MNDA/BATF2/TXNIP/SLAMF7/APOBEC3G/RIPK2/IFIT1/IFIT3/RNASE2/CCL7/TNFAIP3/CCR5/OAS1/NCF1/HAVCR2/LILRA5/CD274/GBP4/IL15/CCL3/SERPINB9/NINJ1/HSP90AA1/IFI27/CXCL9/MICB/PTGER2/SIGLEC10/AIM2/IKBKE/SIRPA/CCL4/FGL2/HSPA1B/IFNAR2/CUL1/TLR4/NFKBIA/SQSTM1/ZC3HAV1/FCER1…	82
CellANOVA	CD14+ monocytes	Up	BP	GO:0045087	innate immune response	61/271	270/2546	9.94356e-10	3.28141e-07	2.69974e-07	IFITM2/CXCL10/IL27/DEFB1/ISG20/ISG15/IFIT2/APOBEC3A/RSAD2/HSPA1A/SERPING1/CCL2/CD40/LY6E/OASL/IFITM3/LYN/MNDA/SLAMF7/APOBEC3G/RIPK2/IFIT1/IFIT3/RNASE2/TNFAIP3/OAS1/NCF1/HAVCR2/LILRA5/CD274/GBP4/CCL3/SERPINB9/NINJ1/HSP90AA1/IFI27/SIGLEC10/AIM2/IKBKE/SIRPA/HSPA1B/IFNAR2/CUL1/TLR4/NFKBIA/SQSTM1/ZC3HAV1/FCER1G/TNF/HERC5/LGALS3/CRTAM/GBP3/APOBEC3B/TREM1/CDC42EP2/FFAR2/CD1D/RAB20/CLEC4D/S100A9	61
CellANOVA	CD14+ monocytes	Up	BP	GO:0051707	response to other organism	80/271	403/2546	1.08791e-09	3.28141e-07	2.69974e-07	CCL8/CXCL11/IFITM2/CXCL10/IL27/DEFB1/ISG20/IDO1/ISG15/LYZ/HSPB1/IFIT2/APOBEC3A/RSAD2/HSPA1A/CD80/SERPING1/CCL2/CD40/LY6E/OASL/IFITM3/LYN/MNDA/BATF2/SLAMF7/APOBEC3G/RIPK2/IFIT1/IFIT3/RNASE2/CCL7/TNFAIP3/CCR5/OAS1/NCF1/HAVCR2/LILRA5/CD274/GBP4/IL15/CCL3/SERPINB9/NINJ1/HSP90AA1/IFI27/CXCL9/MICB/PTGER2/SIGLEC10/AIM2/IKBKE/SIRPA/CCL4/FGL2/HSPA1B/IFNAR2/CUL1/TLR4/NFKBIA/SQSTM1/ZC3HAV1/FCER1G/TNF/SOD2/H…	80
CellANOVA	CD14+ monocytes	Up	BP	GO:0043207	response to external biotic stimulus	80/271	404/2546	1.23838e-09	3.32022e-07	2.73167e-07	CCL8/CXCL11/IFITM2/CXCL10/IL27/DEFB1/ISG20/IDO1/ISG15/LYZ/HSPB1/IFIT2/APOBEC3A/RSAD2/HSPA1A/CD80/SERPING1/CCL2/CD40/LY6E/OASL/IFITM3/LYN/MNDA/BATF2/SLAMF7/APOBEC3G/RIPK2/IFIT1/IFIT3/RNASE2/CCL7/TNFAIP3/CCR5/OAS1/NCF1/HAVCR2/LILRA5/CD274/GBP4/IL15/CCL3/SERPINB9/NINJ1/HSP90AA1/IFI27/CXCL9/MICB/PTGER2/SIGLEC10/AIM2/IKBKE/SIRPA/CCL4/FGL2/HSPA1B/IFNAR2/CUL1/TLR4/NFKBIA/SQSTM1/ZC3HAV1/FCER1G/TNF/SOD2/H…	80
CellANOVA	CD14+ monocytes	Up	BP	GO:0009615	response to virus	35/271	114/2546	1.4648e-09	3.53456e-07	2.90801e-07	CCL8/IFITM2/CXCL10/IL27/ISG20/ISG15/HSPB1/IFIT2/APOBEC3A/RSAD2/CD40/OASL/IFITM3/APOBEC3G/IFIT1/IFIT3/RNASE2/TNFAIP3/OAS1/IL15/HSP90AA1/IFI27/CXCL9/MICB/AIM2/IKBKE/CCL4/FGL2/IFNAR2/CUL1/ZC3HAV1/TNF/HERC5/GBP3/APOBEC3B	35
CellANOVA	CD14+ monocytes	Up	BP	GO:0071345	cellular response to cytokine stimulus	58/271	259/2546	4.14169e-09	9.08537e-07	7.47486e-07	CCL8/CXCL11/IL1RN/IFITM2/CXCL10/TNFSF13B/ISG15/CCR1/HSPA1A/CCL2/CD40/SNX10/OASL/IFITM3/ANXA4/LYN/MNDA/HSP90AB1/RIPK2/IFIT1/CCRL2/CCL7/TNFAIP3/CMKLR1/CCR5/OAS1/LILRA5/GBP4/IL15/CCL3/SECTM1/IFI27/CXCL9/AIM2/IKBKE/SIRPA/CCL4/LILRB4/HSPA1B/LILRA3/IFNAR2/MT2A/ACSL1/TLR4/NFKBIA/FCER1G/TNF/RNF138/NRP2/GBP3/CCL3L1/ASAH1/KMO/TUBA1B/CDC42EP2/NSMAF/RAB20/GCLM	58
CellANOVA	CD14+ monocytes	Up	BP	GO:0045071	negative regulation of viral genome replication	13/271	20/2546	6.70408e-09	1.34808e-06	1.10911e-06	IFITM2/ISG20/ISG15/APOBEC3A/RSAD2/OASL/IFITM3/APOBEC3G/IFIT1/OAS1/ZC3HAV1/TNF/APOBEC3B	13
CellANOVA	CD14+ monocytes	Up	BP	GO:0019058	viral life cycle	25/271	69/2546	9.11258e-09	1.69144e-06	1.39161e-06	CCL8/IFITM2/ISG20/ISG15/APOBEC3A/RSAD2/HSPA1A/CD80/CCL2/OASL/IFITM3/SCARB2/HSP90AB1/APOBEC3G/IFIT1/CCR5/OAS1/CTSL/CTSB/HSPA1B/UVRAG/ZC3HAV1/TNF/CD86/APOBEC3B	25
CellANOVA	CD14+ monocytes	Up	BP	GO:0050776	regulation of immune response	61/271	287/2546	1.32599e-08	2.28544e-06	1.88031e-06	IL27/TNFSF13B/IDO1/ISG15/CD38/RSAD2/HSPA1A/CD80/NR4A3/SERPING1/IL4I1/CD40/OASL/LYN/MNDA/RIPK2/TNFAIP3/LCK/CMKLR1/OAS1/NCF1/HAVCR2/LILRA5/CD274/IL15/SERPINB9/NINJ1/SECTM1/HSP90AA1/MICB/AIM2/IKBKE/C3AR1/EIF2B3/LILRB4/FGL2/ITGB2/HSPA1B/LILRA3/VAV3/WDR41/TLR4/FPR3/NFKBIA/SQSTM1/ZC3HAV1/FCER1G/TNF/LGALS3/CRTAM/CD86/HLA-DQA1/CD59/ADA/FFAR2/CD1D/CLEC12A/FCGR2A/CLEC4D/HLA-DRB5/S100A9	61
CellANOVA	CD14+ monocytes	Up	BP	GO:0031347	regulation of defense response	52/271	228/2546	1.63388e-08	2.60897e-06	2.14649e-06	IL27/IDO1/ISG15/RSAD2/CCR1/HSPA1A/NUPR1/SERPING1/OASL/CTSC/LYN/MNDA/LGALS2/APOBEC3G/RIPK2/CCL7/TNFAIP3/OAS1/NCF1/HAVCR2/LILRA5/CD274/IL15/CCL3/SERPINB9/NINJ1/HSP90AA1/MICB/MGLL/SIGLEC10/AIM2/IKBKE/SIRPA/FGL2/HSPA1B/TLR4/NFKBIA/SQSTM1/ZC3HAV1/FCER1G/TNF/HERC5/CRTAM/GBP3/ABHD12/PLA2G7/ADA/FFAR2/CD1D/CLEC12A/TNFAIP6/S100A9	52
CellANOVA	CD14+ monocytes	Up	BP	GO:0034097	response to cytokine	61/271	289/2546	1.7642e-08	2.60897e-06	2.14649e-06	CCL8/CXCL11/IL1RN/IFITM2/CXCL10/TNFSF13B/ISG15/CD38/CCR1/HSPA1A/CCL2/CD40/SNX10/OASL/IFITM3/ANXA4/LYN/MNDA/HSP90AB1/RIPK2/IFIT1/CCRL2/CCL7/TNFAIP3/CMKLR1/CCR5/OAS1/LILRA5/CD274/GBP4/IL15/CCL3/SECTM1/IFI27/CXCL9/AIM2/IKBKE/SIRPA/CCL4/LILRB4/HSPA1B/TUBA1A/LILRA3/IFNAR2/MT2A/ACSL1/TLR4/NFKBIA/FCER1G/TNF/RNF138/NRP2/GBP3/CCL3L1/ASAH1/KMO/TUBA1B/CDC42EP2/NSMAF/RAB20/GCLM	61
CellANOVA	CD14+ monocytes	Up	BP	GO:0019079	viral genome replication	15/271	28/2546	1.83806e-08	2.60897e-06	2.14649e-06	CCL8/IFITM2/ISG20/ISG15/APOBEC3A/RSAD2/CCL2/OASL/IFITM3/APOBEC3G/IFIT1/OAS1/ZC3HAV1/TNF/APOBEC3B	15
CellANOVA	CD14+ monocytes	Up	BP	GO:1901652	response to peptide	61/271	292/2546	2.68812e-08	3.60357e-06	2.96479e-06	CCL8/CXCL11/IL1RN/IFITM2/CXCL10/TNFSF13B/ISG15/CD38/CCR1/HSPA1A/CCL2/CD40/SNX10/OASL/IFITM3/ANXA4/LYN/MNDA/HSP90AB1/RIPK2/IFIT1/CCRL2/CCL7/TNFAIP3/CMKLR1/CCR5/OAS1/LILRA5/CD274/GBP4/IL15/CCL3/SECTM1/IFI27/CXCL9/AIM2/IKBKE/SIRPA/CCL4/LILRB4/HSPA1B/TUBA1A/LILRA3/IFNAR2/MT2A/ACSL1/TLR4/NFKBIA/FCER1G/TNF/RNF138/NRP2/GBP3/CCL3L1/ASAH1/KMO/TUBA1B/CDC42EP2/NSMAF/RAB20/GCLM	61
CellANOVA	CD14+ monocytes	Up	BP	GO:0006954	inflammatory response	57/271	265/2546	2.86548e-08	3.63917e-06	2.99407e-06	CCL8/CXCL11/IL1RN/CXCL10/IL27/IDO1/LYZ/CCR1/NUPR1/CCL2/CD40/CTSC/LYN/TXNIP/LGALS2/RIPK2/CCRL2/CCL7/TNFAIP3/CMKLR1/CCR5/NCF1/HAVCR2/LILRA5/IL15/CCL3/NINJ1/IFI27/CXCL9/PTGER2/MGLL/SIGLEC10/AIM2/SIRPA/CCL4/C3AR1/CD163/APOL3/LILRB4/ITGB2/EZH2/ZEB2/TLR4/FPR3/NFKBIA/FCER1G/TNF/GBP3/CCL3L1/ABHD12/PLA2G7/ADA/FFAR2/CLEC12A/TNFAIP6/FCGR2A/S100A9	57
CellANOVA	CD14+ monocytes	Up	BP	GO:0045069	regulation of viral genome replication	13/271	22/2546	3.52761e-08	4.25607e-06	3.50162e-06	IFITM2/ISG20/ISG15/APOBEC3A/RSAD2/OASL/IFITM3/APOBEC3G/IFIT1/OAS1/ZC3HAV1/TNF/APOBEC3B	13
CellANOVA	CD14+ monocytes	Up	BP	GO:0032101	regulation of response to external stimulus	61/271	296/2546	4.65196e-08	5.34532e-06	4.39779e-06	CXCL10/IL27/IDO1/ISG15/HSPB1/RSAD2/HPSE/CCR1/HSPA1A/NUPR1/SERPING1/CCL2/OASL/CTSC/LYN/MNDA/LGALS2/APOBEC3G/RIPK2/CCL7/TNFAIP3/CMKLR1/OAS1/NCF1/HAVCR2/LILRA5/CD274/IL15/CCL3/SERPINB9/NINJ1/HSP90AA1/MICB/MGLL/SIGLEC10/AIM2/IKBKE/SIRPA/CCL4/C3AR1/FGL2/HSPA1B/TLR4/NFKBIA/SQSTM1/INPP5F/ZC3HAV1/FCER1G/TNF/HERC5/P2RX4/CRTAM/GBP3/ABHD12/PLA2G7/ADA/FFAR2/CD1D/CLEC12A/TNFAIP6/S100A9	61
CellANOVA	CD14+ monocytes	Up	BP	GO:0002682	regulation of immune system process	83/271	459/2546	5.76953e-08	6.32812e-06	5.20638e-06	CCL8/CXCL10/IL27/TNFSF13B/IDO1/ISG15/CD38/RSAD2/CCR1/HSPA1A/CD80/NR4A3/SERPING1/SCIN/IL4I1/CCL2/CD40/OASL/CTSC/LYN/MNDA/RIPK2/CCL7/TNFAIP3/LCK/CMKLR1/CEACAM3/OAS1/NCF1/PANX1/HAVCR2/LILRA5/CD274/IL15/GLUL/CCL3/MAFB/SERPINB9/NINJ1/SECTM1/HSP90AA1/MICB/PTPRE/AIM2/IKBKE/SIRPA/CCL4/C3AR1/EIF2B3/LILRB4/FGL2/ITGB2/HSPA1B/AQP3/LILRA3/VAV3/TSC22D3/WDR41/TLR4/TOB2/FPR3/NFKBIA/SQSTM1/ZC3HAV1/FCER1G/TNF/LGAL…	83
CellANOVA	CD14+ monocytes	Up	CC	GO:0030141	secretory granule	49/274	218/2659	2.73722e-08	6.46784e-06	5.60262e-06	LYZ/HPSE/HSPA1A/SERPING1/IL4I1/SNX10/RAB31/CTSC/ANXA4/MNDA/HSP90AB1/IQGAP2/RNASE2/CST3/LHFPL2/CEACAM3/CTSZ/CREG1/PHACTR2/YPEL5/HSP90AA1/SDCBP/RETN/CTSL/CMTM6/SIRPA/EXOC3L1/C3AR1/GM2A/SERPINB1/FGL2/CTSB/ITGB2/HSPA1B/LILRA3/CSTB/ARMC8/FCER1G/LGALS3/ASAH1/CD59/ATP6V1A/CLEC12A/TNFAIP6/FCGR2A/RCBTB2/CLEC4D/CTSD/S100A9	49
CellANOVA	CD14+ monocytes	Up	CC	GO:0099503	secretory vesicle	51/274	240/2659	9.89832e-08	6.46784e-06	5.60262e-06	LYZ/HPSE/HSPA1A/SERPING1/IL4I1/SNX10/RAB31/CTSC/ANXA4/MNDA/HSP90AB1/IQGAP2/RNASE2/CST3/LHFPL2/CEACAM3/CTSZ/CREG1/PHACTR2/YPEL5/HSP90AA1/SDCBP/RETN/CTSL/CMTM6/SIRPA/EXOC3L1/C3AR1/GM2A/ATP6V1B2/SERPINB1/FGL2/CTSB/ITGB2/HSPA1B/LILRA3/CSTB/ARMC8/FCER1G/LGALS3/DTNBP1/ASAH1/CD59/ATP6V1A/CLEC12A/TNFAIP6/FCGR2A/RCBTB2/CLEC4D/CTSD/S100A9	51
CellANOVA	CD14+ monocytes	Up	CC	GO:0070062	extracellular exosome	70/274	381/2659	1.43909e-07	6.46784e-06	5.60262e-06	IL1RN/DEFB1/LYZ/TNFSF10/HSPB1/CD38/VAMP5/SCPEP1/HSPA1A/SERPING1/MARCKS/SCIN/CD40/CTSC/PILRA/ANXA4/LYN/SCARB2/MNDA/HSP90AB1/IQGAP2/RNASE2/CST3/TNFAIP3/LCK/GSTO1/CTSZ/CD274/CREG1/GLUL/SERPINB9/SECTM1/HSP90AA1/SDCBP/EXOSC9/RETN/CTSL/SIRPA/GLRX/GM2A/CKB/LILRB4/ATP6V1B2/SERPINB1/FGL2/CTSB/ITGB2/RAB9A/HSPA1B/S100A4/TUBA1A/CSTB/TXN/SQSTM1/CNP/SOD2/LGALS3/P2RX4/MTMR11/CD86/TPM4/GALM/ASAH1/RHOC/CPM/CD59/A…	70
CellANOVA	CD14+ monocytes	Up	CC	GO:0000323	lytic vacuole	41/274	176/2659	1.57508e-07	6.46784e-06	5.60262e-06	IFITM2/LYZ/HPSE/IL4I1/IFITM3/CTSC/LYN/SCARB2/MNDA/RNASE2/DRAM1/TNFAIP3/CTSZ/NCF1/SLC31A2/CREG1/HSP90AA1/SDCBP/RETN/CTSL/FNIP2/CMTM6/C3AR1/GM2A/ATP6V1B2/SERPINB1/CTSB/RAB9A/UVRAG/WDR41/PLBD1/SQSTM1/ZC3HAV1/P2RX4/ASAH1/HLA-DQA1/ADA/ATP6V1A/CD1D/CTSD/HLA-DRB5	41
CellANOVA	CD14+ monocytes	Up	CC	GO:0005764	lysosome	41/274	176/2659	1.57508e-07	6.46784e-06	5.60262e-06	IFITM2/LYZ/HPSE/IL4I1/IFITM3/CTSC/LYN/SCARB2/MNDA/RNASE2/DRAM1/TNFAIP3/CTSZ/NCF1/SLC31A2/CREG1/HSP90AA1/SDCBP/RETN/CTSL/FNIP2/CMTM6/C3AR1/GM2A/ATP6V1B2/SERPINB1/CTSB/RAB9A/UVRAG/WDR41/PLBD1/SQSTM1/ZC3HAV1/P2RX4/ASAH1/HLA-DQA1/ADA/ATP6V1A/CD1D/CTSD/HLA-DRB5	41
CellANOVA	CD14+ monocytes	Up	CC	GO:0043230	extracellular organelle	70/274	383/2659	1.79662e-07	6.46784e-06	5.60262e-06	IL1RN/DEFB1/LYZ/TNFSF10/HSPB1/CD38/VAMP5/SCPEP1/HSPA1A/SERPING1/MARCKS/SCIN/CD40/CTSC/PILRA/ANXA4/LYN/SCARB2/MNDA/HSP90AB1/IQGAP2/RNASE2/CST3/TNFAIP3/LCK/GSTO1/CTSZ/CD274/CREG1/GLUL/SERPINB9/SECTM1/HSP90AA1/SDCBP/EXOSC9/RETN/CTSL/SIRPA/GLRX/GM2A/CKB/LILRB4/ATP6V1B2/SERPINB1/FGL2/CTSB/ITGB2/RAB9A/HSPA1B/S100A4/TUBA1A/CSTB/TXN/SQSTM1/CNP/SOD2/LGALS3/P2RX4/MTMR11/CD86/TPM4/GALM/ASAH1/RHOC/CPM/CD59/A…	70
CellANOVA	CD14+ monocytes	Up	CC	GO:0065010	extracellular membrane-bounded organelle	70/274	383/2659	1.79662e-07	6.46784e-06	5.60262e-06	IL1RN/DEFB1/LYZ/TNFSF10/HSPB1/CD38/VAMP5/SCPEP1/HSPA1A/SERPING1/MARCKS/SCIN/CD40/CTSC/PILRA/ANXA4/LYN/SCARB2/MNDA/HSP90AB1/IQGAP2/RNASE2/CST3/TNFAIP3/LCK/GSTO1/CTSZ/CD274/CREG1/GLUL/SERPINB9/SECTM1/HSP90AA1/SDCBP/EXOSC9/RETN/CTSL/SIRPA/GLRX/GM2A/CKB/LILRB4/ATP6V1B2/SERPINB1/FGL2/CTSB/ITGB2/RAB9A/HSPA1B/S100A4/TUBA1A/CSTB/TXN/SQSTM1/CNP/SOD2/LGALS3/P2RX4/MTMR11/CD86/TPM4/GALM/ASAH1/RHOC/CPM/CD59/A…	70
CellANOVA	CD14+ monocytes	Up	CC	GO:1903561	extracellular vesicle	70/274	383/2659	1.79662e-07	6.46784e-06	5.60262e-06	IL1RN/DEFB1/LYZ/TNFSF10/HSPB1/CD38/VAMP5/SCPEP1/HSPA1A/SERPING1/MARCKS/SCIN/CD40/CTSC/PILRA/ANXA4/LYN/SCARB2/MNDA/HSP90AB1/IQGAP2/RNASE2/CST3/TNFAIP3/LCK/GSTO1/CTSZ/CD274/CREG1/GLUL/SERPINB9/SECTM1/HSP90AA1/SDCBP/EXOSC9/RETN/CTSL/SIRPA/GLRX/GM2A/CKB/LILRB4/ATP6V1B2/SERPINB1/FGL2/CTSB/ITGB2/RAB9A/HSPA1B/S100A4/TUBA1A/CSTB/TXN/SQSTM1/CNP/SOD2/LGALS3/P2RX4/MTMR11/CD86/TPM4/GALM/ASAH1/RHOC/CPM/CD59/A…	70
CellANOVA	CD14+ monocytes	Up	BP	GO:0019221	cytokine-mediated signaling pathway	41/271	166/2546	6.55537e-08	6.87744e-06	5.65832e-06	CCL8/CXCL11/IL1RN/IFITM2/CXCL10/TNFSF13B/ISG15/CCR1/HSPA1A/CCL2/CD40/OASL/IFITM3/ANXA4/LYN/RIPK2/CCRL2/CCL7/TNFAIP3/CMKLR1/CCR5/OAS1/LILRA5/IL15/CCL3/SECTM1/IFI27/CXCL9/AIM2/IKBKE/CCL4/LILRB4/HSPA1B/LILRA3/IFNAR2/ACSL1/NFKBIA/FCER1G/TNF/CCL3L1/NSMAF	41
CellANOVA	CD14+ monocytes	Up	BP	GO:0002684	positive regulation of immune system process	65/271	333/2546	1.40412e-07	1.38755e-05	1.14159e-05	CCL8/CXCL10/TNFSF13B/IDO1/CD38/RSAD2/CCR1/HSPA1A/CD80/NR4A3/SERPING1/IL4I1/CCL2/CD40/OASL/CTSC/LYN/MNDA/RIPK2/CCL7/TNFAIP3/LCK/CMKLR1/OAS1/PANX1/HAVCR2/CD274/IL15/CCL3/NINJ1/SECTM1/HSP90AA1/MICB/AIM2/IKBKE/SIRPA/CCL4/C3AR1/EIF2B3/LILRB4/ITGB2/HSPA1B/AQP3/VAV3/TLR4/FPR3/NFKBIA/SQSTM1/ZC3HAV1/FCER1G/TNF/LGALS3/P2RX4/CRTAM/CD86/CD83/HLA-DQA1/PLA2G7/CD59/ADA/FFAR2/CD1D/CLEC4D/HLA-DRB5/S100A9	65
CellANOVA	CD14+ monocytes	Up	BP	GO:0032103	positive regulation of response to external stimulus	43/271	183/2546	1.43758e-07	1.38755e-05	1.14159e-05	CXCL10/IDO1/HSPB1/RSAD2/CCR1/HSPA1A/NUPR1/CCL2/OASL/CTSC/LYN/MNDA/LGALS2/RIPK2/CCL7/TNFAIP3/CMKLR1/OAS1/HAVCR2/LILRA5/CD274/IL15/CCL3/NINJ1/HSP90AA1/AIM2/IKBKE/CCL4/C3AR1/HSPA1B/TLR4/NFKBIA/SQSTM1/ZC3HAV1/FCER1G/TNF/P2RX4/CRTAM/GBP3/PLA2G7/FFAR2/CD1D/S100A9	43
CellANOVA	CD14+ monocytes	Up	BP	GO:0016032	viral process	25/271	79/2546	2.02845e-07	1.88255e-05	1.54885e-05	CCL8/IFITM2/ISG20/ISG15/APOBEC3A/RSAD2/HSPA1A/CD80/CCL2/OASL/IFITM3/SCARB2/HSP90AB1/APOBEC3G/IFIT1/CCR5/OAS1/CTSL/CTSB/HSPA1B/UVRAG/ZC3HAV1/TNF/CD86/APOBEC3B	25
CellANOVA	CD14+ monocytes	Up	CC	GO:0005773	vacuole	41/274	185/2659	6.77077e-07	2.16665e-05	1.87681e-05	IFITM2/LYZ/HPSE/IL4I1/IFITM3/CTSC/LYN/SCARB2/MNDA/RNASE2/DRAM1/TNFAIP3/CTSZ/NCF1/SLC31A2/CREG1/HSP90AA1/SDCBP/RETN/CTSL/FNIP2/CMTM6/C3AR1/GM2A/ATP6V1B2/SERPINB1/CTSB/RAB9A/UVRAG/WDR41/PLBD1/SQSTM1/ZC3HAV1/P2RX4/ASAH1/HLA-DQA1/ADA/ATP6V1A/CD1D/CTSD/HLA-DRB5	41
CellANOVA	CD14+ monocytes	Up	BP	GO:0048525	negative regulation of viral process	13/271	25/2546	2.73914e-07	2.44798e-05	2.01405e-05	IFITM2/ISG20/ISG15/APOBEC3A/RSAD2/OASL/IFITM3/APOBEC3G/IFIT1/OAS1/ZC3HAV1/TNF/APOBEC3B	13
CellANOVA	CD14+ monocytes	Up	BP	GO:0031349	positive regulation of defense response	36/271	146/2546	4.83631e-07	4.16786e-05	3.42905e-05	IDO1/RSAD2/CCR1/HSPA1A/NUPR1/OASL/CTSC/LYN/MNDA/LGALS2/RIPK2/CCL7/TNFAIP3/OAS1/HAVCR2/LILRA5/CD274/IL15/CCL3/NINJ1/HSP90AA1/AIM2/IKBKE/HSPA1B/TLR4/NFKBIA/SQSTM1/ZC3HAV1/FCER1G/TNF/CRTAM/GBP3/PLA2G7/FFAR2/CD1D/S100A9	36
CellANOVA	CD14+ monocytes	Up	BP	GO:0050778	positive regulation of immune response	49/271	231/2546	5.28966e-07	4.40136e-05	3.62116e-05	TNFSF13B/IDO1/CD38/RSAD2/HSPA1A/CD80/NR4A3/SERPING1/CD40/OASL/LYN/MNDA/RIPK2/TNFAIP3/LCK/CMKLR1/OAS1/HAVCR2/CD274/IL15/NINJ1/SECTM1/HSP90AA1/MICB/AIM2/IKBKE/C3AR1/EIF2B3/LILRB4/ITGB2/HSPA1B/VAV3/TLR4/FPR3/NFKBIA/SQSTM1/ZC3HAV1/FCER1G/TNF/LGALS3/CRTAM/CD86/HLA-DQA1/CD59/ADA/FFAR2/CD1D/HLA-DRB5/S100A9	49
CellANOVA	CD14+ monocytes	Up	CC	GO:0101002	ficolin-1-rich granule	20/274	63/2659	2.06018e-06	5.93332e-05	5.13961e-05	HSPA1A/MNDA/HSP90AB1/CST3/CTSZ/YPEL5/HSP90AA1/SIRPA/FGL2/CTSB/ITGB2/HSPA1B/LILRA3/CSTB/FCER1G/LGALS3/ASAH1/TNFAIP6/CLEC4D/CTSD	20
CellANOVA	CD14+ monocytes	Up	BP	GO:0002831	regulation of response to biotic stimulus	36/271	151/2546	1.17679e-06	9.46528e-05	7.78743e-05	IL27/ISG15/RSAD2/HSPA1A/SERPING1/IL4I1/OASL/LYN/MNDA/APOBEC3G/RIPK2/TNFAIP3/OAS1/NCF1/HAVCR2/CD274/IL15/SERPINB9/NINJ1/HSP90AA1/MICB/AIM2/IKBKE/SIRPA/FGL2/HSPA1B/TLR4/NFKBIA/SQSTM1/ZC3HAV1/TNF/HERC5/CRTAM/FFAR2/CD1D/S100A9	36
CellANOVA	CD14+ monocytes	Up	BP	GO:0002764	immune response-regulating signaling pathway	38/271	169/2546	2.75592e-06	0.000214517	0.000176491	CD38/RSAD2/HSPA1A/NR4A3/CD40/OASL/LYN/MNDA/RIPK2/TNFAIP3/LCK/CMKLR1/OAS1/HAVCR2/LILRA5/CD274/NINJ1/MICB/AIM2/C3AR1/EIF2B3/LILRB4/HSPA1B/LILRA3/VAV3/TLR4/FPR3/NFKBIA/SQSTM1/ZC3HAV1/FCER1G/TNF/LGALS3/ADA/FFAR2/FCGR2A/CLEC4D/S100A9	38
CellANOVA	CD14+ monocytes	Up	BP	GO:0070887	cellular response to chemical stimulus	80/271	476/2546	3.03979e-06	0.000229219	0.000188587	CCL8/CXCL11/HESX1/CXCL10/HSPB1/CCR1/HSPA1A/CD80/NR4A3/CCL2/CD40/LY6E/PIM3/RAB31/ZNF277/LYN/RAPGEF2/RIPK2/IFIT1/CCRL2/CCL7/DRAM1/TNFAIP3/CMKLR1/CCR5/OAS1/GSTO1/NCF1/HAVCR2/CD274/CCL3/SERPINB9/NINJ1/PRR5L/CTSL/CXCL9/PTGER2/PTPRE/AIM2/SIRPA/CCL4/C3AR1/CITED2/CTSB/ITGB2/HSPA1B/AQP3/SSTR2/EZH2/TUBA1A/VAV3/MT2A/ACSL1/AK4/CUL1/SLC8A1/TLR4/TXN/NFKBIA/FCER1G/TNF/SOD2/LGALS3/P2RX4/CD86/DTNBP1/GBP3/CCL3L1/T…	80
CellANOVA	CD14+ monocytes	Up	BP	GO:0050729	positive regulation of inflammatory response	19/271	58/2546	3.56487e-06	0.000260668	0.000214461	IDO1/CCR1/NUPR1/CTSC/LGALS2/CCL7/LILRA5/IL15/CCL3/NINJ1/AIM2/TLR4/NFKBIA/FCER1G/TNF/GBP3/PLA2G7/FFAR2/S100A9	19
CellANOVA	CD14+ monocytes	Up	BP	GO:0002253	activation of immune response	37/271	169/2546	7.42467e-06	0.000526933	0.000433527	CD38/RSAD2/HSPA1A/NR4A3/SERPING1/OASL/LYN/MNDA/RIPK2/TNFAIP3/LCK/CMKLR1/OAS1/HAVCR2/CD274/NINJ1/HSP90AA1/MICB/AIM2/IKBKE/C3AR1/EIF2B3/LILRB4/HSPA1B/VAV3/TLR4/FPR3/NFKBIA/SQSTM1/ZC3HAV1/FCER1G/TNF/LGALS3/CD59/ADA/FFAR2/S100A9	37
CellANOVA	CD14+ monocytes	Up	BP	GO:0050688	regulation of defense response to virus	9/271	16/2546	9.00259e-06	0.000612734	0.000504118	IL27/APOBEC3G/TNFAIP3/IL15/HSP90AA1/MICB/AIM2/FGL2/HERC5	9
CellANOVA	CD14+ monocytes	Up	BP	GO:1903900	regulation of viral life cycle	13/271	32/2546	9.14981e-06	0.000612734	0.000504118	IFITM2/ISG20/ISG15/APOBEC3A/RSAD2/OASL/IFITM3/APOBEC3G/IFIT1/OAS1/ZC3HAV1/TNF/APOBEC3B	13
CellANOVA	CD14+ monocytes	Up	BP	GO:0051050	positive regulation of transport	36/271	164/2546	9.39542e-06	0.000612734	0.000504118	CXCL11/CXCL10/CD38/CCR1/NR4A3/SCIN/CCL2/RAB31/GSTO1/LILRA5/IL15/CCL3/PRR5L/HSP90AA1/SDCBP/RETN/CXCL9/SIRPA/CCL4/ITGB2/FXYD6/RAB9A/KCNJ2/STX18/ACSL1/TLR4/FCER1G/TNF/LGALS3/P2RX4/DTNBP1/AZIN1/KMO/SGK1/FFAR2/FCGR2A	36
CellANOVA	CD14+ monocytes	Up	BP	GO:0051240	positive regulation of multicellular organismal process	65/271	373/2546	1.05256e-05	0.000668373	0.000549895	IL27/TNFSF13B/IDO1/ISG15/HSPB1/CD38/RSAD2/HPSE/CCR1/HSPA1A/CD80/NR4A3/IL4I1/CCL2/CD40/PLEK/CTSC/LYN/RIPK2/LCK/CMKLR1/OAS1/GSTO1/PANX1/HAVCR2/LILRA5/CD274/IL15/CCL3/NINJ1/SECTM1/HSP90AA1/SDCBP/RETN/AIM2/IKBKE/SIRPA/C3AR1/CITED2/LILRB4/ITGB2/ELOVL3/HSPA1B/EZH2/VAV3/ACSL1/ZEB2/SLC8A1/TLR4/TOB2/ZC3HAV1/FCER1G/TNF/CRTAM/CD86/CD83/HLA-DQA1/SEMA4A/ADA/FFAR2/CD1D/CLEC12A/FCGR2A/CLEC4D/HLA-DRB5	65
CellANOVA	CD14+ monocytes	Up	BP	GO:0001817	regulation of cytokine production	45/271	227/2546	1.17447e-05	0.000698453	0.000574642	IL27/IDO1/ISG15/HSPB1/RSAD2/HPSE/CCR1/HSPA1A/CD80/NR4A3/CD40/ANXA4/LYN/RIPK2/CCL7/TNFAIP3/CMKLR1/OAS1/PANX1/HAVCR2/LILRA5/CD274/IL15/CCL3/SECTM1/HSP90AA1/AIM2/IKBKE/SIRPA/C3AR1/LILRB4/SERPINB1/HSPA1B/EZH2/TLR4/NFKBIA/ZC3HAV1/FCER1G/TNF/CRTAM/CD86/CD83/FFAR2/CLEC12A/FCGR2A	45
CellANOVA	CD14+ monocytes	Up	BP	GO:0006935	chemotaxis	33/271	146/2546	1.1941e-05	0.000698453	0.000574642	CCL8/CXCL11/CXCL10/DEFB1/HSPB1/CCR1/CCL2/LYN/RNASE2/CCRL2/CCL7/CMKLR1/CCR5/CCL3/NINJ1/CXCL9/CCL4/C3AR1/ITGB2/S100A4/VAV3/FPR3/FCER1G/LGALS3/P2RX4/NRP2/CCL3L1/TREM1/SEMA4A/PLA2G7/FFAR2/TNFAIP6/S100A9	33
CellANOVA	CD14+ monocytes	Up	BP	GO:0042330	taxis	33/271	146/2546	1.1941e-05	0.000698453	0.000574642	CCL8/CXCL11/CXCL10/DEFB1/HSPB1/CCR1/CCL2/LYN/RNASE2/CCRL2/CCL7/CMKLR1/CCR5/CCL3/NINJ1/CXCL9/CCL4/C3AR1/ITGB2/S100A4/VAV3/FPR3/FCER1G/LGALS3/P2RX4/NRP2/CCL3L1/TREM1/SEMA4A/PLA2G7/FFAR2/TNFAIP6/S100A9	33
CellANOVA	CD14+ monocytes	Up	BP	GO:0097529	myeloid leukocyte migration	22/271	79/2546	1.21571e-05	0.000698453	0.000574642	CCL8/CXCL10/CCR1/CCL2/LYN/CCL7/CMKLR1/CCL3/NINJ1/CXCL9/SIRPA/CCL4/C3AR1/ITGB2/VAV3/FCER1G/LGALS3/P2RX4/TREM1/PLA2G7/TNFAIP6/S100A9	22
CellANOVA	CD14+ monocytes	Up	BP	GO:0050691	regulation of defense response to virus by host	7/271	10/2546	1.30167e-05	0.000727289	0.000598368	IL27/APOBEC3G/TNFAIP3/IL15/HSP90AA1/MICB/AIM2	7
CellANOVA	CD14+ monocytes	Up	BP	GO:0001816	cytokine production	45/271	228/2546	1.32618e-05	0.000727289	0.000598368	IL27/IDO1/ISG15/HSPB1/RSAD2/HPSE/CCR1/HSPA1A/CD80/NR4A3/CD40/ANXA4/LYN/RIPK2/CCL7/TNFAIP3/CMKLR1/OAS1/PANX1/HAVCR2/LILRA5/CD274/IL15/CCL3/SECTM1/HSP90AA1/AIM2/IKBKE/SIRPA/C3AR1/LILRB4/SERPINB1/HSPA1B/EZH2/TLR4/NFKBIA/ZC3HAV1/FCER1G/TNF/CRTAM/CD86/CD83/FFAR2/CLEC12A/FCGR2A	45
CellANOVA	CD14+ monocytes	Up	CC	GO:0005775	vacuolar lumen	15/274	46/2659	2.86611e-05	0.000750401	0.000650018	LYZ/HPSE/CTSC/SCARB2/MNDA/RNASE2/CREG1/HSP90AA1/SDCBP/RETN/CTSL/GM2A/CTSB/ASAH1/CTSD	15
CellANOVA	CD14+ monocytes	Up	BP	GO:0001819	positive regulation of cytokine production	34/271	154/2546	1.49866e-05	0.000794106	0.00065334	IL27/IDO1/ISG15/HSPB1/RSAD2/HPSE/HSPA1A/CD80/NR4A3/CD40/RIPK2/OAS1/PANX1/HAVCR2/LILRA5/CD274/IL15/CCL3/SECTM1/HSP90AA1/AIM2/IKBKE/C3AR1/HSPA1B/TLR4/ZC3HAV1/FCER1G/TNF/CRTAM/CD86/CD83/FFAR2/CLEC12A/FCGR2A	34
CellANOVA	CD14+ monocytes	Up	BP	GO:0050727	regulation of inflammatory response	29/271	122/2546	1.51384e-05	0.000794106	0.00065334	IDO1/CCR1/NUPR1/CTSC/LYN/LGALS2/CCL7/TNFAIP3/NCF1/LILRA5/IL15/CCL3/NINJ1/MGLL/SIGLEC10/AIM2/SIRPA/TLR4/NFKBIA/FCER1G/TNF/GBP3/ABHD12/PLA2G7/ADA/FFAR2/CLEC12A/TNFAIP6/S100A9	29
CellANOVA	CD14+ monocytes	Up	CC	GO:0070820	tertiary granule	16/274	52/2659	3.5021e-05	0.000808637	0.000700464	LYZ/CST3/YPEL5/SIRPA/ITGB2/LILRA3/CSTB/ARMC8/FCER1G/LGALS3/ASAH1/CD59/CLEC12A/TNFAIP6/CLEC4D/CTSD	16
CellANOVA	CD14+ monocytes	Up	CC	GO:0009986	cell surface	42/274	222/2659	3.6501e-05	0.000808637	0.000700464	CXCL10/IL27/CD38/VAMP5/CCR1/CD80/CD40/ANXA4/SLAMF7/HSP90AB1/IQGAP2/FCGRT/CCRL2/CEACAM3/CCR5/CTSZ/HAVCR2/LILRA5/CD274/HSP90AA1/PKD2L1/CXCL9/MICB/TMEM123/SIRPA/CD163/LILRB4/CTSB/ITGB2/TLR4/FCER1G/TNF/LGALS3/CD86/CD83/TREM1/CPM/CD59/ADA/CD1D/FCGR2A/CLEC4D	42
CellANOVA	CD14+ monocytes	Up	BP	GO:0071357	cellular response to type I interferon	9/271	17/2546	1.73616e-05	0.000891351	0.000733347	IFITM2/ISG15/OASL/IFITM3/IFIT1/OAS1/IFI27/IKBKE/IFNAR2	9
CellANOVA	CD14+ monocytes	Up	BP	GO:0050900	leukocyte migration	29/271	123/2546	1.79301e-05	0.00090136	0.000741582	CCL8/CXCL11/CXCL10/CCR1/CCL2/LYN/CCL7/LCK/CMKLR1/CCR5/CCL3/NINJ1/CXCL9/SIRPA/CCL4/C3AR1/ITGB2/VAV3/FCER1G/TNF/LGALS3/P2RX4/CRTAM/TREM1/PLA2G7/ADA/FFAR2/TNFAIP6/S100A9	29
CellANOVA	CD14+ monocytes	Up	BP	GO:0002757	immune response-activating signaling pathway	33/271	150/2546	2.19262e-05	0.00107975	0.000888351	CD38/RSAD2/HSPA1A/NR4A3/OASL/LYN/MNDA/RIPK2/TNFAIP3/LCK/CMKLR1/OAS1/HAVCR2/CD274/NINJ1/MICB/AIM2/C3AR1/EIF2B3/LILRB4/HSPA1B/VAV3/TLR4/FPR3/NFKBIA/SQSTM1/ZC3HAV1/FCER1G/TNF/LGALS3/ADA/FFAR2/S100A9	33
CellANOVA	CD14+ monocytes	Up	BP	GO:0071621	granulocyte chemotaxis	16/271	49/2546	2.26793e-05	0.0010945	0.000900487	CCL8/CXCL10/CCL2/CCL7/CMKLR1/CCL3/CXCL9/CCL4/C3AR1/ITGB2/VAV3/FCER1G/LGALS3/TREM1/TNFAIP6/S100A9	16
CellANOVA	CD14+ monocytes	Up	CC	GO:0005768	endosome	39/274	205/2659	6.31681e-05	0.00129946	0.00112563	RABGAP1L/IFITM2/VAMP5/SNX10/IFITM3/RAB31/SCARB2/RAPGEF2/FCGRT/CCR5/SLC31A2/HAVCR2/CD274/PTP4A1/CREG1/IL15/FGD2/CTSL/CMTM6/SAMD9L/SERPINB1/CTSB/RAB9A/TUBA1A/UVRAG/RAB32/TLR4/SQSTM1/OSBPL9/INPP5F/ZC3HAV1/TNF/DTNBP1/HLA-DQA1/ATP6V1A/CD1D/RAB20/CTSD/HLA-DRB5	39
CellANOVA	CD14+ monocytes	Up	BP	GO:0050792	regulation of viral process	13/271	35/2546	2.89084e-05	0.00136289	0.0011213	IFITM2/ISG20/ISG15/APOBEC3A/RSAD2/OASL/IFITM3/APOBEC3G/IFIT1/OAS1/ZC3HAV1/TNF/APOBEC3B	13
CellANOVA	CD14+ monocytes	Up	BP	GO:0030595	leukocyte chemotaxis	23/271	89/2546	2.93702e-05	0.00136289	0.0011213	CCL8/CXCL11/CXCL10/CCR1/CCL2/LYN/CCL7/CMKLR1/CCR5/CCL3/NINJ1/CXCL9/CCL4/C3AR1/ITGB2/VAV3/FCER1G/LGALS3/TREM1/PLA2G7/FFAR2/TNFAIP6/S100A9	23
CellANOVA	CD14+ monocytes	Up	BP	GO:0060326	cell chemotaxis	27/271	115/2546	3.86038e-05	0.00175757	0.00144601	CCL8/CXCL11/CXCL10/HSPB1/CCR1/CCL2/LYN/CCRL2/CCL7/CMKLR1/CCR5/CCL3/NINJ1/CXCL9/CCL4/C3AR1/ITGB2/VAV3/FCER1G/LGALS3/P2RX4/CCL3L1/TREM1/PLA2G7/FFAR2/TNFAIP6/S100A9	27
CellANOVA	CD14+ monocytes	Up	MF	GO:0098772	molecular function regulator activity	76/278	453/2636	4.82999e-06	0.00175812	0.00154051	CCL8/CXCL11/RABGAP1L/IL1RN/CXCL10/IL27/TNFSF13B/TNFSF10/HSPB1/HSPA1A/CCNA1/CD80/NUPR1/SERPING1/CCL2/PLEK/LY6E/CTSC/ANXA4/LYN/TXNIP/HSP90AB1/IQGAP2/RAPGEF2/IFIT1/DNAJB4/CST3/CCL7/LCK/NCF1/CD274/IL15/PHACTR2/CCL3/SERPINB9/PKIA/SECTM1/PPP1R17/HSP90AA1/PKD2L1/RETN/FGD2/CXCL9/FNIP2/AIM2/SIRPA/PIK3IP1/CCL4/EIF2B3/CITED2/GLRX/CNPPD1/GM2A/LILRB4/SERPINB1/FXYD6/RAB9A/S100A4/VAV3/ACSL1/ZEB2/WDR41/CSTB/NFKB…	76
CellANOVA	CD14+ monocytes	Up	BP	GO:0097530	granulocyte migration	16/271	51/2546	3.98367e-05	0.00178011	0.00146456	CCL8/CXCL10/CCL2/CCL7/CMKLR1/CCL3/CXCL9/CCL4/C3AR1/ITGB2/VAV3/FCER1G/LGALS3/TREM1/TNFAIP6/S100A9	16
CellANOVA	CD14+ monocytes	Up	BP	GO:0141124	intracellular signaling cassette	66/271	398/2546	4.93679e-05	0.00216591	0.00178197	HESX1/DEFB1/TNFSF10/HSPB1/HPSE/CCR1/CD40/PLEK/ANXA4/LYN/BATF2/RAPGEF2/RIPK2/CCRL2/CCL7/ATF3/TNFAIP3/LCK/CMKLR1/CCR5/GSTO1/HAVCR2/LILRA5/CCL3/MAFB/PKIA/PRR5L/SECTM1/PPM1N/SDCBP/MIER1/CREM/FGD2/AIM2/IKBKE/SIRPA/PIK3IP1/CCL4/C3AR1/APOL3/LILRB4/RAB9A/S100A4/EZH2/VAV3/DUSP6/CUL1/SLC8A1/MAP3K4/TLR4/TXN/NFKBIA/SQSTM1/INPP5F/ZC3HAV1/TNF/HERC5/P2RX4/CD86/CEBPD/RHOC/DUSP5/CDC42EP2/PPP1R15A/ADA/CLEC4D	66
CellANOVA	CD14+ monocytes	Up	BP	GO:0007249	canonical NF-kappaB signal transduction	24/271	98/2546	5.13018e-05	0.00217521	0.00178963	TNFSF10/HSPB1/CCR1/CD40/ANXA4/RIPK2/CCL7/TNFAIP3/SECTM1/PPM1N/MIER1/IKBKE/SIRPA/APOL3/LILRB4/S100A4/CUL1/TLR4/NFKBIA/SQSTM1/ZC3HAV1/TNF/RHOC/CLEC4D	24
CellANOVA	CD14+ monocytes	Up	BP	GO:0009408	response to heat	10/271	23/2546	5.14765e-05	0.00217521	0.00178963	CXCL10/HSPB1/HSPA1A/LYN/HSP90AB1/DNAJB4/HSP90AA1/MICB/EIF2B3/HSPA1B	10
CellANOVA	CD14+ monocytes	Up	BP	GO:0002218	activation of innate immune response	22/271	86/2546	5.22844e-05	0.00217521	0.00178963	RSAD2/HSPA1A/OASL/LYN/MNDA/RIPK2/TNFAIP3/OAS1/HAVCR2/CD274/NINJ1/HSP90AA1/AIM2/IKBKE/HSPA1B/TLR4/NFKBIA/SQSTM1/ZC3HAV1/TNF/FFAR2/S100A9	22
CellANOVA	CD14+ monocytes	Up	BP	GO:0140374	antiviral innate immune response	9/271	19/2546	5.43509e-05	0.00222286	0.00182883	CXCL10/IFIT2/OASL/APOBEC3G/IFIT1/IFIT3/OAS1/CUL1/TNF	9
CellANOVA	CD14+ monocytes	Up	CC	GO:1904813	ficolin-1-rich granule lumen	14/274	46/2659	0.000124981	0.00239964	0.00207864	HSPA1A/MNDA/HSP90AB1/CST3/CTSZ/YPEL5/HSP90AA1/FGL2/CTSB/HSPA1B/CSTB/ASAH1/TNFAIP6/CTSD	14
CellANOVA	CD14+ monocytes	Up	CC	GO:0098552	side of membrane	35/274	183/2659	0.000139857	0.00251742	0.00218066	CXCL10/CCR1/CD80/CD40/LY6E/LYN/SLAMF7/FCGRT/CCRL2/CCR5/NCF1/CD274/PTP4A1/CXCL9/MICB/TMEM123/CD163/GM2A/LILRB4/CTSB/ITGB2/VNN2/TLR4/FCER1G/TNF/CD86/CD83/HLA-DQA1/CPM/CD59/ADA/CD1D/FCGR2A/CLEC4D/HLA-DRB5	35
CellANOVA	CD14+ monocytes	Up	BP	GO:0070663	regulation of leukocyte proliferation	23/271	93/2546	6.27337e-05	0.00252294	0.00207571	CCL8/IL27/TNFSF13B/IDO1/CD38/CD80/IL4I1/CD40/LYN/MNDA/RIPK2/TNFAIP3/HAVCR2/CD274/IL15/LILRB4/VAV3/TLR4/LGALS3/CRTAM/CD86/ADA/CD1D	23
CellANOVA	CD14+ monocytes	Up	BP	GO:0002252	immune effector process	39/271	201/2546	8.1344e-05	0.00321776	0.00264737	IL27/RSAD2/CD80/NR4A3/SERPING1/IL4I1/CD40/CTSC/LYN/SLAMF7/RIPK2/NCF1/PANX1/HAVCR2/CD274/CCL3/SERPINB9/SECTM1/LILRB4/ITM2A/FGL2/ITGB2/VAV3/TLR4/FCER1G/TNF/LGALS3/CRTAM/CD86/TREM1/SEMA4A/CD59/ADA/FFAR2/CD1D/CLEC12A/FCGR2A/CLEC4D/S100A9	39
CellANOVA	CD14+ monocytes	Up	BP	GO:0060337	type I interferon-mediated signaling pathway	8/271	16/2546	8.94141e-05	0.00343585	0.0028268	IFITM2/ISG15/OASL/IFITM3/OAS1/IFI27/IKBKE/IFNAR2	8
CellANOVA	CD14+ monocytes	Up	BP	GO:0034340	response to type I interferon	9/271	20/2546	8.97052e-05	0.00343585	0.0028268	IFITM2/ISG15/OASL/IFITM3/IFIT1/OAS1/IFI27/IKBKE/IFNAR2	9
CellANOVA	CD14+ monocytes	Up	BP	GO:0051928	positive regulation of calcium ion transport	11/271	29/2546	9.73783e-05	0.00366657	0.00301662	CXCL11/CXCL10/CCR1/CCL2/GSTO1/LILRA5/CCL3/CXCL9/CCL4/LGALS3/P2RX4	11
CellANOVA	CD14+ monocytes	Up	BP	GO:0050867	positive regulation of cell activation	29/271	134/2546	9.87681e-05	0.00366657	0.00301662	TNFSF13B/CD38/CD80/NR4A3/IL4I1/CCL2/CD40/PLEK/CTSC/LYN/RIPK2/LCK/HAVCR2/LILRA5/CD274/IL15/CCL3/SIRPA/LILRB4/VAV3/TLR4/TNF/CD86/CD83/HLA-DQA1/ADA/CD1D/CLEC4D/HLA-DRB5	29
CellANOVA	CD14+ monocytes	Up	BP	GO:0002532	production of molecular mediator involved in inflammatory response	12/271	34/2546	0.000105896	0.00386777	0.00318216	CCR1/LYN/CCL7/NCF1/SIRPA/LILRB4/EZH2/TLR4/NFKBIA/FCER1G/TNF/S100A9	12
CellANOVA	CD14+ monocytes	Up	BP	GO:0002768	immune response-regulating cell surface receptor signaling pathway	26/271	115/2546	0.000107394	0.00386777	0.00318216	CD38/NR4A3/CD40/LYN/MNDA/RIPK2/TNFAIP3/LCK/CMKLR1/OAS1/NINJ1/MICB/C3AR1/EIF2B3/LILRB4/VAV3/TLR4/FPR3/NFKBIA/SQSTM1/FCER1G/LGALS3/ADA/FFAR2/FCGR2A/CLEC4D	26
CellANOVA	CD14+ monocytes	Up	BP	GO:0032879	regulation of localization	61/271	369/2546	0.00011497	0.00407976	0.00335657	CXCL11/RABGAP1L/CXCL10/CD38/RSAD2/CCR1/HSPA1A/NR4A3/SCIN/CCL2/PIM3/RAB31/LYN/HSP90AB1/LCK/CCR5/GSTO1/SLC31A2/LILRA5/IL15/GLUL/CCL3/PKIA/PRR5L/HSP90AA1/IFI27/SDCBP/RETN/CXCL9/IKBKE/SIRPA/CCL4/LILRB4/ITGB2/FXYD6/RAB9A/KCNJ2/STX18/IFNAR2/ACSL1/WDR41/SLC8A1/TLR4/TXN/NFKBIA/SQSTM1/INPP5F/FCER1G/TNF/LGALS3/P2RX4/DTNBP1/AZIN1/KMO/SGK1/ADA/FFAR2/MSR1/TNFAIP6/FCGR2A/CTSD	61
CellANOVA	CD14+ monocytes	Up	BP	GO:0042592	homeostatic process	58/271	346/2546	0.0001182	0.00413357	0.00340084	CCL8/CXCL11/CXCL10/TNFSF13B/ISG15/CD38/CCR1/HSPA1A/NR4A3/CCL2/CD40/SNX10/PIM3/LYN/LGALS2/CCL7/TNFAIP3/LCK/CMKLR1/CCR5/OAS1/GSTO1/NCF1/SLC31A2/CREG1/IL15/GLUL/CCL3/MAFB/CXCL9/AIM2/CITED2/ATP6V1B2/ELOVL3/KCNJ2/HSPA1B/AQP3/EZH2/TUBA1A/KCNMA1/MT2A/ACSL1/TSC22D3/ZEB2/SLC8A1/TLR4/TXN/SQSTM1/FCER1G/TNF/SOD2/ATOX1/P2RX4/ADA/FFAR2/ATP6V1A/RAB20/GCLM	58
CellANOVA	CD14+ monocytes	Up	CC	GO:0042581	specific granule	14/274	49/2659	0.000264142	0.00447488	0.00387627	LYZ/HPSE/CEACAM3/CTSZ/RETN/CMTM6/C3AR1/ITGB2/LILRA3/ARMC8/CD59/CLEC12A/CLEC4D/CTSD	14
CellANOVA	CD14+ monocytes	Up	BP	GO:0070098	chemokine-mediated signaling pathway	14/271	45/2546	0.000135747	0.00467939	0.00384991	CCL8/CXCL11/CXCL10/CCR1/CCL2/LYN/CCRL2/CCL7/CMKLR1/CCR5/CCL3/CXCL9/CCL4/CCL3L1	14
CellANOVA	CD14+ monocytes	Up	BP	GO:0035456	response to interferon-beta	7/271	13/2546	0.000140032	0.00475912	0.0039155	IFITM2/IFITM3/MNDA/OAS1/AIM2/IKBKE/IFNAR2	7
CellANOVA	CD14+ monocytes	Up	BP	GO:0045088	regulation of innate immune response	28/271	130/2546	0.000143278	0.0048018	0.00395061	ISG15/RSAD2/HSPA1A/SERPING1/OASL/LYN/MNDA/RIPK2/TNFAIP3/OAS1/NCF1/HAVCR2/CD274/SERPINB9/NINJ1/HSP90AA1/AIM2/IKBKE/HSPA1B/TLR4/NFKBIA/SQSTM1/ZC3HAV1/TNF/CRTAM/FFAR2/CD1D/S100A9	28
CellANOVA	CD14+ monocytes	Up	BP	GO:0040011	locomotion	51/271	295/2546	0.000149006	0.00490207	0.00403311	CCL8/CXCL11/CXCL10/DEFB1/HSPB1/CCR1/NR4A3/CCL2/CD40/LYN/RAPGEF2/RNASE2/CCRL2/CCL7/CMKLR1/CCR5/PTP4A1/GLUL/CCL3/NINJ1/PRR5L/SDCBP/CXCL9/CCL4/C3AR1/CITED2/SERPINB1/ITGB2/S100A4/EZH2/VAV3/ZEB2/TLR4/FPR3/INPP5F/FCER1G/TNF/SOD2/LGALS3/P2RX4/NRP2/CCL3L1/TREM1/SEMA4A/SGK1/PLA2G7/RHOC/ADA/FFAR2/TNFAIP6/S100A9	51
CellANOVA	CD14+ monocytes	Up	BP	GO:2000147	positive regulation of cell motility	29/271	137/2546	0.000150333	0.00490207	0.00403311	CCL8/CXCL10/DEFB1/HSPB1/CCR1/NR4A3/CCL2/CD40/LYN/RAPGEF2/CCL7/CMKLR1/PTP4A1/CCL3/SDCBP/CCL4/C3AR1/EZH2/TLR4/TNF/SOD2/LGALS3/P2RX4/NRP2/CCL3L1/SEMA4A/PLA2G7/RHOC/TNFAIP6	29
CellANOVA	CD14+ monocytes	Up	BP	GO:0043122	regulation of canonical NF-kappaB signal transduction	22/271	92/2546	0.000156221	0.00502617	0.00413521	TNFSF10/HSPB1/CD40/ANXA4/RIPK2/TNFAIP3/SECTM1/PPM1N/MIER1/IKBKE/SIRPA/APOL3/LILRB4/S100A4/CUL1/TLR4/NFKBIA/SQSTM1/ZC3HAV1/TNF/RHOC/CLEC4D	22
CellANOVA	CD14+ monocytes	Up	BP	GO:0032944	regulation of mononuclear cell proliferation	21/271	86/2546	0.000160997	0.00504528	0.00415093	IL27/TNFSF13B/IDO1/CD38/CD80/IL4I1/CD40/LYN/MNDA/RIPK2/HAVCR2/CD274/IL15/LILRB4/VAV3/TLR4/LGALS3/CRTAM/CD86/ADA/CD1D	21
CellANOVA	CD14+ monocytes	Up	BP	GO:0050670	regulation of lymphocyte proliferation	21/271	86/2546	0.000160997	0.00504528	0.00415093	IL27/TNFSF13B/IDO1/CD38/CD80/IL4I1/CD40/LYN/MNDA/RIPK2/HAVCR2/CD274/IL15/LILRB4/VAV3/TLR4/LGALS3/CRTAM/CD86/ADA/CD1D	21
CellANOVA	CD14+ monocytes	Up	BP	GO:0045089	positive regulation of innate immune response	24/271	105/2546	0.000166924	0.00516394	0.00424856	RSAD2/HSPA1A/OASL/LYN/MNDA/RIPK2/TNFAIP3/OAS1/HAVCR2/CD274/NINJ1/HSP90AA1/AIM2/IKBKE/HSPA1B/TLR4/NFKBIA/SQSTM1/ZC3HAV1/TNF/CRTAM/FFAR2/CD1D/S100A9	24
CellANOVA	CD14+ monocytes	Up	BP	GO:0009628	response to abiotic stimulus	39/271	208/2546	0.00017781	0.00543108	0.00446834	CXCL10/HSPB1/GMPR/CD38/HSPA1A/CD40/LYN/TXNIP/HSP90AB1/DNAJB4/CCL7/DRAM1/ARNT2/NINJ1/HSP90AA1/PKD2L1/RETN/MICB/EIF2B3/CITED2/KCNJ2/HSPA1B/AQP3/TUBA1A/KCNMA1/AK4/TSC22D3/ZEB2/SLC8A1/MAP3K4/TLR4/TXN/NFKBIA/TNF/SOD2/KMO/ABHD12/ADA/ATP6V1A	39
CellANOVA	CD14+ monocytes	Up	BP	GO:0032612	interleukin-1 production	13/271	41/2546	0.00019087	0.00557233	0.00458456	HSPB1/RIPK2/TNFAIP3/PANX1/HAVCR2/LILRA5/CCL3/AIM2/SIRPA/LILRB4/SERPINB1/TLR4/TNF	13
CellANOVA	CD14+ monocytes	Up	BP	GO:0032652	regulation of interleukin-1 production	13/271	41/2546	0.00019087	0.00557233	0.00458456	HSPB1/RIPK2/TNFAIP3/PANX1/HAVCR2/LILRA5/CCL3/AIM2/SIRPA/LILRB4/SERPINB1/TLR4/TNF	13
CellANOVA	CD14+ monocytes	Up	BP	GO:0002221	pattern recognition receptor signaling pathway	19/271	75/2546	0.000198226	0.00557233	0.00458456	RSAD2/HSPA1A/OASL/LYN/RIPK2/TNFAIP3/OAS1/HAVCR2/CD274/NINJ1/AIM2/HSPA1B/TLR4/NFKBIA/SQSTM1/ZC3HAV1/TNF/FFAR2/S100A9	19
CellANOVA	CD14+ monocytes	Up	BP	GO:0009266	response to temperature stimulus	12/271	36/2546	0.000198599	0.00557233	0.00458456	CXCL10/HSPB1/GMPR/HSPA1A/LYN/HSP90AB1/DNAJB4/HSP90AA1/MICB/EIF2B3/HSPA1B/NFKBIA	12
CellANOVA	CD14+ monocytes	Up	BP	GO:0032611	interleukin-1 beta production	12/271	36/2546	0.000198599	0.00557233	0.00458456	HSPB1/RIPK2/TNFAIP3/PANX1/LILRA5/CCL3/AIM2/SIRPA/LILRB4/SERPINB1/TLR4/TNF	12
CellANOVA	CD14+ monocytes	Up	BP	GO:0032651	regulation of interleukin-1 beta production	12/271	36/2546	0.000198599	0.00557233	0.00458456	HSPB1/RIPK2/TNFAIP3/PANX1/LILRA5/CCL3/AIM2/SIRPA/LILRB4/SERPINB1/TLR4/TNF	12
CellANOVA	CD14+ monocytes	Up	BP	GO:0071677	positive regulation of mononuclear cell migration	12/271	36/2546	0.000198599	0.00557233	0.00458456	CXCL10/CCR1/CCL2/CCL7/CMKLR1/CCL3/CCL4/C3AR1/TNF/LGALS3/P2RX4/PLA2G7	12
CellANOVA	CD14+ monocytes	Up	BP	GO:1990868	response to chemokine	14/271	47/2546	0.000228073	0.00625386	0.00514528	CCL8/CXCL11/CXCL10/CCR1/CCL2/LYN/CCRL2/CCL7/CMKLR1/CCR5/CCL3/CXCL9/CCL4/CCL3L1	14
CellANOVA	CD14+ monocytes	Up	BP	GO:1990869	cellular response to chemokine	14/271	47/2546	0.000228073	0.00625386	0.00514528	CCL8/CXCL11/CXCL10/CCR1/CCL2/LYN/CCRL2/CCL7/CMKLR1/CCR5/CCL3/CXCL9/CCL4/CCL3L1	14
CellANOVA	CD14+ monocytes	Up	BP	GO:0006887	exocytosis	17/271	64/2546	0.000233295	0.00632519	0.00520396	CCL8/CCR1/NR4A3/SCIN/PLEK/STX11/RAB31/LYN/CCL3/SDCBP/EXOC3L1/ITGB2/RAB9A/WDR41/FCER1G/DTNBP1/TNFAIP2	17
CellANOVA	CD14+ monocytes	Up	BP	GO:0009617	response to bacterium	33/271	168/2546	0.000238152	0.00638512	0.00525327	CXCL10/IL27/DEFB1/IDO1/ISG15/LYZ/CD80/CCL2/CD40/LYN/RIPK2/TNFAIP3/CCR5/OAS1/NCF1/HAVCR2/CD274/GBP4/CXCL9/PTGER2/SIRPA/TLR4/NFKBIA/FCER1G/TNF/SOD2/CD86/GBP3/TREM1/KMO/CD1D/CLEC4D/S100A9	33
CellANOVA	CD14+ monocytes	Up	BP	GO:0050865	regulation of cell activation	39/271	211/2546	0.000244388	0.00643823	0.00529697	IL27/TNFSF13B/IDO1/CD38/CD80/NR4A3/IL4I1/CCL2/CD40/PLEK/CTSC/LYN/MNDA/RIPK2/TNFAIP3/LCK/HAVCR2/LILRA5/CD274/IL15/CCL3/PTPRE/SIRPA/LILRB4/FGL2/VAV3/TLR4/FCER1G/TNF/LGALS3/CRTAM/CD86/CD83/HLA-DQA1/ADA/CD1D/CLEC12A/CLEC4D/HLA-DRB5	39
CellANOVA	CD14+ monocytes	Up	BP	GO:0002697	regulation of immune effector process	28/271	134/2546	0.000248389	0.00643823	0.00529697	IL27/RSAD2/CD80/NR4A3/SERPING1/IL4I1/CD40/LYN/RIPK2/NCF1/PANX1/HAVCR2/CD274/SERPINB9/SECTM1/LILRB4/FGL2/ITGB2/TLR4/FCER1G/TNF/LGALS3/CRTAM/CD86/CD59/FFAR2/CD1D/S100A9	28
CellANOVA	CD14+ monocytes	Up	BP	GO:0043270	positive regulation of monoatomic ion transport	13/271	42/2546	0.000250496	0.00643823	0.00529697	CXCL11/CXCL10/CCR1/CCL2/GSTO1/LILRA5/CCL3/CXCL9/CCL4/FXYD6/KCNJ2/LGALS3/P2RX4	13
CellANOVA	CD14+ monocytes	Up	BP	GO:1900016	negative regulation of cytokine production involved in inflammatory response	7/271	14/2546	0.000254786	0.00643823	0.00529697	CCR1/CCL7/SIRPA/LILRB4/EZH2/TLR4/NFKBIA	7
CellANOVA	CD14+ monocytes	Up	BP	GO:0040017	positive regulation of locomotion	29/271	141/2546	0.000256142	0.00643823	0.00529697	CCL8/CXCL10/DEFB1/HSPB1/CCR1/NR4A3/CCL2/CD40/LYN/RAPGEF2/CCL7/CMKLR1/PTP4A1/CCL3/SDCBP/CCL4/C3AR1/EZH2/TLR4/TNF/SOD2/LGALS3/P2RX4/NRP2/CCL3L1/SEMA4A/PLA2G7/RHOC/TNFAIP6	29
CellANOVA	CD14+ monocytes	Up	BP	GO:0043065	positive regulation of apoptotic process	29/271	141/2546	0.000256142	0.00643823	0.00529697	IDO1/TNFSF10/IFIT2/NR4A3/NUPR1/SCIN/CCL2/CD40/CTSC/LYN/MNDA/TXNIP/LGALS2/RAPGEF2/RIPK2/ATF3/LCK/CD274/CCL3/KCNMA1/DUSP6/CUL1/TLR4/SQSTM1/TNF/SOD2/BCL2A1/CTSD/S100A9	29
CellANOVA	CD14+ monocytes	Up	BP	GO:0030335	positive regulation of cell migration	28/271	135/2546	0.000283598	0.00699871	0.00575809	CCL8/CXCL10/HSPB1/CCR1/NR4A3/CCL2/CD40/LYN/RAPGEF2/CCL7/CMKLR1/PTP4A1/CCL3/SDCBP/CCL4/C3AR1/EZH2/TLR4/TNF/SOD2/LGALS3/P2RX4/NRP2/CCL3L1/SEMA4A/PLA2G7/RHOC/TNFAIP6	28
CellANOVA	CD14+ monocytes	Up	BP	GO:0002429	immune response-activating cell surface receptor signaling pathway	23/271	102/2546	0.000284241	0.00699871	0.00575809	CD38/NR4A3/LYN/MNDA/RIPK2/TNFAIP3/LCK/CMKLR1/OAS1/NINJ1/MICB/C3AR1/EIF2B3/LILRB4/VAV3/TLR4/FPR3/NFKBIA/SQSTM1/FCER1G/LGALS3/ADA/FFAR2	23
CellANOVA	CD14+ monocytes	Up	BP	GO:0080134	regulation of response to stress	55/271	334/2546	0.000302764	0.0073795	0.00607138	IL27/IDO1/ISG15/RSAD2/HPSE/CCR1/HSPA1A/NUPR1/SERPING1/OASL/CTSC/LYN/MNDA/LGALS2/APOBEC3G/RIPK2/CCL7/TNFAIP3/OAS1/NCF1/HAVCR2/LILRA5/CD274/IL15/CCL3/SERPINB9/NINJ1/HSP90AA1/MICB/MGLL/SIGLEC10/AIM2/IKBKE/SIRPA/FGL2/HSPA1B/TLR4/NFKBIA/SQSTM1/INPP5F/ZC3HAV1/FCER1G/TNF/HERC5/CRTAM/GBP3/ABHD12/PLA2G7/PPP1R15A/ADA/FFAR2/CD1D/CLEC12A/TNFAIP6/S100A9	55
CellANOVA	CD14+ monocytes	Up	BP	GO:0002696	positive regulation of leukocyte activation	27/271	129/2546	0.000312989	0.00755243	0.00621366	TNFSF13B/CD38/CD80/NR4A3/IL4I1/CCL2/CD40/CTSC/LYN/RIPK2/LCK/HAVCR2/CD274/IL15/CCL3/SIRPA/LILRB4/VAV3/TLR4/TNF/CD86/CD83/HLA-DQA1/ADA/CD1D/CLEC4D/HLA-DRB5	27
CellANOVA	CD14+ monocytes	Up	BP	GO:0070664	negative regulation of leukocyte proliferation	12/271	38/2546	0.000353026	0.00842276	0.00692971	CCL8/IDO1/CD80/IL4I1/LYN/MNDA/TNFAIP3/HAVCR2/CD274/LILRB4/CRTAM/CD86	12
CellANOVA	CD14+ monocytes	Up	BP	GO:0002833	positive regulation of response to biotic stimulus	24/271	110/2546	0.000356039	0.00842276	0.00692971	RSAD2/HSPA1A/OASL/LYN/MNDA/RIPK2/TNFAIP3/OAS1/HAVCR2/CD274/NINJ1/HSP90AA1/AIM2/IKBKE/HSPA1B/TLR4/NFKBIA/SQSTM1/ZC3HAV1/TNF/CRTAM/FFAR2/CD1D/S100A9	24
CellANOVA	CD14+ monocytes	Up	BP	GO:0034142	toll-like receptor 4 signaling pathway	8/271	19/2546	0.000394048	0.00923143	0.00759503	LYN/RIPK2/TNFAIP3/OAS1/NINJ1/TLR4/NFKBIA/SQSTM1	8
CellANOVA	CD14+ monocytes	Up	BP	GO:0002694	regulation of leukocyte activation	36/271	194/2546	0.000400479	0.00929188	0.00764477	IL27/TNFSF13B/IDO1/CD38/CD80/NR4A3/IL4I1/CCL2/CD40/CTSC/LYN/MNDA/RIPK2/TNFAIP3/LCK/HAVCR2/CD274/IL15/CCL3/PTPRE/SIRPA/LILRB4/FGL2/VAV3/TLR4/TNF/LGALS3/CRTAM/CD86/CD83/HLA-DQA1/ADA/CD1D/CLEC12A/CLEC4D/HLA-DRB5	36
CellANOVA	CD14+ monocytes	Up	CC	GO:0009897	external side of plasma membrane	25/274	124/2659	0.00058809	0.00940944	0.00815072	CXCL10/CCR1/CD80/CD40/SLAMF7/FCGRT/CCRL2/CCR5/CD274/CXCL9/MICB/TMEM123/CD163/CTSB/ITGB2/TLR4/FCER1G/TNF/CD86/CD83/CD59/ADA/CD1D/FCGR2A/CLEC4D	25
CellANOVA	CD14+ monocytes	Up	BP	GO:0043068	positive regulation of programmed cell death	29/271	145/2546	0.000423814	0.00971156	0.00799006	IDO1/TNFSF10/IFIT2/NR4A3/NUPR1/SCIN/CCL2/CD40/CTSC/LYN/MNDA/TXNIP/LGALS2/RAPGEF2/RIPK2/ATF3/LCK/CD274/CCL3/KCNMA1/DUSP6/CUL1/TLR4/SQSTM1/TNF/SOD2/BCL2A1/CTSD/S100A9	29
CellANOVA	CD14+ monocytes	Up	BP	GO:0002683	negative regulation of immune system process	31/271	159/2546	0.000428059	0.00971156	0.00799006	IDO1/ISG15/CD80/SERPING1/IL4I1/CCL2/LYN/MNDA/TNFAIP3/OAS1/HAVCR2/CD274/CCL3/MAFB/SERPINB9/LILRB4/FGL2/TSC22D3/WDR41/TLR4/TOB2/SQSTM1/FCER1G/TNF/LGALS3/CRTAM/CD86/CD59/ADA/CLEC12A/TNFAIP6	31
CellANOVA	CD14+ monocytes	Up	BP	GO:0170035	L-amino acid catabolic process	7/271	15/2546	0.000434666	0.00971156	0.00799006	IDO1/IL4I1/IDO2/GLUL/SDS/KMO/SDSL	7
CellANOVA	CD14+ monocytes	Up	BP	GO:0170040	proteinogenic amino acid catabolic process	7/271	15/2546	0.000434666	0.00971156	0.00799006	IDO1/IL4I1/IDO2/GLUL/SDS/KMO/SDSL	7
CellANOVA	CD14+ monocytes	Up	BP	GO:0008219	cell death	68/271	444/2546	0.000485011	0.0106394	0.0087534	CXCL10/IDO1/TNFSF10/HSPB1/CD38/IFIT2/HSPA1A/NR4A3/NUPR1/MARCKS/SCIN/ATF5/CCL2/CD40/PIM3/CTSC/ANXA4/LYN/EMP1/MNDA/TXNIP/LGALS2/HSP90AB1/RAPGEF2/RIPK2/IFIT3/ATF3/DRAM1/TNFAIP3/LCK/CCR5/ARNT2/CD274/CCL3/SERPINB9/NINJ1/HSP90AA1/IFI27/CTSL/FNIP2/AIM2/IKBKE/CITED2/CTSB/ITGB2/HSPA1B/TUBA1A/KCNMA1/TSC22D3/DUSP6/ZEB2/CUL1/TLR4/SQSTM1/FCER1G/TNF/SOD2/LGALS3/ATOX1/P2RX4/ASAH1/BCL2A1/SGK1/PPP1R15A/ADA/GCLM/C…	68
CellANOVA	CD14+ monocytes	Up	BP	GO:0012501	programmed cell death	68/271	444/2546	0.000485011	0.0106394	0.0087534	CXCL10/IDO1/TNFSF10/HSPB1/CD38/IFIT2/HSPA1A/NR4A3/NUPR1/MARCKS/SCIN/ATF5/CCL2/CD40/PIM3/CTSC/ANXA4/LYN/EMP1/MNDA/TXNIP/LGALS2/HSP90AB1/RAPGEF2/RIPK2/IFIT3/ATF3/DRAM1/TNFAIP3/LCK/CCR5/ARNT2/CD274/CCL3/SERPINB9/NINJ1/HSP90AA1/IFI27/CTSL/FNIP2/AIM2/IKBKE/CITED2/CTSB/ITGB2/HSPA1B/TUBA1A/KCNMA1/TSC22D3/DUSP6/ZEB2/CUL1/TLR4/SQSTM1/FCER1G/TNF/SOD2/LGALS3/ATOX1/P2RX4/ASAH1/BCL2A1/SGK1/PPP1R15A/ADA/GCLM/C…	68
CellANOVA	CD14+ monocytes	Up	BP	GO:0051049	regulation of transport	49/271	294/2546	0.00051591	0.0112152	0.00922719	CXCL11/CXCL10/CD38/RSAD2/CCR1/HSPA1A/NR4A3/SCIN/CCL2/PIM3/RAB31/LYN/GSTO1/SLC31A2/LILRA5/IL15/CCL3/PKIA/PRR5L/HSP90AA1/IFI27/SDCBP/RETN/CXCL9/SIRPA/CCL4/ITGB2/FXYD6/RAB9A/KCNJ2/STX18/ACSL1/WDR41/SLC8A1/TLR4/TXN/NFKBIA/INPP5F/FCER1G/TNF/LGALS3/P2RX4/DTNBP1/AZIN1/KMO/SGK1/ADA/FFAR2/FCGR2A	49
CellANOVA	CD14+ monocytes	Up	BP	GO:0023056	positive regulation of signaling	58/271	365/2546	0.000537947	0.0115899	0.00953542	TNFSF10/CD38/RSAD2/HPSE/CCR1/HSPA1A/CD80/NUPR1/CCL2/CD40/OASL/CTSC/LYN/HSP90AB1/RAPGEF2/RIPK2/ATF3/TNFAIP3/LCK/HAVCR2/LILRA5/CCL3/NINJ1/PRR5L/SECTM1/PPM1N/SDCBP/MIER1/RETN/FNIP2/IKBKE/CCL4/APOL3/CITED2/HSPA1B/S100A4/EZH2/VAV3/ZEB2/CUL1/MAP3K4/TLR4/TXN/SQSTM1/INPP5F/ZC3HAV1/TNF/P2RX4/CD86/DTNBP1/KMO/RHOC/PPP1R15A/ADA/FFAR2/CLEC4D/CTSD/S100A9	58
CellANOVA	CD14+ monocytes	Up	BP	GO:0071675	regulation of mononuclear cell migration	14/271	51/2546	0.000581432	0.0124159	0.010215	CXCL10/CCR1/CCL2/LYN/CCL7/CMKLR1/CCL3/NINJ1/CCL4/C3AR1/TNF/LGALS3/P2RX4/PLA2G7	14
CellANOVA	CD14+ monocytes	Up	BP	GO:0002250	adaptive immune response	32/271	169/2546	0.000595632	0.0126076	0.0103727	IL27/TNFSF13B/RSAD2/CD80/IL4I1/CD40/CTSC/LYN/SLAMF7/RIPK2/TNFAIP3/HAVCR2/CD274/SECTM1/CTSL/MICB/SIGLEC10/LILRB4/LILRA3/TLR4/FCER1G/TNF/CRTAM/CD86/TREM1/HLA-DQA1/SEMA4A/ADA/CD1D/FCGR2A/CLEC4D/HLA-DRB5	32
CellANOVA	CD14+ monocytes	Up	BP	GO:0030593	neutrophil chemotaxis	11/271	35/2546	0.000653436	0.0137108	0.0112804	CXCL10/CCL3/CXCL9/C3AR1/ITGB2/VAV3/FCER1G/LGALS3/TREM1/TNFAIP6/S100A9	11
CellANOVA	CD14+ monocytes	Up	BP	GO:0032732	positive regulation of interleukin-1 production	9/271	25/2546	0.000673505	0.0137564	0.0113179	HSPB1/RIPK2/PANX1/HAVCR2/LILRA5/CCL3/AIM2/TLR4/TNF	9
CellANOVA	CD14+ monocytes	Up	BP	GO:0002687	positive regulation of leukocyte migration	13/271	46/2546	0.000673899	0.0137564	0.0113179	CCL8/CXCL10/CCR1/CCL2/CCL7/CMKLR1/CCL3/CCL4/C3AR1/TNF/LGALS3/P2RX4/PLA2G7	13
CellANOVA	CD14+ monocytes	Up	BP	GO:0044403	biological process involved in symbiotic interaction	13/271	46/2546	0.000673899	0.0137564	0.0113179	HSPA1A/CD80/SCARB2/HSP90AB1/IFIT1/CCR5/NCF1/CTSL/CTSB/HSPA1B/UVRAG/CD86/TREM1	13
CellANOVA	CD14+ monocytes	Up	BP	GO:0002758	innate immune response-activating signaling pathway	19/271	82/2546	0.000678413	0.0137564	0.0113179	RSAD2/HSPA1A/OASL/LYN/RIPK2/TNFAIP3/OAS1/HAVCR2/CD274/NINJ1/AIM2/HSPA1B/TLR4/NFKBIA/SQSTM1/ZC3HAV1/TNF/FFAR2/S100A9	19
CellANOVA	CD14+ monocytes	Up	BP	GO:0032608	interferon-beta production	7/271	16/2546	0.000703195	0.0140232	0.0115374	ISG15/RIPK2/OAS1/HSP90AA1/SIRPA/TLR4/ZC3HAV1	7
CellANOVA	CD14+ monocytes	Up	BP	GO:0032648	regulation of interferon-beta production	7/271	16/2546	0.000703195	0.0140232	0.0115374	ISG15/RIPK2/OAS1/HSP90AA1/SIRPA/TLR4/ZC3HAV1	7
CellANOVA	CD14+ monocytes	Up	BP	GO:0010647	positive regulation of cell communication	57/271	361/2546	0.000719787	0.0141046	0.0116043	TNFSF10/CD38/RSAD2/HPSE/CCR1/HSPA1A/CD80/NUPR1/CCL2/CD40/OASL/CTSC/LYN/HSP90AB1/RAPGEF2/RIPK2/ATF3/TNFAIP3/LCK/HAVCR2/LILRA5/CCL3/NINJ1/PRR5L/SECTM1/PPM1N/SDCBP/MIER1/RETN/FNIP2/IKBKE/CCL4/APOL3/CITED2/HSPA1B/S100A4/EZH2/VAV3/ZEB2/CUL1/MAP3K4/TLR4/TXN/SQSTM1/ZC3HAV1/TNF/P2RX4/CD86/DTNBP1/KMO/RHOC/PPP1R15A/ADA/FFAR2/CLEC4D/CTSD/S100A9	57
CellANOVA	CD14+ monocytes	Up	BP	GO:0032728	positive regulation of interferon-beta production	6/271	12/2546	0.000730655	0.0141046	0.0116043	ISG15/RIPK2/OAS1/HSP90AA1/TLR4/ZC3HAV1	6
CellANOVA	CD14+ monocytes	Up	BP	GO:0048245	eosinophil chemotaxis	6/271	12/2546	0.000730655	0.0141046	0.0116043	CCL8/CCL2/CCL7/CCL3/CCL4/LGALS3	6
CellANOVA	CD14+ monocytes	Up	BP	GO:0072677	eosinophil migration	6/271	12/2546	0.000730655	0.0141046	0.0116043	CCL8/CCL2/CCL7/CCL3/CCL4/LGALS3	6
CellANOVA	CD14+ monocytes	Up	BP	GO:0050777	negative regulation of immune response	16/271	64/2546	0.000746652	0.014299	0.0117643	ISG15/CD80/SERPING1/IL4I1/LYN/TNFAIP3/OAS1/HAVCR2/CD274/SERPINB9/LILRB4/FGL2/WDR41/LGALS3/CD59/CLEC12A	16
CellANOVA	CD14+ monocytes	Up	BP	GO:0042981	regulation of apoptotic process	54/271	338/2546	0.000763193	0.0144698	0.0119048	CXCL10/IDO1/TNFSF10/HSPB1/CD38/IFIT2/HSPA1A/NR4A3/NUPR1/SCIN/ATF5/CCL2/CD40/PIM3/CTSC/ANXA4/LYN/MNDA/TXNIP/LGALS2/HSP90AB1/RAPGEF2/RIPK2/IFIT3/ATF3/TNFAIP3/LCK/CCR5/ARNT2/CD274/CCL3/SERPINB9/HSP90AA1/CITED2/CTSB/HSPA1B/KCNMA1/TSC22D3/DUSP6/ZEB2/CUL1/TLR4/SQSTM1/FCER1G/TNF/SOD2/LGALS3/ATOX1/BCL2A1/SGK1/ADA/GCLM/CTSD/S100A9	54
CellANOVA	CD14+ monocytes	Up	BP	GO:0061844	antimicrobial humoral immune response mediated by antimicrobial peptide	12/271	41/2546	0.000767564	0.0144698	0.0119048	CCL8/CXCL11/CXCL10/DEFB1/CCL2/CCL7/CCL3/CXCL9/CCL4/LGALS3/CCL3L1/S100A9	12
CellANOVA	CD14+ monocytes	Up	BP	GO:0019730	antimicrobial humoral response	13/271	47/2546	0.000844362	0.0157941	0.0129944	CCL8/CXCL11/CXCL10/DEFB1/LYZ/CCL2/CCL7/CCL3/CXCL9/CCL4/LGALS3/CCL3L1/S100A9	13
CellANOVA	CD14+ monocytes	Up	BP	GO:1903706	regulation of hemopoiesis	27/271	137/2546	0.000858449	0.0159341	0.0131096	IL27/ISG15/CCR1/HSPA1A/CD80/SCIN/IL4I1/LYN/RIPK2/LCK/IL15/GLUL/CCL3/MAFB/LILRB4/FGL2/HSPA1B/TLR4/TOB2/NFKBIA/TNF/CRTAM/CD86/CD83/ADA/CLEC12A/TNFAIP6	27
CellANOVA	CD14+ monocytes	Up	BP	GO:1901700	response to oxygen-containing compound	56/271	356/2546	0.000892591	0.0164414	0.0135269	CXCL10/IDO1/CD38/CD80/NR4A3/CCL2/CD40/LY6E/PIM3/RAB31/ZNF277/LYN/TXNIP/RAPGEF2/RIPK2/CCL7/TNFAIP3/CCR5/NCF1/PANX1/HAVCR2/ARNT2/CD274/GLUL/CCL3/HSP90AA1/PKD2L1/RETN/CXCL9/MICB/PTGER2/PTPRE/SIRPA/EIF2B3/AQP3/SSTR2/EZH2/TUBA1A/KCNMA1/ACSL1/SLC8A1/TLR4/TXN/NFKBIA/TNF/SOD2/P2RX4/CD86/DTNBP1/GBP3/KMO/SGK1/FFAR2/AQP9/GCLM/CTSD	56
CellANOVA	CD14+ monocytes	Up	BP	GO:0006915	apoptotic process	65/271	429/2546	0.000915903	0.016743	0.0137751	CXCL10/IDO1/TNFSF10/HSPB1/CD38/IFIT2/HSPA1A/NR4A3/NUPR1/MARCKS/SCIN/ATF5/CCL2/CD40/PIM3/CTSC/ANXA4/LYN/EMP1/MNDA/TXNIP/LGALS2/HSP90AB1/RAPGEF2/RIPK2/IFIT3/ATF3/DRAM1/TNFAIP3/LCK/CCR5/ARNT2/CD274/CCL3/SERPINB9/HSP90AA1/IFI27/CTSL/FNIP2/IKBKE/CITED2/CTSB/ITGB2/HSPA1B/TUBA1A/KCNMA1/TSC22D3/DUSP6/ZEB2/CUL1/TLR4/SQSTM1/FCER1G/TNF/SOD2/LGALS3/ATOX1/P2RX4/BCL2A1/SGK1/PPP1R15A/ADA/GCLM/CTSD/S100A9	65
CellANOVA	CD14+ monocytes	Up	BP	GO:0002752	cell surface pattern recognition receptor signaling pathway	9/271	26/2546	0.000935588	0.0169742	0.0139653	LYN/RIPK2/TNFAIP3/OAS1/NINJ1/TLR4/NFKBIA/SQSTM1/FFAR2	9
CellANOVA	CD14+ monocytes	Up	BP	GO:1902531	regulation of intracellular signal transduction	61/271	397/2546	0.000947442	0.017061	0.0140367	TNFSF10/HSPB1/RSAD2/HPSE/CCR1/HSPA1A/NUPR1/CD40/PLEK/OASL/ANXA4/LYN/RAPGEF2/RIPK2/ATF3/TNFAIP3/LCK/CMKLR1/HAVCR2/LILRA5/CCL3/PKIA/PRR5L/SECTM1/PPM1N/SDCBP/MIER1/FGD2/FNIP2/AIM2/IKBKE/SIRPA/PIK3IP1/CCL4/APOL3/CITED2/LILRB4/HSPA1B/S100A4/EZH2/VAV3/DUSP6/CUL1/SLC8A1/MAP3K4/TLR4/TXN/NFKBIA/SQSTM1/ZC3HAV1/TNF/SOD2/P2RX4/CD86/SGK1/RHOC/DUSP5/PPP1R15A/ADA/CLEC4D/S100A9	61
CellANOVA	CD14+ monocytes	Up	BP	GO:0001775	cell activation	55/271	349/2546	0.00095694	0.0171044	0.0140724	CXCL10/IL27/TNFSF13B/IDO1/HSPB1/CD38/RSAD2/KLF6/CD80/NR4A3/IL4I1/CCL2/CD40/PLEK/CTSC/LYN/MNDA/BATF2/SLAMF7/RIPK2/TNFAIP3/LCK/HAVCR2/LILRA5/CD274/IL15/CCL3/MAFB/CTSL/MICB/PTPRE/SIRPA/LILRB4/ITM2A/FGL2/ITGB2/EZH2/VAV3/ZEB2/TLR4/FCER1G/TNF/LGALS3/P2RX4/CRTAM/CD86/CD83/HLA-DQA1/SEMA4A/ADA/CD1D/CLEC12A/GCLM/CLEC4D/HLA-DRB5	55
CellANOVA	CD14+ monocytes	Up	BP	GO:0002753	cytoplasmic pattern recognition receptor signaling pathway	12/271	42/2546	0.000974391	0.0172883	0.0142237	RSAD2/HSPA1A/OASL/RIPK2/TNFAIP3/OAS1/HAVCR2/HSPA1B/TLR4/NFKBIA/ZC3HAV1/TNF	12
CellANOVA	CD14+ monocytes	Up	BP	GO:0071674	mononuclear cell migration	18/271	78/2546	0.000988044	0.0174026	0.0143177	CXCL11/CXCL10/CCR1/CCL2/LYN/CCL7/CMKLR1/CCR5/CCL3/NINJ1/SIRPA/CCL4/C3AR1/TNF/LGALS3/P2RX4/CRTAM/PLA2G7	18
CellANOVA	CD14+ monocytes	Up	CC	GO:0042470	melanosome	10/274	33/2659	0.00122945	0.0177041	0.0153358	HSP90AB1/HSP90AA1/SDCBP/ATP6V1B2/CTSB/RAB9A/RAB32/CNP/DTNBP1/CTSD	10
CellANOVA	CD14+ monocytes	Up	CC	GO:0048770	pigment granule	10/274	33/2659	0.00122945	0.0177041	0.0153358	HSP90AB1/HSP90AA1/SDCBP/ATP6V1B2/CTSB/RAB9A/RAB32/CNP/DTNBP1/CTSD	10
CellANOVA	CD14+ monocytes	Up	BP	GO:0002685	regulation of leukocyte migration	17/271	72/2546	0.00103635	0.0181211	0.0149089	CCL8/CXCL10/CCR1/CCL2/LYN/CCL7/CMKLR1/CCL3/NINJ1/CCL4/C3AR1/TNF/LGALS3/P2RX4/PLA2G7/ADA/TNFAIP6	17
CellANOVA	CD14+ monocytes	Up	BP	GO:1901606	alpha-amino acid catabolic process	7/271	17/2546	0.00108801	0.0186415	0.015337	IDO1/IL4I1/IDO2/GLUL/SDS/KMO/SDSL	7
[truncated: 3,643 more rows]

## Sheet: Table S4A. LUAD_DE_genes
Table S4A. Differentially expressed genes of LUAD dataset (adjusted p-value < 0.05 and |Δmean| > 0.1 for CAPER, CellANOVA, scDisInFact, ComBat and Raw; |Δmean| > 0.01 for scGen; |Δmean| > 0.001 for scVI and fastMNN).
[truncated: 25,344 more rows]

[truncated: 3 more sheets: Table S4B. LUAD_epi_GO_terms, Table S5A. T1D_DE_genes, Table S5B. T1D_tpB_GO_terms]
